# Supplementary material for: An immunoinformatics assessment of the cancer testis antigen, DDX53, as a potential early esophageal cancer antigen
Source: Oncoscience. 2023 Nov 10;10:59–66. doi: 10.18632/oncoscience.590 (PMC10637345; doi:10.18632/oncoscience.590)
Supplement: Supplementary file 2 [file oncoscience-10-590-s002.xlsx]

## Sheet: filtered_productive
Supplementary Table 1: Adaptive immune receptor recombination read data obtained from mining the TCGA-ESCA WXS files (including single value, physicochemical values representing the CDR3 AA sequences, on a separate Excel file sheet).
Filename	Sample	Sample Type	Read ID	Chromosome	Position	VID	V Match	V Match Percent	V Match Length	JID	J Match	J Match Percent	J Match Length	JUNCTION	CDR3	Reason	Receptor
TCGA-L5-A8NH	11A	Solid Tissue Normal	HWI-ST466:144720274:C3LTWACXX:8:2312:9119:56721	chr22	22432385	Z73653|IGLV1-36*01|Homo	73/79 nt	92.4051	73	D87023|IGLJ3*02|Homo	22/22 nt	100	22	tgtgcggtttgggatgacagcctgaatagttgggtgttc	CAVWDDSLNSWVF		IGL
TCGA-LN-A8I1	10A	Blood Derived Normal	HWI-ST495:144517253:C4B5BACXX:1:2314:12017:10628	chr22	22899621	Z73661|IGLV1-51*01|Homo	36/36 nt	100	36	M15642|IGLJ3*01|Homo	35/35 nt	100	35	tgcggaacatgggatagcagcctgagtgctggggtattc	CGTWDSSLSAGVF		IGL
TCGA-L5-A4OM	11A	Solid Tissue Normal	HWI-ST791:141707868:C27VPACXX:1:1311:7508:66954	chr22	22904992	X57826|IGLV3-1*01|Homo	28/29 nt	96.5517	28	D87023|IGLJ3*02|Homo	30/32 nt	93.75	30	tgtcaggcgtgggacaccactttagtgttc	CQAWDTTLVF		IGL
TCGA-VR-A8EP	10B	Blood Derived Normal	HWI-ST467:146042992:C4LD5ACXX:4:1210:9788:53412	chr22	22759159	Z73664|IGLV2-14*01|Homo	53/53 nt	100	53	D87023|IGLJ3*02|Homo	37/37 nt	100	37	tgcagctcatatacaagcagcagcactctcggatgggtgttc	CSSYTSSSTLGWVF		IGL
TCGA-JY-A6FA	10A	Blood Derived Normal	HWI-ST466:144041013:C3CV5ACXX:2:2214:5855:92771	chr22	22687216	D86994|IGLV3-25*02|Homo	64/65 nt	98.4615	64	X04457|IGLJ1*01|Homo	33/33 nt	100	33	tgtcaatcagcagacagcagtggtacttatcgggtcttc	CQSADSSGTYRVF		IGL
TCGA-L5-A4OO	01A	Primary Tumor	HWI-ST446:142371357:C27VUACXX:1:2203:5799:61576	chr22	22904989	U03637|IGLV8-61*02|Homo	44/48 nt	91.6667	44	D87023|IGLJ3*02|Homo	36/37 nt	97.2973	36	tgctgtttatgggttttc	CCLWVF		IGL
TCGA-L5-A4OQ	01A	Primary Tumor	HWI-ST735:141770216:C266MACXX:6:1106:20667:21255	chr22	22893785	X57826|IGLV3-1*01|Homo	47/47 nt	100	47	X04457|IGLJ1*01|Homo	34/34 nt	100	34	tgtcaggcgtgggacagcagcactgccgtcttc	CQAWDSSTAVF		IGL
TCGA-KH-A6WC	10B	Blood Derived Normal	HWI-ST466:144041013:C3CV5ACXX:2:1303:9138:34070	chr22	22899619	Z73676|IGLV10-54*01|Homo	33/34 nt	97.0588	33	M15642|IGLJ3*01|Homo	33/35 nt	94.2857	33	tgctcagcatgggacagcagcctcagcgccgtggtattc	CSAWDSSLSAVVF		IGL
TCGA-R6-A6L6	10A	Blood Derived Normal	HWI-ST648:144045123:C3B8UACXX:4:2214:18859:89060	chr22	22899618	X57826|IGLV3-1*01|Homo	26/26 nt	100	26	M15641|IGLJ2*01|Homo	38/38 nt	100	38	tgtcaggcgtgggacagcagcacttatgtggtattc	CQAWDSSTYVVF		IGL
TCGA-LN-A49P	01A	Primary Tumor	HWI-ST118:140669790:C24Y4ACXX:8:2306:14999:49962	chr22	22698340	X14616|IGLV2-23*01|Homo	81/81 nt	100	81	D87023|IGLJ3*02|Homo	20/20 nt	100	20	tgctgctcatatgcaggtagtagcactttgttc	CCSYAGSSTLF		IGL
TCGA-LN-A49Y	10A	Blood Derived Normal	HWI-ST735:141770216:C266MACXX:3:2207:11611:94155	chr22	22893781	L27694|IGLV2-18*03|Homo	34/34 nt	100	34	X04457|IGLJ1*01|Homo	38/38 nt	100	38	tgcagctcatatacaagcagcagcacttatgtcttc	CSSYTSSSTYVF		IGL
TCGA-Q9-A6FU	01A	Primary Tumor	HWI-ST474:143067858:C2MMRACXX:8:2109:11206:3032	chr22	22715379	L27695|IGLV2-8*02|Homo	44/47 nt	93.617	44	X51755|IGLJ7*01|Homo	36/36 nt	100	36	tgcaactcacataggagaggtggcacccatgctgtgttc	CNSHRRGGTHAVF		IGL
TCGA-IG-A7DP	01A	Primary Tumor	HWI-ST648:144045133:C3CU5ACXX:1:1206:17898:66457	chr22	22792944	Z22198|IGLV2-11*02|Homo	54/55 nt	98.1818	54	M15641|IGLJ2*01|Homo	38/38 nt	100	38	tgctgctcatatgcaggcacctacagtgtggtattc	CCSYAGTYSVVF		IGL
TCGA-KH-A6WC	01A	Primary Tumor	HWI-ST648:144045133:C3CU5ACXX:5:2316:1732:81780	chr22	22322897	M30446|IGLV1-51*02|Homo	72/72 nt	100	72	M15642|IGLJ3*01|Homo	29/30 nt	96.6667	29	tgcggaacatgggatagcagcctgagtgctgtggtgttc	CGTWDSSLSAVVF		IGL
TCGA-IC-A6RE	11A	Solid Tissue Normal	HWI-ST720:143833348:C379CACXX:2:1214:10974:32542	chr22	22196196	KM455556|IGLV6-57*02|Homo	79/81 nt	97.5309	79	M15642|IGLJ3*01|Homo	19/19 nt	100	19	tgtcagtcttatgataccagaaatcatgtggtattc	CQSYDTRNHVVF		IGL
TCGA-IC-A6RE	11A	Solid Tissue Normal	HWI-ST720:143833348:C379CACXX:3:1112:18125:19397	chr22	22196196	KM455556|IGLV6-57*02|Homo	79/81 nt	97.5309	79	M15642|IGLJ3*01|Homo	19/19 nt	100	19	tgtcagtcttatgataccagaaatcatgtggtattc	CQSYDTRNHVVF		IGL
TCGA-IG-A8O2	01A	Primary Tumor	HWI-ST495:144517341:C3KNPACXX:4:1105:20362:43284	chr22	22410216	X53936|IGLV1-40*02|Homo	64/66 nt	96.9697	64	D87023|IGLJ3*02|Homo	33/34 nt	97.0588	33	tgccagtcctatgacagcaacctgagtagttgggtgttc	CQSYDSNLSSWVF		IGL
TCGA-L5-A4OP	11A	Solid Tissue Normal	HWI-ST735:141770216:C266MACXX:5:2205:17366:95344	chr22	22370020	Z73674|IGLV7-46*01|Homo	66/69 nt	95.6522	66	M15641|IGLJ2*01|Homo	32/33 nt	96.9697	32	tgcttgctctcctatagtggtggtcaggtattc	CLLSYSGGQVF		IGL
TCGA-L5-A88Z	11A	Solid Tissue Normal	HWI-ST446:144525639:C3L0JACXX:5:1202:11267:16877	chr22	22823206	Y12418|IGLV2-8*03|Homo	75/75 nt	100	75	D87023|IGLJ3*02|Homo	23/23 nt	100	23	tgcagctcatatgcaggcagctcttgggtgttc	CSSYAGSSWVF		IGL
TCGA-LN-A49W	01A	Primary Tumor	HWI-ST791:141707868:C27VPACXX:3:1304:8028:66099	chr22	22893781	L27697|IGLV2-18*02|Homo	36/36 nt	100	36	X04457|IGLJ1*01|Homo	38/38 nt	100	38	tgcagctcatatacaagcagcagcactttttatgtcttc	CSSYTSSSTFYVF		IGL
TCGA-2H-A9GR	01A	Primary Tumor	HWI-ST720:144720132:C3LEAACXX:3:2107:14554:8879	chr22	22899625	X97474|IGLV3-25*01|Homo	34/34 nt	100	34	M15642|IGLJ3*01|Homo	33/35 nt	94.2857	33	tgtcaatcagcagacagcagtggtacttatgaggttttc	CQSADSSGTYEVF		IGL
TCGA-L5-A88W	11A	Solid Tissue Normal	HWI-ST434:144041132:C3D9TACXX:8:1312:6496:44111	chr22	22899621	D87000|IGLV4-60*02|Homo	31/31 nt	100	31	M15641|IGLJ2*01|Homo	35/35 nt	100	35	tgtgagacctgggacagtaacactcaggtattc	CETWDSNTQVF		IGL
TCGA-L5-A88T	01A	Primary Tumor	HWI-ST434:144041132:C3D9TACXX:8:1202:12389:87934	chr22	22823216	L27695|IGLV2-8*02|Homo	68/68 nt	100	68	M15641|IGLJ2*01|Homo	30/30 nt	100	30	tgcagctcatatgcaggcagcaactttgtggtattc	CSSYAGSNFVVF		IGL
TCGA-L5-A88T	01A	Primary Tumor	HWI-ST434:144041132:C3D9TACXX:8:1202:12389:87934	chr22	22899618	X97462|IGLV2-8*01|Homo	45/45 nt	100	45	M15642|IGLJ3*01|Homo	38/38 nt	100	38	tgcagctcatatgcaggcagcaactttgtggtattc	CSSYAGSNFVVF		IGL
TCGA-R6-A6KZ	10A	Blood Derived Normal	HWI-ST474:143067858:C2MMRACXX:5:2105:7025:27741	chr22	22432387	Z73653|IGLV1-36*01|Homo	76/77 nt	98.7013	76	D87023|IGLJ3*02|Homo	24/24 nt	100	24	tgtgcagcatgggatgacagcctgaatagttgggtgttc	CAAWDDSLNSWVF		IGL
TCGA-VR-AA7I	01A	Primary Tumor	HWI-ST467:146042992:C4LD5ACXX:5:1204:9119:78088	chr22	22899620	X56178|IGLV3-19*01|Homo	44/44 nt	100	44	M15641|IGLJ2*01|Homo	36/36 nt	100	36	tgtaactcccgggacagcagtggtaaccatctggtattc	CNSRDSSGNHLVF		IGL
TCGA-VR-A8EU	10A	Blood Derived Normal	HWI-ST446:144525639:C3L0JACXX:5:2309:4527:40651	chr22	22881326	X57826|IGLV3-1*01|Homo	64/64 nt	100	64	M15641|IGLJ2*01|Homo	34/34 nt	100	34	tgtcaggcgtgggacagcagcacttatgtggtattc	CQAWDSSTYVVF		IGL
TCGA-VR-A8EU	10A	Blood Derived Normal	HWI-ST446:144525639:C3L0JACXX:5:2309:4527:40651	chr22	22899618	X57826|IGLV3-1*01|Homo	30/30 nt	100	30	M15641|IGLJ2*01|Homo	38/38 nt	100	38	tgtcaggcgtgggacagcagcacttatgtggtattc	CQAWDSSTYVVF		IGL
TCGA-LN-A49X	10A	Blood Derived Normal	HWI-ST735:141770216:C266MACXX:8:1312:14167:23081	chr14	105864588	M95116|IGHV4-39*05|Homo	27/28 nt	96.4286	27	X86355|IGHJ3*02|Homo	45/45 nt	100	45	tgtgcgggtcagatggctacaaagggggagtgggcttttgatatctgg	CAGQMATKGEWAFDIW		IGH
TCGA-L5-A4OM	11A	Solid Tissue Normal	HWI-ST446:142371357:C27VUACXX:1:2208:5264:92278	chr14	106268608	AC244492|IGHV3-23D*01|Homo	58/62 nt	93.5484	58	X86355|IGHJ5*02|Homo	25/25 nt	100	25	tgtgcgaaaagagggactttcttagggttcgacccctgg	CAKRGTFLGFDPW		IGH
TCGA-VR-A8ER	10A	Blood Derived Normal	HWI-ST495:144517253:C4B5BACXX:1:1301:19875:99558	chr14	105864202	M35415|IGHV3-23*02|Homo	25/25 nt	100	25	X86355|IGHJ4*02|Homo	42/42 nt	100	42	tgtgctcctcaccccgctggttttcttgactactgg	CAPHPAGFLDYW		IGH
TCGA-IG-A4P3	10A	Blood Derived Normal	HWI-ST791:141707868:C27VPACXX:3:2207:4369:38661	chr14	106011923	Z14241|IGHV4-34*09|Homo	52/52 nt	100	52	X86355|IGHJ4*02|Homo	27/27 nt	100	27	tgtgcgagagtcgaggtcggcagtggctgggactttgactactgg	CARVEVGSGWDFDYW		IGH
TCGA-L5-A4OW	01A	Primary Tumor	HWI-ST482:140667846:C26A8ACXX:8:1316:2334:49510	chr14	106268609	AC244492|IGHV3-23D*01|Homo	50/51 nt	98.0392	50	X86355|IGHJ4*02|Homo	25/25 nt	100	25	tgtgcgaagtcagtttacaactatggattaggctactttgactactgg	CAKSVYNYGLGYFDYW		IGH
TCGA-VR-A8EP	10B	Blood Derived Normal	HWI-ST467:146042992:C4LD5ACXX:3:1112:3533:52995	chr14	105864204	M77323|IGHV3-30*05|Homo	24/24 nt	100	24	X86355|IGHJ4*02|Homo	41/41 nt	100	41	tgtgcgaggatttatgatagtagtggttataatgactactgg	CARIYDSSGYNDYW		IGH
TCGA-JY-A6FA	10A	Blood Derived Normal	HWI-ST466:144041013:C3CV5ACXX:1:1212:15678:45585	chr14	105863814	L33851|IGHV3-74*01|Homo	33/35 nt	94.2857	33	X86355|IGHJ5*02|Homo	50/50 nt	100	50	tgtgcaagagatcgtcttttcgaaggcaactggttcgacccctgg	CARDRLFEGNWFDPW		IGH
TCGA-L5-A4OO	01A	Primary Tumor	HWI-ST791:141707868:C27VPACXX:1:1314:11058:14091	chr14	105865196	KF698735|IGHV3-53*02|Homo	31/33 nt	93.9394	31	J00256|IGHJ2*01|Homo	39/40 nt	97.5	39	tgtgcgagagatattggccaagaagatttcgatctctgg	CARDIGQEDFDLW		IGH
TCGA-Z6-AAPN	10A	Blood Derived Normal	HWI-ST467:146042992:C4LD5ACXX:3:1112:10591:60738	chr14	105864215	HM855583|IGHV3-11*05|Homo	38/38 nt	100	38	X86355|IGHJ4*02|Homo	42/42 nt	100	42	tgtgcgagagatgagcgagggttattaccgattgactactgg	CARDERGLLPIDYW		IGH
TCGA-IG-A3YA	01A	Primary Tumor	HWI-ST118:140669790:C24Y4ACXX:5:2302:16700:36394	chr14	105864204	J04097|IGHV6-1*01|Homo	19/20 nt	95	19	X86355|IGHJ4*02|Homo	46/47 nt	97.8723	46	tgtgcaagaggccgtgggagccactaccttttctactttgattactgg	CARGRGSHYLFYFDYW		IGH
TCGA-L5-A893	01A	Primary Tumor	HWI-ST434:144956024:C42N3ACXX:3:2112:5983:41833	chr14	106235060	M99665|IGHV3-33*02|Homo	46/46 nt	100	46	AJ879487|IGHJ6*04|Homo	29/30 nt	96.6667	29	tgtgcgagagacaattataccatgtcgtctggatcctaccactactacggtatggacgtctgg	CARDNYTMSSGSYHYYGMDVW		IGH
TCGA-R6-A6DQ	10A	Blood Derived Normal	HWI-ST474:143067858:C2MMRACXX:5:1314:6395:43712	chr14	106235071	AB019438|IGHV3-48*02|Homo	46/47 nt	97.8723	46	J00256|IGHJ4*01|Homo	19/19 nt	100	19	tgcgcgcgcgccccctcggtggctggtaaaacccgacggtactactttgactactgg	CARAPSVAGKTRRYYFDYW		IGH
TCGA-L5-A8NE	01A	Primary Tumor	HWI-ST720:144720179:C3LT3ACXX:7:2306:2456:93649	chr14	106359796	M99675|IGHV3-48*01|Homo	54/56 nt	96.4286	54	X86355|IGHJ4*02|Homo	31/32 nt	96.875	31	tgtgcgcgaggaaggaggacaattgactactgg	CARGRRTIDYW		IGH
TCGA-JY-A938	01A	Primary Tumor	HWI-ST720:144720179:C3LT3ACXX:6:1315:15537:66300	chr14	105863797	Z29605|IGHV3/OR16-8*01|Homo	19/21 nt	90.4762	19	X86355|IGHJ5*02|Homo	48/48 nt	100	48	tgtgtaactttggaggctttggactggttcgacccctgg	CVTLEALDWFDPW		IGH
TCGA-L5-A893	11A	Solid Tissue Normal	HWI-ST446:144525639:C3L0JACXX:4:1311:7123:67391	chr14	106507004	X92216|IGHV3-15*01|Homo	65/71 nt	91.5493	65	X86355|IGHJ4*02|Homo	22/22 nt	100	22	tgtacaacagatcgcttttactgg	CTTDRFYW		IGH
TCGA-L5-A4OE	11A	Solid Tissue Normal	HWI-ST735:141770216:C266MACXX:5:2107:11292:59907	chr14	105864193	M99641|IGHV1-18*01|Homo	24/24 nt	100	24	X86355|IGHJ4*02|Homo	42/42 nt	100	42	tgtgcgaccctggagcgggttgactactgg	CATLERVDYW		IGH
TCGA-L5-A4OE	11A	Solid Tissue Normal	HWI-ST735:141770216:C266MACXX:5:2107:11292:59907	chr14	105864197	HM855458|IGHV1/OR15-3*02|Homo	28/28 nt	100	28	X86355|IGHJ4*02|Homo	42/42 nt	100	42	tgtgcgaccctggagcgggttgactactgg	CATLERVDYW		IGH
TCGA-L5-A88T	11A	Solid Tissue Normal	HWI-ST434:144041132:C3D9TACXX:7:2105:2400:81142	chr14	105864225	Z14243|IGHV4-59*10|Homo	26/26 nt	100	26	X86355|IGHJ4*02|Homo	36/37 nt	97.2973	36	tgtgcgagatgtttgggaccgtatagtagtggctggctcccctcgttctactttgactactgg	CARCLGPYSSGWLPSFYFDYW		IGH
TCGA-V5-A7RC	10A	Blood Derived Normal	HWI-ST467:146042992:C4LD5ACXX:8:1309:10449:49759	chr14	105864211	X92216|IGHV3-15*01|Homo	24/24 nt	100	24	X86355|IGHJ4*02|Homo	47/47 nt	100	47	tgtaccacagttgatggcccgtatagtgggagcttctactttgactactgg	CTTVDGPYSGSFYFDYW		IGH
TCGA-Q9-A6FU	01A	Primary Tumor	HWI-ST474:143067858:C2MMRACXX:7:1210:3485:55316	chr14	106728185	Z29606|IGHV3/OR16-9*01|Homo	55/61 nt	90.1639	55	X86355|IGHJ4*02|Homo	25/25 nt	100	25	tgtgtgcgagataattggccctactactgg	CVRDNWPYYW		IGH
TCGA-IG-A7DP	01A	Primary Tumor	HWI-ST648:144045133:C3CU5ACXX:1:1204:1990:65093	chr14	105864217	L21971|IGHV2-5*08|Homo	25/25 nt	100	25	X86355|IGHJ4*02|Homo	42/42 nt	100	42	tgtgcgcgcgacctaagcagctcgccaacacctaagccctttgactactgg	CARDLSSSPTPKPFDYW		IGH
TCGA-LN-A7HZ	01A	Primary Tumor	HWI-ST720:144016725:C3E61ACXX:7:1106:21077:70006	chr14	106421709	AB019439|IGHV4-39*01|Homo	38/39 nt	97.4359	38	X86355|IGHJ5*02|Homo	33/33 nt	100	33	tgtgcgagacaaatgggttgtcctattcccagctgctataactggttcgacccctgg	CARQMGCPIPSCYNWFDPW		IGH
TCGA-IC-A6RE	11A	Solid Tissue Normal	HWI-ST720:143833348:C379CACXX:3:2106:5461:35663	chr14	105864207	Z75356|IGHV4-34*13|Homo	32/33 nt	96.9697	32	X86355|IGHJ4*02|Homo	37/40 nt	92.5	37	tgtgcgagaggcgggagtggccaccagggggactactgg	CARGGSGHQGDYW		IGH
TCGA-IC-A6RE	11A	Solid Tissue Normal	HWI-ST720:143833348:C379CACXX:3:1203:21093:33916	chr14	105864219	Z75356|IGHV4-34*13|Homo	32/33 nt	96.9697	32	X86355|IGHJ4*02|Homo	36/38 nt	94.7368	36	tgtgcgagaggcgggagtggccacgaggggggctactgg	CARGGSGHEGGYW		IGH
TCGA-IC-A6RE	11A	Solid Tissue Normal	HWI-ST720:143833348:C379CACXX:3:2302:15257:66546	chr14	106627249	M29811|IGHV4-61*01|Homo	42/42 nt	100	42	X86355|IGHJ4*02|Homo	31/31 nt	100	31	tgtgcgagagatcattgtagtggtggtagctgctaccctgactactgg	CARDHCSGGSCYPDYW		IGH
TCGA-R6-A8WG	01A	Primary Tumor	HWI-ST720:144720132:C3LEAACXX:3:1107:17264:59631	chr14	106578742	M18806|IGHV5-51*02|Homo	48/48 nt	100	48	X86355|IGHJ4*02|Homo	32/33 nt	96.9697	32	tgtgcgagacatatgggttcggcggtagcttaccttgactactgg	CARHMGSAVAYLDYW		IGH
TCGA-L5-A4OP	11A	Solid Tissue Normal	HWI-ST735:141770216:C266MACXX:6:1113:2748:39451	chr14	105864213	X92234|IGHV4-55*08|Homo	39/41 nt	95.122	39	X86355|IGHJ4*02|Homo	38/38 nt	100	38	tgtgcgagggtctctaagggccccgactactgg	CARVSKGPDYW		IGH
TCGA-LN-A5U7	10A	Blood Derived Normal	HWI-ST474:143067858:C2MMRACXX:5:2308:6903:23805	chr14	106810439	J00239|IGHV3-74*03|Homo	46/47 nt	97.8723	46	X86355|IGHJ4*02|Homo	25/26 nt	96.1538	25	tgtacaagagaccactacggtggtaactcggtcacgggctactgg	CTRDHYGGNSVTGYW		IGH
TCGA-LN-A9FQ	10A	Blood Derived Normal	HWI-ST442:145054085:C42T6ACXX:7:2216:9979:62478	chr14	106639120	AB019438|IGHV4-59*01|Homo	39/39 nt	100	39	X86355|IGHJ4*02|Homo	41/42 nt	97.619	41	tgtgcgagagcttattttggttcgggcagtacttttgactactgg	CARAYFGSGSTFDYW		IGH
TCGA-LN-A9FQ	10A	Blood Derived Normal	HWI-ST442:145054085:C42T6ACXX:7:1203:4153:20509	chr14	106639120	AB019438|IGHV4-59*01|Homo	39/39 nt	100	39	X86355|IGHJ4*02|Homo	41/42 nt	97.619	41	tgtgcgagagcttattttggttcgggcagtacttttgactactgg	CARAYFGSGSTFDYW		IGH
TCGA-LN-A49N	10A	Blood Derived Normal	HWI-ST118:140669790:C24Y4ACXX:4:2303:21312:62583	chr14	105865409	M99641|IGHV1-18*01|Homo	33/33 nt	100	33	J00256|IGHJ1*01|Homo	44/44 nt	100	44	tgtgcgagagttggggtcgcggaccccggccactacttccagcactgg	CARVGVADPGHYFQHW		IGH
TCGA-LN-A49N	10A	Blood Derived Normal	HWI-ST118:140669790:C24Y4ACXX:5:2206:16778:30025	chr14	106556936	AM940221|IGHV3-49*05|Homo	47/48 nt	97.9167	47	X86355|IGHJ4*02|Homo	29/30 nt	96.6667	29	tgtgctagagatcttggctggacctacgggtcggactactgg	CARDLGWTYGSDYW		IGH
TCGA-IC-A6RE	01A	Primary Tumor	HWI-ST648:144045123:C3B8UACXX:3:1208:8389:52644	chr14	105865197	J00239|IGHV3-74*03|Homo	32/32 nt	100	32	J00256|IGHJ2*01|Homo	53/53 nt	100	53	tgtgcaagagctgagggtatgcactactggtacttcgatctctgg	CARAEGMHYWYFDLW		IGH
TCGA-JY-A6FH	10A	Blood Derived Normal	HWI-ST648:144045133:C3CU5ACXX:1:2301:6668:30573	chr14	105864599	M99641|IGHV1-18*01|Homo	26/26 nt	100	26	X86355|IGHJ3*02|Homo	38/38 nt	100	38	tgtgcgagagatcttatggagtattgtagtagtacccgctgctcccatgatgcttttgatatctgg	CARDLMEYCSSTRCSHDAFDIW		IGH
TCGA-Z6-A8JE	10A	Blood Derived Normal	HWI-ST720:144720179:C3LT3ACXX:7:2310:16973:67233	chr14	106184901	M99641|IGHV1-18*01|Homo	42/42 nt	100	42	X86355|IGHJ5*02|Homo	29/29 nt	100	29	tgtgcgagaaactacggtgactacgtccagggagaggccaactggttcgacccctgg	CARNYGDYVQGEANWFDPW		IGH
TCGA-L5-A88T	01A	Primary Tumor	HWI-ST434:144041132:C3D9TACXX:8:2113:10359:49813	chr14	105864216	AB019438|IGHV3-48*02|Homo	39/39 nt	100	39	X86355|IGHJ4*02|Homo	46/47 nt	97.8723	46	tgtgcgagagacgtggggactctgtactactttgactactgg	CARDVGTLYYFDYW		IGH
TCGA-LN-A9FO	10A	Blood Derived Normal	HWI-ST664:145039189:C49PEACXX:1:2311:13505:74239	chr14	105864218	M99660|IGHV3-23*01|Homo	41/41 nt	100	41	X86355|IGHJ4*02|Homo	41/41 nt	100	41	tgtgcgaaagactctatggttcggggcacctttgactactgg	CAKDSMVRGTFDYW		IGH
TCGA-2H-A9GI	01A	Primary Tumor	HWI-ST720:144720132:C3LEAACXX:4:1110:4861:54164	chr14	106373662	M99684|IGHV4-34*02|Homo	40/40 nt	100	40	X86355|IGHJ4*02|Homo	29/29 nt	100	29	tgtgcgagagatgggatttgtagtagtatcagttgctcccatgactactgg	CARDGICSSISCSHDYW		IGH
TCGA-VR-AA7I	01A	Primary Tumor	HWI-ST467:146042992:C4LD5ACXX:5:1110:4227:46959	chr14	106537811	U03893|IGHV3-48*03|Homo	45/45 nt	100	45	AJ879487|IGHJ6*04|Homo	26/27 nt	96.2963	26	tgtgcgagagggtcagttacggtgactacgcggatatcctactactacggtctggacgtctgg	CARGSVTVTTRISYYYGLDVW		IGH
TCGA-VR-AA7I	01A	Primary Tumor	HWI-ST467:146042992:C4LD5ACXX:5:1307:10152:71786	chr14	106537811	U03893|IGHV3-48*03|Homo	45/45 nt	100	45	AJ879487|IGHJ6*04|Homo	26/27 nt	96.2963	26	tgtgcgagagggtcagttacggtgactacgcggatatcctactactacggtctggacgtctgg	CARGSVTVTTRISYYYGLDVW		IGH
TCGA-VR-AA7I	01A	Primary Tumor	HWI-ST467:146042992:C4LD5ACXX:6:2108:8707:74484	chr14	106537811	U03893|IGHV3-48*03|Homo	45/45 nt	100	45	AJ879487|IGHJ6*04|Homo	26/27 nt	96.2963	26	tgtgcgagagggtcagttacggtgactacgcggatatcctactactacggtctggacgtctgg	CARGSVTVTTRISYYYGLDVW		IGH
TCGA-L5-A8NH	11A	Solid Tissue Normal	HWI-ST466:144720274:C3LTWACXX:8:2106:13311:49616	chr14	21841701	M17657|TRAV12-1*02|Homo	74/74 nt	100	74	M94081|TRAJ5*01|Homo	25/25 nt	100	25	tgtgtggtgaacagggacacgggcaggagagcacttactttt	CVVNRDTGRRALTF		TRA
TCGA-L5-A8NH	11A	Solid Tissue Normal	HWI-ST466:144720274:C3LTWACXX:8:2303:2545:64582	chr14	22503755	AE000660|TRAV17*01|Homo	23/23 nt	100	23	AJ007774|TRAJ37*02|Homo	57/57 nt	100	57	tgtgctacggacgcagcaactagcaacacaggcaaactaatcttt	CATDAATSNTGKLIF		TRA
TCGA-L5-A88Y	11A	Solid Tissue Normal	HWI-ST512:146659469:C5A82ACXX:2:2213:1267:12480	chr14	21941595	AE000659|TRAV9-2*01|Homo	63/63 nt	100	63	M94081|TRAJ20*01|Homo	33/33 nt	100	33	tgtgctctgagtgatacctctaacgactacaagctcagcttt	CALSDTSNDYKLSF		TRA
TCGA-L5-A88Y	11A	Solid Tissue Normal	HWI-ST512:146659469:C5A82ACXX:2:1110:11875:44743	chr14	22008120	AE000660|TRAV19*01|Homo	54/54 nt	100	54	M94081|TRAJ53*01|Homo	44/44 nt	100	44	tgtgctctgcttagtggaggtagcaactataaactgacattt	CALLSGGSNYKLTF		TRA
TCGA-L5-A88Y	11A	Solid Tissue Normal	HWI-ST512:146659469:C5A82ACXX:1:1106:19152:83206	chr14	22203319	AE000660|TRAV26-2*01|Homo	50/50 nt	100	50	M35620|TRAJ40*01|Homo	47/47 nt	100	47	tgctgctgtgtactactgcatcctgagagacggtcctcaggaacctacaaatacatcttt	CCCVLLHPERRSSGTYKYIF		TRA
TCGA-L5-A88Y	11A	Solid Tissue Normal	HWI-ST512:146659469:C5A82ACXX:2:1304:1864:49771	chr14	22529630	AE000658|TRAV4*01|Homo	26/28 nt	92.8571	26	X05775|TRAJ15*01|Homo	59/59 nt	100	59	tgcctcgtggctaacaaccaggcaggaactgctctgatcttt	CLVANNQAGTALIF		TRA
TCGA-L5-A88Y	11A	Solid Tissue Normal	HWI-ST512:146659469:C5A82ACXX:2:1312:14468:70946	chr14	22532504	AE000658|TRAV3*01|Homo	39/39 nt	100	39	M94081|TRAJ11*01|Homo	57/57 nt	100	57	tgtgctgtgagtgctaattcaggatacagcaccctcaccttt	CAVSANSGYSTLTF		TRA
TCGA-L5-A88Y	11A	Solid Tissue Normal	HWI-ST512:146659469:C5A82ACXX:1:1104:4421:8519	chr14	22533503	AE000659|TRAV8-4*01|Homo	36/36 nt	100	36	M94081|TRAJ10*01|Homo	58/58 nt	100	58	tgctgtgagtggacgggaggaggaaacaaactcaccttt	CCEWTGGGNKLTF		TRA
TCGA-L5-A8NF	11A	Solid Tissue Normal	HWI-ST720:144720132:C3LEAACXX:3:2309:16019:19701	chr14	22008122	AE000660|TRAV19*01|Homo	53/54 nt	98.1481	53	M94081|TRAJ41*01|Homo	47/47 nt	100	47	tgtgctcttgactcaaattccgggtatgcactcaacttc	CALDSNSGYALNF		TRA
TCGA-JY-A6FH	01A	Primary Tumor	HWI-ST648:144045133:C3CU5ACXX:5:1214:4496:68142	chr14	21888447	X04946|TRAV12-2*03|Homo	53/53 nt	100	53	AJ007774|TRAJ37*02|Homo	45/45 nt	100	45	tgtgccgtgaggggctctagcaacacaggcaaactaatcttt	CAVRGSSNTGKLIF		TRA
TCGA-JY-A6FH	01A	Primary Tumor	HWI-ST648:144045133:C3CU5ACXX:5:2212:18044:70727	chr14	22505114	AE000659|TRAV9-2*01|Homo	37/37 nt	100	37	M94081|TRAJ36*01|Homo	55/55 nt	100	55	tgtgctctgagtgatcttgggactggggcaaacaacctcttcttt	CALSDLGTGANNLFF		TRA
TCGA-2H-A9GO	11A	Solid Tissue Normal	HWI-ST720:144720132:C3LEAACXX:6:2216:16454:17101	chr14	22052983	AE000660|TRAV21*01|Homo	70/70 nt	100	70	M94081|TRAJ45*01|Homo	23/23 nt	100	23	tgctgtaaaagggattcaggaggaggtgctgacggactcaccttt	CCKRDSGGGADGLTF		TRA
TCGA-IG-A3YB	10A	Blood Derived Normal	HWI-ST482:140667846:C26A8ACXX:2:2211:20897:66353	chr14	22071150	AE000660|TRAV22*01|Homo	58/59 nt	98.3051	58	M94081|TRAJ11*01|Homo	38/38 nt	100	38	tgtgctgtggggcgggcaggatacagcaccctcaccttt	CAVGRAGYSTLTF		TRA
TCGA-IG-A3YB	10A	Blood Derived Normal	HWI-ST482:140667846:C26A8ACXX:1:1116:7441:28110	chr14	22105781	AE000660|TRAV24*01|Homo	66/66 nt	100	66	M94081|TRAJ28*01|Homo	30/30 nt	100	30	tgtgcctttatgggatactctggggctgggagttaccaactcactttc	CAFMGYSGAGSYQLTF		TRA
TCGA-LN-A49V	01A	Primary Tumor	HWI-ST118:140669790:C24Y4ACXX:5:2308:14729:26894	chr14	21979068	AE000659|TRAV8-6*02|Homo	50/50 nt	100	50	X05775|TRAJ15*01|Homo	45/45 nt	100	45	tgtgctgtgagcccaccaggaactgctctgatcttt	CAVSPPGTALIF		TRA
TCGA-LN-A8I1	10A	Blood Derived Normal	HWI-ST495:144517253:C4B5BACXX:1:1110:6851:99466	chr14	22508603	AE000658|TRAV1-2*01|Homo	25/25 nt	100	25	M94081|TRAJ33*01|Homo	56/56 nt	100	56	tgtgctgtgcgggatagcaactatcagttaatctgg	CAVRDSNYQLIW		TRA
TCGA-LN-A49R	10A	Blood Derived Normal	HWI-ST118:140669790:C24Y4ACXX:2:2215:18276:2573	chr14	21990882	AE000659|TRAV16*01|Homo	55/56 nt	98.2143	55	M94081|TRAJ36*01|Homo	45/45 nt	100	45	tgtgctctagtgactggggcaaacaacctcttcttt	CALVTGANNLFF		TRA
TCGA-LN-A49R	10A	Blood Derived Normal	HWI-ST118:140669790:C24Y4ACXX:2:1306:4641:71498	chr14	22493928	X02850|TRAV8-6*01|Homo	39/39 nt	100	39	M94081|TRAJ45*01|Homo	56/56 nt	100	56	tgtgctgtgagatctaattcaggaggaggtgctgacggactcaccttt	CAVRSNSGGGADGLTF		TRA
TCGA-IG-A3QL	10A	Blood Derived Normal	HWI-ST118:140669790:C24Y4ACXX:3:1113:5169:45066	chr14	22495917	X04954|TRAV13-1*02|Homo	22/22 nt	100	22	M94081|TRAJ43*01|Homo	50/50 nt	100	50	tgtgcagcaagtcgaggagtcggtaacaatgacatgcgcttt	CAASRGVGNNDMRF		TRA
TCGA-LN-A49X	10A	Blood Derived Normal	HWI-ST735:141770216:C266MACXX:7:2202:12220:87692	chr14	22503757	AE000659|TRAV8-3*01|Homo	45/45 nt	100	45	AJ007774|TRAJ37*02|Homo	51/51 nt	100	51	tgtgctgtgggtgcgcggagcaacacaggcaaactaatcttt	CAVGARSNTGKLIF		TRA
TCGA-L5-A4OM	11A	Solid Tissue Normal	HWI-ST446:142371357:C27VUACXX:1:1212:17062:98724	chr14	21847153	AE000659|TRAV8-2*01|Homo	62/62 nt	100	62	X02886|TRAJ22*01|Homo	31/31 nt	100	31	tgttgcccggactctggttctgcaaggcaactgaccttt	CCPDSGSARQLTF		TRA
TCGA-L5-A4OM	11A	Solid Tissue Normal	HWI-ST446:142371357:C27VUACXX:1:1213:8116:74867	chr14	22304497	AE000661|TRAV39*01|Homo	57/57 nt	100	57	M94081|TRAJ30*01|Homo	32/32 nt	100	32	tgtgccgtggacatcggaacagggagagatgacaagatcatcttt	CAVDIGTGRDDKIIF		TRA
TCGA-VR-A8EY	10A	Blood Derived Normal	HWI-ST495:144517253:C4B5BACXX:1:2203:1172:70494	chr14	21724248	AE000658|TRAV3*01|Homo	68/68 nt	100	68	M94081|TRAJ5*01|Homo	25/25 nt	100	25	tgtgctgtganntccgncaggagagcacttactttt	CAVXSXRRALTF		TRA
TCGA-VR-A8EY	10A	Blood Derived Normal	HWI-ST495:144517253:C4B5BACXX:1:2214:20742:13806	chr14	21724248	AE000658|TRAV3*01|Homo	70/70 nt	100	70	M94081|TRAJ5*01|Homo	25/25 nt	100	25	tgtgctgtgagatccgtcaggagagcacttactttt	CAVRSVRRALTF		TRA
TCGA-VR-A8EY	10A	Blood Derived Normal	HWI-ST495:144517253:C4B5BACXX:2:1201:5725:62873	chr14	21918698	AE000659|TRAV13-2*01|Homo	57/58 nt	98.2759	57	M94081|TRAJ26*01|Homo	40/41 nt	97.561	40	tgtgcagaggaagataactatggtcagaattttgtcttt	CAEEDNYGQNFVF		TRA
TCGA-VR-A8EY	10A	Blood Derived Normal	HWI-ST495:144517253:C4B5BACXX:1:2207:13652:30021	chr14	22105791	AE000660|TRAV24*01|Homo	54/54 nt	100	54	M94081|TRAJ20*01|Homo	47/48 nt	97.9167	47	tgccttaa-gactacaagctcagcttt	CLKTTSSA		TRA
TCGA-VR-A8EY	10A	Blood Derived Normal	HWI-ST495:144517253:C4B5BACXX:2:1203:1925:46290	chr14	22148560	AE000660|TRAV27*01|Homo	74/74 nt	100	74	X02886|TRAJ22*01|Homo	25/25 nt	100	25	tgcaggagatctggttctgcaaggcaactgaccttt	CRRSGSARQLTF		TRA
TCGA-VR-A8EY	10A	Blood Derived Normal	HWI-ST495:144517253:C4B5BACXX:2:2107:6079:59282	chr14	22495918	AE000660|TRAV26-2*01|Homo	41/41 nt	100	41	M94081|TRAJ43*01|Homo	49/49 nt	100	49	tgctgctgtgtactactgcatcctgagagacggggaaacaatgacatgcgcttt	CCCVLLHPERRGNNDMRF		TRA
TCGA-VR-A8EY	10A	Blood Derived Normal	HWI-ST495:144517253:C4B5BACXX:2:1201:5725:62873	chr14	22518448	M17658|TRAV13-2*02|Homo	26/26 nt	100	26	M94081|TRAJ26*01|Homo	57/58 nt	98.2759	57	tgtgcagaggaagataactatggtcagaattttgtcttt	CAEEDNYGQNFVF		TRA
TCGA-VR-A8EY	10A	Blood Derived Normal	HWI-ST495:144517253:C4B5BACXX:2:1203:1925:46290	chr14	22522045	AE000660|TRAV27*01|Homo	23/23 nt	100	23	X02886|TRAJ22*01|Homo	58/58 nt	100	58	tgcaggagatctggttctgcaaggcaactgaccttt	CRRSGSARQLTF		TRA
TCGA-VR-A8ER	10A	Blood Derived Normal	HWI-ST495:144517253:C4B5BACXX:2:1314:11350:68347	chr14	21749627	AE000659|TRAV5*01|Homo	78/78 nt	100	78	M94081|TRAJ36*01|Homo	20/20 nt	100	20	tgtgcagagagtgtaactggggcaaacaacctcttcttt	CAESVTGANNLFF		TRA
TCGA-VR-A8ER	10A	Blood Derived Normal	HWI-ST495:144517253:C4B5BACXX:2:1208:1810:59895	chr14	21749630	AE000659|TRAV5*01|Homo	74/74 nt	100	74	M94081|TRAJ48*01|Homo	20/20 nt	100	20	tgtgcagagaggttttctggaaatgagaaattaaccttt	CAERFSGNEKLTF		TRA
TCGA-VR-A8ER	10A	Blood Derived Normal	HWI-ST495:144517253:C4B5BACXX:1:1107:18213:21452	chr14	21894973	M12959|TRAV8-4*04|Homo	58/58 nt	100	58	M94081|TRAJ9*01|Homo	43/43 nt	100	43	tgtgctgtgagtgatactggaggcttcaaaactatcttt	CAVSDTGGFKTIF		TRA
TCGA-VR-A8ER	10A	Blood Derived Normal	HWI-ST495:144517253:C4B5BACXX:1:2209:16844:49248	chr14	22519980	AE000660|TRAV21*01|Homo	29/30 nt	96.6667	29	M94081|TRAJ24*02|Homo	52/52 nt	100	52	tgtgctgtgcgggaaagctgggggaaattgcagttt	CAVRESWGKLQF		TRA
TCGA-VR-A8EZ	10A	Blood Derived Normal	HWI-ST495:144517253:C4B5BACXX:1:2314:6458:68735	chr14	21894958	M12959|TRAV8-4*04|Homo	68/68 nt	100	68	M94081|TRAJ30*01|Homo	31/31 nt	100	31	tgtgctgtgggagatgacaagatcatcttt	CAVGDDKIIF		TRA
TCGA-VR-A8EZ	10A	Blood Derived Normal	HWI-ST495:144517253:C4B5BACXX:2:1108:15848:63583	chr14	21990868	AE000659|TRAV16*01|Homo	65/65 nt	100	65	M35622|TRAJ34*01|Homo	32/32 nt	100	32	tgtattactgtgctcttgcataacaccgacaagctcatcttt	CITVLLHNTDKLIF		TRA
TCGA-VR-A8EZ	10A	Blood Derived Normal	HWI-ST495:144517253:C4B5BACXX:1:1204:20690:83219	chr14	22086898	M97704|TRAV23/DV6*03|Homo	61/61 nt	100	61	M94081|TRAJ36*01|Homo	35/35 nt	100	35	tgtgcagcaatgtatggggcaaacaacctcttcttt	CAAMYGANNLFF		TRA
TCGA-VR-A8EZ	10A	Blood Derived Normal	HWI-ST495:144517253:C4B5BACXX:2:1102:15348:23870	chr14	22486231	AE000660|TRAV35*01|Homo	25/25 nt	100	25	M94081|TRAJ52*01|Homo	66/66 nt	100	66	tgtgctgggcctgatgctggtggtactagctatggaaagctgacattt	CAGPDAGGTSYGKLTF		TRA
TCGA-VR-A8EZ	10A	Blood Derived Normal	HWI-ST495:144517253:C4B5BACXX:2:1112:8433:43287	chr14	22486231	AE000660|TRAV35*01|Homo	25/25 nt	100	25	M94081|TRAJ52*01|Homo	66/66 nt	100	66	tgtgctgggcctgatgctggtggtactagctatggaaagctgacattt	CAGPDAGGTSYGKLTF		TRA
TCGA-VR-A8EZ	10A	Blood Derived Normal	HWI-ST495:144517253:C4B5BACXX:2:1311:18115:65929	chr14	22486231	AE000660|TRAV35*01|Homo	25/25 nt	100	25	M94081|TRAJ52*01|Homo	66/66 nt	100	66	tgtgctgggcctgatgctggtggtactagctatggaaagctgacattt	CAGPDAGGTSYGKLTF		TRA
TCGA-VR-A8EZ	10A	Blood Derived Normal	HWI-ST495:144517253:C4B5BACXX:2:2316:9351:14701	chr14	22494827	AE000659|TRAV9-2*01|Homo	20/21 nt	95.2381	20	M35619|TRAJ44*01|Homo	57/57 nt	100	57	tgtgctttgagggccggcactgccagtaaactcaccttt	CALRAGTASKLTF		TRA
TCGA-VR-A8EZ	10A	Blood Derived Normal	HWI-ST495:144517253:C4B5BACXX:1:2314:6458:68735	chr14	22512858	AE000658|TRAV3*01|Homo	19/20 nt	95	19	M94081|TRAJ30*01|Homo	51/51 nt	100	51	tgtgctgtgggagatgacaagatcatcttt	CAVGDDKIIF		TRA
TCGA-IG-A3YC	10A	Blood Derived Normal	HWI-ST118:140669790:C24Y4ACXX:2:2303:2130:32545	chr14	21924594	AE000659|TRAV14/DV4*02|Homo	57/57 nt	100	57	X05775|TRAJ15*01|Homo	43/43 nt	100	43	tgtgcaatgagagaggaccaggcaggaactgctctgatcttt	CAMREDQAGTALIF		TRA
TCGA-IG-A3YC	10A	Blood Derived Normal	HWI-ST118:140669790:C24Y4ACXX:3:1304:6647:37377	chr14	21924594	AE000659|TRAV14/DV4*02|Homo	57/57 nt	100	57	X05775|TRAJ15*01|Homo	43/43 nt	100	43	tgtgcaatgagagaggaccaggcaggaactgctctgatcttt	CAMREDQAGTALIF		TRA
TCGA-IG-A3YC	10A	Blood Derived Normal	HWI-ST118:140669790:C24Y4ACXX:3:2115:14490:75509	chr14	21965993	AE000659|TRAV12-3*01|Homo	67/67 nt	100	67	M94081|TRAJ20*01|Homo	29/29 nt	100	29	tgcaatgagttttgttctaacgactacaagctcagcttt	CNEFCSNDYKLSF		TRA
TCGA-R6-A6Y0	01B	Primary Tumor	HWI-ST648:144045133:C3CU5ACXX:5:1214:14343:4431	chr14	21965999	AE000659|TRAV12-3*01|Homo	61/61 nt	100	61	M94081|TRAJ39*01|Homo	31/31 nt	100	31	tgtgcaatgagaaggccggatgcaggcaacatgctcaccttt	CAMRRPDAGNMLTF		TRA
TCGA-R6-A6Y0	01B	Primary Tumor	HWI-ST648:144045133:C3CU5ACXX:6:2106:18791:64309	chr14	21965999	AE000659|TRAV12-3*01|Homo	61/61 nt	100	61	M94081|TRAJ39*01|Homo	31/31 nt	100	31	tgtgcaatgagaaggccggatgcaggcaacatgctcaccttt	CAMRRPDAGNMLTF		TRA
TCGA-R6-A6Y0	01B	Primary Tumor	HWI-ST648:144045133:C3CU5ACXX:6:1112:6700:8275	chr14	22203295	AE000660|TRAV26-2*01|Homo	68/68 nt	100	68	M94081|TRAJ26*01|Homo	31/31 nt	100	31	tgcatcctgggggataactatggtcagaattttgtcttt	CILGDNYGQNFVF		TRA
TCGA-IG-A4P3	10A	Blood Derived Normal	HWI-ST791:141707868:C27VPACXX:4:2106:4814:24436	chr14	21998111	AE000660|TRAV17*01|Homo	57/57 nt	100	57	M94081|TRAJ23*01|Homo	41/41 nt	100	41	tgtgctacggactctaaccagggaggaaagcttatcttc	CATDSNQGGKLIF		TRA
TCGA-IG-A4P3	10A	Blood Derived Normal	HWI-ST791:141707868:C27VPACXX:4:1206:18581:29498	chr14	22203311	AE000660|TRAV26-2*01|Homo	51/51 nt	100	51	M94081|TRAJ38*01|Homo	46/46 nt	100	46	tgctgctgtgtactactgcatcctcacaatgctggcaacaaccgtaagctgatttgg	CCCVLLHPHNAGNNRKLIW		TRA
TCGA-L5-A4OW	01A	Primary Tumor	HWI-ST482:140667846:C26A8ACXX:7:2110:16210:86974	chr14	21941600	AE000659|TRAV9-2*01|Homo	58/58 nt	100	58	M94081|TRAJ56*01|Homo	40/40 nt	100	40	tgtgctctgagtgatcctggagccaatagtaagctgacattt	CALSDPGANSKLTF		TRA
TCGA-L5-A4OW	01A	Primary Tumor	HWI-ST482:140667846:C26A8ACXX:8:2110:17623:22628	chr14	21941600	AE000659|TRAV9-2*01|Homo	58/58 nt	100	58	M94081|TRAJ56*01|Homo	40/40 nt	100	40	tgtgctctgagtgatcctggagccaatagtaagctgacattt	CALSDPGANSKLTF		TRA
TCGA-L5-A43J	01A	Primary Tumor	HWI-ST482:140667846:C26A8ACXX:1:2116:10326:16814	chr14	22493932	AE000660|TRAV20*01|Homo	20/20 nt	100	20	M94081|TRAJ45*01|Homo	59/59 nt	100	59	tgtgctgtgcaggcagaaggaggaggtgctgacggactcaccttt	CAVQAEGGGADGLTF		TRA
TCGA-L5-A4OH	11A	Solid Tissue Normal	HWI-ST735:141770216:C266MACXX:2:1107:12669:48604	chr14	22490502	M17657|TRAV12-1*02|Homo	20/21 nt	95.2381	20	M94081|TRAJ48*01|Homo	52/52 nt	100	52	tgtgtcgtgaacaggtatgagggaaatgagaaattaaccttt	CVVNRYEGNEKLTF		TRA
TCGA-L5-A4OH	11A	Solid Tissue Normal	HWI-ST735:141770216:C266MACXX:2:1107:12669:48604	chr14	22490502	AE000659|TRAV12-2*01|Homo	47/48 nt	97.9167	47	M94081|TRAJ48*01|Homo	44/44 nt	100	44	tgtgtcgtgaacaggtatgagggaaatgagaaattaaccttt	CVVNRYEGNEKLTF		TRA
TCGA-L5-A4OH	11A	Solid Tissue Normal	HWI-ST735:141770216:C266MACXX:2:1107:15491:13963	chr14	22508606	AE000661|TRAV38-1*01|Homo	21/21 nt	100	21	M94081|TRAJ33*01|Homo	53/53 nt	100	53	tgtgctttcatcagggcgggtagcaactatcagttaatctgg	CAFIRAGSNYQLIW		TRA
TCGA-VR-A8EP	10B	Blood Derived Normal	HWI-ST467:146042992:C4LD5ACXX:3:1102:16609:94359	chr14	22124230	AE000660|TRAV26-1*01|Homo	51/51 nt	100	51	M35622|TRAJ34*01|Homo	31/31 nt	100	31	tgctgtgtactattgcatcgtcagtccaccgacaagctcatcttt	CCVLLHRQSTDKLIF		TRA
TCGA-VR-A8EP	10B	Blood Derived Normal	HWI-ST467:146042992:C4LD5ACXX:3:2304:1246:15015	chr14	22477711	AE000659|TRAV16*01|Homo	25/25 nt	100	25	M94081|TRAJ58*01|Homo	59/59 nt	100	59	tgtgctctaagtggaggagaaaccagtggctctaggttgaccttt	CALSGGETSGSRLTF		TRA
TCGA-VR-A8EP	10B	Blood Derived Normal	HWI-ST467:146042992:C4LD5ACXX:3:2312:1692:98825	chr14	22477711	AE000659|TRAV16*01|Homo	25/25 nt	100	25	M94081|TRAJ58*01|Homo	59/59 nt	100	59	tgtgctctaagtggaggagaaaccagtggctctaggttgaccttt	CALSGGETSGSRLTF		TRA
TCGA-VR-A8EP	10B	Blood Derived Normal	HWI-ST467:146042992:C4LD5ACXX:3:1304:8672:53238	chr14	22493929	AE000659|TRAV13-1*01|Homo	41/41 nt	100	41	M94081|TRAJ45*01|Homo	49/49 nt	100	49	tgtgcagcaatcccacgcggttcaggaggaggtgctgacggactcaccttt	CAAIPRGSGGGADGLTF		TRA
TCGA-VR-A8EP	10B	Blood Derived Normal	HWI-ST467:146042992:C4LD5ACXX:3:1211:1689:17713	chr14	22503753	AE000659|TRAV12-1*01|Homo	35/38 nt	92.1053	35	AJ007774|TRAJ37*02|Homo	58/58 nt	100	58	tgtgtggtgatcttctctagcaacacaggcaaactaatcttt	CVVIFSSNTGKLIF		TRA
TCGA-VR-A8EP	10B	Blood Derived Normal	HWI-ST467:146042992:C4LD5ACXX:3:2211:8939:23698	chr14	22520423	AE000658|TRAV4*01|Homo	42/42 nt	100	42	M94081|TRAJ23*01|Homo	53/53 nt	100	53	tgctgtgtactactgcctcgtggacgtaaccagggaggaaagcttatcttc	CCVLLPRGRNQGGKLIF		TRA
TCGA-VR-A8EP	10B	Blood Derived Normal	HWI-ST467:146042992:C4LD5ACXX:3:2113:12232:30908	chr14	22537625	AE000659|TRAV13-1*01|Homo	35/35 nt	100	35	M94081|TRAJ7*01|Homo	56/56 nt	100	56	tgtctacttctgtgcagcaagtataaggtccgctatgggaacaacagactcgctttt	CLLLCSKYKVRYGNNRLAF		TRA
TCGA-JY-A6FD	01A	Primary Tumor	HWI-ST648:144045123:C3B8UACXX:4:1211:7509:5614	chr14	21888433	X04946|TRAV12-2*03|Homo	67/67 nt	100	67	M94081|TRAJ48*01|Homo	24/24 nt	100	24	tgtgccgtgagtaatggagactttggaaatgagaaattaaccttt	CAVSNGDFGNEKLTF		TRA
TCGA-JY-A6FD	01A	Primary Tumor	HWI-ST648:144045123:C3B8UACXX:4:1211:7509:5614	chr14	22490497	X04946|TRAV12-2*03|Homo	32/32 nt	100	32	M94081|TRAJ48*01|Homo	57/57 nt	100	57	tgtgccgtgagtaatggagactttggaaatgagaaattaaccttt	CAVSNGDFGNEKLTF		TRA
TCGA-JY-A6FD	01A	Primary Tumor	HWI-ST648:144045123:C3B8UACXX:4:1209:14400:82679	chr14	22495916	AE000660|TRAV24*01|Homo	38/38 nt	100	38	M94081|TRAJ43*01|Homo	51/51 nt	100	51	tgtgccttttataacaatgacatgcgcttt	CAFYNNDMRF		TRA
TCGA-JY-A6FD	01A	Primary Tumor	HWI-ST648:144045123:C3B8UACXX:3:2216:12416:91659	chr14	22520422	AE000659|TRAV9-2*01|Homo	30/30 nt	100	30	M94081|TRAJ23*01|Homo	57/57 nt	100	57	tgtgctctgatcggggataaccagggaggaaagcttatcttc	CALIGDNQGGKLIF		TRA
TCGA-JY-A6FD	01A	Primary Tumor	HWI-ST648:144045123:C3B8UACXX:3:1308:1286:64632	chr14	22524325	AE000659|TRAV9-2*01|Homo	35/35 nt	100	35	M94081|TRAJ20*01|Homo	57/57 nt	100	57	tgtgctctccgttctaacgactacaagctcagcttt	CALRSNDYKLSF		TRA
TCGA-JY-A6FD	01A	Primary Tumor	HWI-ST648:144045123:C3B8UACXX:3:2105:19026:34860	chr14	22524332	AE000661|TRAV38-1*01|Homo	45/45 nt	100	45	M94081|TRAJ20*01|Homo	50/50 nt	100	50	tgtgctttcatgaatagcgactacaagctcagcttt	CAFMNSDYKLSF		TRA
TCGA-L5-A8NU	01A	Primary Tumor	HWI-ST495:144517253:C4B5BACXX:2:2208:20837:67032	chr14	21998100	AE000660|TRAV17*01|Homo	64/64 nt	100	64	X02886|TRAJ22*01|Homo	37/37 nt	100	37	tgtgctactggttctgcaaggcaactgaccttt	CATGSARQLTF		TRA
TCGA-L5-A8NU	01A	Primary Tumor	HWI-ST495:144517253:C4B5BACXX:2:1204:10100:17040	chr14	22008130	AE000660|TRAV19*01|Homo	52/52 nt	100	52	M94081|TRAJ48*01|Homo	46/46 nt	100	46	tgtgctctgagtgaggccctatctaactttggaaatgagaaattaaccttt	CALSEALSNFGNEKLTF		TRA
TCGA-L5-A8NU	01A	Primary Tumor	HWI-ST495:144517253:C4B5BACXX:1:2204:10553:35188	chr14	22304477	AE000661|TRAV39*01|Homo	76/76 nt	100	76	M94081|TRAJ56*01|Homo	19/19 nt	100	19	tgccacctacttctgtgccgtggacgtggcggagccaatagtaagctgacattt	CHLLLCRGRGGANSKLTF		TRA
TCGA-L5-A8NU	01A	Primary Tumor	HWI-ST495:144517253:C4B5BACXX:2:1106:10052:23558	chr14	22479525	AE000660|TRAV17*01|Homo	28/29 nt	96.5517	28	M94081|TRAJ56*01|Homo	58/58 nt	100	58	tgtgctacagaccaacggactggagccaatagtaagctgacattt	CATDQRTGANSKLTF		TRA
TCGA-L5-A8NU	01A	Primary Tumor	HWI-ST495:144517253:C4B5BACXX:1:2204:10553:35188	chr14	22479528	AE000661|TRAV39*01|Homo	27/27 nt	100	27	M94081|TRAJ56*01|Homo	55/55 nt	100	55	tgccacctacttctgtgccgtggacgtggcggagccaatagtaagctgacattt	CHLLLCRGRGGANSKLTF		TRA
TCGA-L5-A8NU	01A	Primary Tumor	HWI-ST495:144517253:C4B5BACXX:2:1302:20702:57294	chr14	22493929	AE000660|TRAV22*01|Homo	27/27 nt	100	27	M94081|TRAJ45*01|Homo	62/62 nt	100	62	tgtgctgtgccttcaggaggaggtgctgacggactcaccttt	CAVPSGGGADGLTF		TRA
TCGA-L5-A8NU	01A	Primary Tumor	HWI-ST495:144517253:C4B5BACXX:1:1113:15004:64893	chr14	22496897	AE000661|TRAV41*01|Homo	24/24 nt	100	24	M94081|TRAJ42*01|Homo	56/56 nt	100	56	tgtgctgtcagaaagcaaggaagccaaggaaatctcatcttt	CAVRKQGSQGNLIF		TRA
TCGA-L5-A8NU	01A	Primary Tumor	HWI-ST495:144517253:C4B5BACXX:1:1113:15004:64893	chr14	22496897	AE000661|TRAV41*01|Homo	27/27 nt	100	27	M94081|TRAJ42*01|Homo	56/56 nt	100	56	tgtgctgtcagaaagcaaggaagccaaggaaatctcatcttt	CAVRKQGSQGNLIF		TRA
TCGA-L5-A8NU	01A	Primary Tumor	HWI-ST495:144517253:C4B5BACXX:2:2208:20837:67032	chr14	22522046	AE000660|TRAV17*01|Homo	46/46 nt	100	46	X02886|TRAJ22*01|Homo	55/55 nt	100	55	tgtgctactggttctgcaaggcaactgaccttt	CATGSARQLTF		TRA
TCGA-L5-A8NU	01A	Primary Tumor	HWI-ST495:144517253:C4B5BACXX:1:2210:15772:28269	chr14	22532510	M97704|TRAV23/DV6*03|Homo	42/42 nt	100	42	M94081|TRAJ11*01|Homo	52/52 nt	100	52	tgtgcagctctgggatacagcaccctcaccttt	CAALGYSTLTF		TRA
TCGA-VR-A8ET	01A	Primary Tumor	HWI-ST467:146042992:C4LD5ACXX:3:1316:7027:27662	chr14	22168932	AE000660|TRAV30*01|Homo	53/53 nt	100	53	M94081|TRAJ37*01|Homo	42/42 nt	100	42	tgcggcacacgaaatggctctggcaacacaggcaaactaatcttt	CGTRNGSGNTGKLIF		TRA
TCGA-VR-A8ET	01A	Primary Tumor	HWI-ST467:146042992:C4LD5ACXX:3:2307:15982:36275	chr14	22503751	AE000659|TRAV8-2*01|Homo	41/41 nt	100	41	AJ007774|TRAJ37*02|Homo	57/57 nt	100	57	tgtgttgtgagtgtgggctctagcaacacaggcaaactaatcttt	CVVSVGSSNTGKLIF		TRA
TCGA-JY-A6FA	10A	Blood Derived Normal	HWI-ST466:144041013:C3CV5ACXX:1:2216:15477:60298	chr14	21749657	AE000659|TRAV5*01|Homo	47/47 nt	100	47	AF033825|TRAJ47*02|Homo	46/46 nt	100	46	tgcagagaggaccgcatggaatatggaaacaagctggtcttt	CREDRMEYGNKLVF		TRA
TCGA-JY-A6FA	10A	Blood Derived Normal	HWI-ST466:144041013:C3CV5ACXX:2:2309:3970:23028	chr14	21869302	X04954|TRAV13-1*02|Homo	64/64 nt	100	64	M94081|TRAJ43*01|Homo	31/32 nt	96.875	31	tgtgcagcaagtaaaagcaataacaatgacatgtgcttt	CAASKSNNNDMCF		TRA
TCGA-JY-A6FA	10A	Blood Derived Normal	HWI-ST466:144041013:C3CV5ACXX:2:1112:10248:41129	chr14	22163799	AE000660|TRAV29/DV5*01|Homo	71/71 nt	100	71	M14905|TRAJ31*01|Homo	24/24 nt	100	24	tgtgcagcaagctcttggaataacaatgccagactcatgttt	CAASSWNNNARLMF		TRA
TCGA-JY-A6FA	10A	Blood Derived Normal	HWI-ST466:144041013:C3CV5ACXX:2:2312:5125:48739	chr14	22281698	AE000661|TRAV38-2/DV8*01|Homo	49/49 nt	100	49	M94081|TRAJ49*01|Homo	46/46 nt	100	46	tgtgcttataggagttgggacaccggtaaccagttctatttt	CAYRSWDTGNQFYF		TRA
TCGA-JY-A6FA	10A	Blood Derived Normal	HWI-ST466:144041013:C3CV5ACXX:2:1106:20298:32391	chr14	22281698	AE000661|TRAV38-2/DV8*01|Homo	49/49 nt	100	49	M94081|TRAJ49*01|Homo	46/46 nt	100	46	tgtgcttataggagttgggacaccggtaaccagttctatttt	CAYRSWDTGNQFYF		TRA
TCGA-JY-A6FA	10A	Blood Derived Normal	HWI-ST466:144041013:C3CV5ACXX:1:1203:5732:82843	chr14	22477711	AE000660|TRAV27*01|Homo	48/49 nt	97.9592	48	M94081|TRAJ58*01|Homo	48/48 nt	100	48	tgtgcagggcgagaaaccagtggctctaggttgaccttt	CAGRETSGSRLTF		TRA
TCGA-JY-A6FA	10A	Blood Derived Normal	HWI-ST466:144041013:C3CV5ACXX:1:2315:13750:74782	chr14	22505110	AE000659|TRAV14/DV4*02|Homo	47/47 nt	100	47	M94081|TRAJ36*01|Homo	50/50 nt	100	50	tgtgcaatgagagacgatcaaactggggcaaacaacctcttcttt	CAMRDDQTGANNLFF		TRA
TCGA-JY-A6FA	10A	Blood Derived Normal	HWI-ST466:144041013:C3CV5ACXX:1:2215:6516:6338	chr14	22505110	AE000659|TRAV14/DV4*02|Homo	27/27 nt	100	27	M94081|TRAJ36*01|Homo	59/59 nt	100	59	tgtgcaatgagagacgatcaaactggggcaaacaacctcttcttt	CAMRDDQTGANNLFF		TRA
TCGA-JY-A6FA	10A	Blood Derived Normal	HWI-ST466:144041013:C3CV5ACXX:2:1213:18179:21741	chr14	22505115	AE000660|TRAV27*01|Homo	39/39 nt	100	39	M94081|TRAJ36*01|Homo	54/54 nt	100	54	tgtgcagggagatctggggcaaacaacctcttcttt	CAGRSGANNLFF		TRA
TCGA-JY-A6FA	10A	Blood Derived Normal	HWI-ST466:144041013:C3CV5ACXX:2:1112:10248:41129	chr14	22510968	AE000660|TRAV29/DV5*01|Homo	31/31 nt	100	31	M14905|TRAJ31*01|Homo	56/56 nt	100	56	tgtgcagcaagctcttggaataacaatgccagactcatgttt	CAASSWNNNARLMF		TRA
TCGA-L5-A4OS	01A	Primary Tumor	HWI-ST482:140667846:C26A8ACXX:5:2116:20623:32457	chr14	22536147	AE000660|TRAV19*01|Homo	24/24 nt	100	24	M94081|TRAJ8*01|Homo	58/58 nt	100	58	tgtgctctgacccccccctttaacacaggctttcagaaacttgtattt	CALTPPFNTGFQKLVF		TRA
TCGA-VR-A8EQ	10A	Blood Derived Normal	HWI-ST446:144525639:C3L0JACXX:7:2316:8089:33165	chr14	22227197	X61070|TRAV36/DV7*02|Homo	52/53 nt	98.1132	52	M35620|TRAJ40*01|Homo	43/43 nt	100	43	tgtgctgtccagtcaggaacctacaaatacatcttt	CAVQSGTYKYIF		TRA
TCGA-VR-A8EQ	10A	Blood Derived Normal	HWI-ST446:144525639:C3L0JACXX:7:2308:2223:61859	chr14	22496895	AE000660|TRAV20*01|Homo	20/20 nt	100	20	M94081|TRAJ42*01|Homo	65/68 nt	95.5882	65	tgcaggccgaattattccggaggaagccaaggaaatctcatcttt	CRPNYSGGSQGNLIF		TRA
TCGA-VR-A8EQ	10A	Blood Derived Normal	HWI-ST446:144525639:C3L0JACXX:7:2316:8089:33165	chr14	22499695	X61070|TRAV36/DV7*02|Homo	31/31 nt	100	31	M35620|TRAJ40*01|Homo	55/55 nt	100	55	tgtgctgtccagtcaggaacctacaaatacatcttt	CAVQSGTYKYIF		TRA
TCGA-VR-A8EQ	10A	Blood Derived Normal	HWI-ST446:144525639:C3L0JACXX:7:2304:9927:92141	chr14	22513943	AE000660|TRAV17*01|Homo	36/36 nt	100	36	M94081|TRAJ29*01|Homo	56/56 nt	100	56	tgtgctacggacggagtttcaggaaacacacctcttgtcttt	CATDGVSGNTPLVF		TRA
TCGA-VR-A8EQ	10A	Blood Derived Normal	HWI-ST446:144525639:C3L0JACXX:8:1101:1472:61578	chr14	22513943	AE000660|TRAV17*01|Homo	36/36 nt	100	36	M94081|TRAJ29*01|Homo	55/56 nt	98.2143	55	tgtgctacggacggagtttcaggaaacacccctcttgtcttt	CATDGVSGNTPLVF		TRA
TCGA-VR-A8EQ	10A	Blood Derived Normal	HWI-ST446:144525639:C3L0JACXX:8:1216:5626:73957	chr14	22529631	AE000660|TRAV22*01|Homo	37/37 nt	100	37	X05775|TRAJ15*01|Homo	58/58 nt	100	58	tgtgctgtggcggttaaccaggcaggaactgctctgatcttt	CAVAVNQAGTALIF		TRA
TCGA-IG-A97I	10A	Blood Derived Normal	HWI-ST664:145039189:C49PEACXX:6:2216:13539:34258	chr14	21852945	AE000659|TRAV8-3*01|Homo	59/59 nt	100	59	M94081|TRAJ23*01|Homo	29/29 nt	100	29	tgtgctgtgggtgcccaatggggttataaccagggaggaaagcttatcttc	CAVGAQWGYNQGGKLIF		TRA
TCGA-IG-A97I	10A	Blood Derived Normal	HWI-ST664:145039189:C49PEACXX:5:1108:3698:66624	chr14	21888444	AE000659|TRAV12-2*01|Homo	56/56 nt	100	56	M94081|TRAJ52*01|Homo	40/40 nt	100	40	tgtgccgtgagcgatggtggtactagctatggaaagctgacattt	CAVSDGGTSYGKLTF		TRA
TCGA-IG-A97I	10A	Blood Derived Normal	HWI-ST664:145039189:C49PEACXX:6:2112:4032:21117	chr14	22227173	AE000660|TRAV36/DV7*01|Homo	78/78 nt	100	78	M94081|TRAJ49*01|Homo	19/19 nt	100	19	tgtgctgtgagaaccggtaaccagttctatttt	CAVRTGNQFYF		TRA
TCGA-IG-A97I	10A	Blood Derived Normal	HWI-ST664:145039189:C49PEACXX:6:2112:18067:7715	chr14	22281672	AE000661|TRAV38-2/DV8*01|Homo	76/76 nt	100	76	M94081|TRAJ42*01|Homo	20/20 nt	100	20	tgtgcttataggagcttatattatggaggaagccaaggaaatctcatcttt	CAYRSLYYGGSQGNLIF		TRA
TCGA-IG-A97I	10A	Blood Derived Normal	HWI-ST664:145039189:C49PEACXX:6:2207:18631:6669	chr14	22483006	AE000660|TRAV25*01|Homo	35/35 nt	100	35	M94081|TRAJ53*01|Homo	62/62 nt	100	62	tgtgcagggcaaaatagtggaggtagcaactataaactgacattt	CAGQNSGGSNYKLTF		TRA
TCGA-IG-A97I	10A	Blood Derived Normal	HWI-ST664:145039189:C49PEACXX:5:1305:21161:16333	chr14	22488597	AE000659|TRAV8-4*01|Homo	21/21 nt	100	21	M94081|TRAJ50*01|Homo	56/56 nt	100	56	tgtgctgtgagtgatcggggaacctcctacgacaaggtgatattt	CAVSDRGTSYDKVIF		TRA
TCGA-IG-A97I	10A	Blood Derived Normal	HWI-ST664:145039189:C49PEACXX:6:2314:13307:20835	chr14	22524330	AE000660|TRAV35*01|Homo	27/27 nt	100	27	M94081|TRAJ20*01|Homo	52/52 nt	100	52	tgtaggcatctacttctgtgctgggtggcccaccgccttttaaacgactacaagctcagcttt	CRHLLLCWVAHRLLNDYKLSF		TRA
TCGA-IG-A97I	10A	Blood Derived Normal	HWI-ST664:145039189:C49PEACXX:6:1308:13936:97017	chr14	22531084	M97704|TRAV23/DV6*03|Homo	27/27 nt	100	27	M94081|TRAJ13*01|Homo	53/54 nt	98.1481	53	tgtgcagcaagcatggcggggggttaccagaaagttaacttt	CAASMAGGYQKVNF		TRA
TCGA-L5-A8NV	01A	Primary Tumor	HWI-ST720:144720179:C3LT3ACXX:4:2315:12164:32319	chr14	22008117	AE000660|TRAV19*01|Homo	65/65 nt	100	65	M94081|TRAJ48*01|Homo	36/36 nt	100	36	tgtgctctgagtgaggctaactttggaaatgagaaattaaccttt	CALSEANFGNEKLTF		TRA
TCGA-LN-A5U7	01A	Primary Tumor	HWI-ST474:143067858:C2MMRACXX:8:2313:4283:78546	chr14	21724248	AE000658|TRAV3*01|Homo	74/74 nt	100	74	M94081|TRAJ39*01|Homo	23/23 nt	100	23	tgtgctgtgagagacatggataatgcaggcaacatgctcaccttt	CAVRDMDNAGNMLTF		TRA
TCGA-LN-A5U7	01A	Primary Tumor	HWI-ST474:143067858:C2MMRACXX:7:2306:6156:31763	chr14	21847146	M17650|TRAV8-2*02|Homo	69/69 nt	100	69	M16747|TRAJ6*01|Homo	27/27 nt	100	27	tgtgttgcccttgcatcaggaggaagctacatacctacattt	CVALASGGSYIPTF		TRA
TCGA-L5-A8NN	01A	Primary Tumor	HWI-ST466:144720274:C3LTWACXX:7:2101:16189:26622	chr14	22222360	AE000660|TRAV35*01|Homo	85/86 nt	98.8372	85	X58763|TRAJ23*02|Homo	19/21 nt	90.4762	19	tgctcagtttggtataaccaggaaggacagcttatcttc	CSVWYNQEGQLIF		TRA
TCGA-L5-A4OO	01A	Primary Tumor	HWI-ST446:142371357:C27VUACXX:1:1216:20792:80515	chr14	22124214	M27371|TRAV26-1*02|Homo	66/66 nt	100	66	M94081|TRAJ37*01|Homo	32/32 nt	100	32	tgcatcgtcatatctggcaacacaggcaaactaatcttt	CIVISGNTGKLIF		TRA
TCGA-L5-A4OO	01A	Primary Tumor	HWI-ST791:141707868:C27VPACXX:1:1308:12252:74681	chr14	22513944	AE000660|TRAV26-1*01|Homo	42/42 nt	100	42	M94081|TRAJ29*01|Homo	50/50 nt	100	50	tgcatcgtcagagtcgcagggtcctcaggaaacacacctcttgtcttt	CIVRVAGSSGNTPLVF		TRA
TCGA-L5-A4OQ	01A	Primary Tumor	HWI-ST735:141770216:C266MACXX:5:1101:16266:8316	chr14	21643533	AE000658|TRAV1-2*01|Homo	54/54 nt	100	54	M94081|TRAJ38*01|Homo	31/31 nt	100	31	tgctgtgagagatctcccataataagagctggcaacaaccgtaagctgatttgg	CCERSPIIRAGNNRKLIW		TRA
TCGA-LN-A4A2	10A	Blood Derived Normal	HWI-ST735:141770216:C266MACXX:7:2306:8483:6119	chr14	22483010	AE000659|TRAV16*01|Homo	31/31 nt	100	31	M94081|TRAJ53*01|Homo	55/55 nt	100	55	tgctctaagtgccgggtaaaggatcgtggaggtagcaactataaactgacattt	CSKCRVKDRGGSNYKLTF		TRA
TCGA-IG-A3I8	10A	Blood Derived Normal	HWI-ST482:140667846:C26A8ACXX:1:2102:10443:97285	chr14	22483009	M21626|TRAV14/DV4*01|Homo	34/34 nt	100	34	M94081|TRAJ53*01|Homo	61/61 nt	100	61	tgtgcaatgagagagtggagtggaggtagcaactataaactgacattt	CAMREWSGGSNYKLTF		TRA
TCGA-Z6-AAPN	10A	Blood Derived Normal	HWI-ST467:146042992:C4LD5ACXX:4:1112:20350:90534	chr14	21924589	AE000659|TRAV14/DV4*02|Homo	63/64 nt	98.4375	63	M94081|TRAJ43*01|Homo	35/35 nt	100	35	tgtgcaatgagagaagggcacaatgacatgcgcttt	CAMREGHNDMRF		TRA
TCGA-Z6-AAPN	10A	Blood Derived Normal	HWI-ST467:146042992:C4LD5ACXX:4:2206:19542:36061	chr14	22052984	AE000660|TRAV21*01|Homo	71/71 nt	100	71	M94081|TRAJ15*02|Homo	28/28 nt	100	28	tgtgctgtgaacaaccaggcaggaactgctctgatcttt	CAVNNQAGTALIF		TRA
TCGA-Z6-AAPN	10A	Blood Derived Normal	HWI-ST467:146042992:C4LD5ACXX:4:2209:2935:38089	chr14	22052984	AE000660|TRAV21*01|Homo	71/71 nt	100	71	M94081|TRAJ15*02|Homo	28/28 nt	100	28	tgtgctgtgaacaaccaggcaggaactgctctgatcttt	CAVNNQAGTALIF		TRA
TCGA-Z6-AAPN	10A	Blood Derived Normal	HWI-ST467:146042992:C4LD5ACXX:4:1211:7713:80492	chr14	22489491	AE000660|TRAV22*01|Homo	46/47 nt	97.8723	46	M94081|TRAJ49*01|Homo	52/53 nt	98.1132	52	tgtgctgtgagcaccggaaaccagttctatttt	CAVSTGNQFYF		TRA
TCGA-Z6-AAPN	10A	Blood Derived Normal	HWI-ST467:146042992:C4LD5ACXX:4:1302:10805:89093	chr14	22489491	AE000660|TRAV22*01|Homo	42/43 nt	97.6744	42	M94081|TRAJ49*01|Homo	52/53 nt	98.1132	52	tgtgctgtgagcaccggaaaccagttctatttt	CAVSTGNQFYF		TRA
TCGA-Z6-AAPN	10A	Blood Derived Normal	HWI-ST467:146042992:C4LD5ACXX:4:1101:13241:33927	chr14	22493936	AE000660|TRAV27*01|Homo	26/26 nt	100	26	M94081|TRAJ45*01|Homo	55/55 nt	100	55	tgtgcaggagcttcgggaggtgctgacggactcaccttt	CAGASGGADGLTF		TRA
TCGA-Z6-AAPN	10A	Blood Derived Normal	HWI-ST467:146042992:C4LD5ACXX:4:2112:7059:5920	chr14	22495919	AE000659|TRAV14/DV4*02|Homo	40/41 nt	97.561	40	M94081|TRAJ43*01|Homo	48/48 nt	100	48	tgtgcaatgagagaagggcacaatgacatgcgcttt	CAMREGHNDMRF		TRA
TCGA-IG-A3YA	01A	Primary Tumor	HWI-ST118:140669790:C24Y4ACXX:5:1209:2630:33889	chr14	21941590	L06882|TRAV9-2*04|Homo	60/60 nt	100	60	M94081|TRAJ29*01|Homo	34/34 nt	100	34	tgtgcttgttcctcaggaaacacacctcttgtcttt	CACSSGNTPLVF		TRA
TCGA-IG-A3YA	01A	Primary Tumor	HWI-ST118:140669790:C24Y4ACXX:4:2203:3410:83559	chr14	21941590	L06882|TRAV9-2*04|Homo	60/60 nt	100	60	M94081|TRAJ29*01|Homo	34/34 nt	100	34	tgtgcttgttcctcaggaaacacacctcttgtcttt	CACSSGNTPLVF		TRA
TCGA-IG-A3YA	01A	Primary Tumor	HWI-ST118:140669790:C24Y4ACXX:4:1204:15128:39737	chr14	22053002	AE000660|TRAV21*01|Homo	48/48 nt	100	48	M94081|TRAJ42*01|Homo	47/48 nt	97.9167	47	tgtgcgatcttga-ttatggaggaagccaaggaaatctcatcttt	CAILIMEEAKEISS		TRA
TCGA-IG-A3YA	01A	Primary Tumor	HWI-ST118:140669790:C24Y4ACXX:4:2111:1698:8592	chr14	22537625	AE000659|TRAV8-3*01|Homo	43/43 nt	100	43	M94081|TRAJ7*01|Homo	50/50 nt	100	50	tgtgctgcaggtttctatgggaacaacagactcgctttt	CAAGFYGNNRLAF		TRA
TCGA-L5-A4OX	01A	Primary Tumor	HWI-ST482:140667846:C26A8ACXX:8:1102:21162:67024	chr14	22510968	AE000660|TRAV27*01|Homo	27/27 nt	100	27	M14905|TRAJ31*01|Homo	56/56 nt	100	56	tgtgcaggaagaatgtggaataacaatgccagactcatgttt	CAGRMWNNNARLMF		TRA
TCGA-JY-A938	10A	Blood Derived Normal	HWI-ST720:144720132:C3LEAACXX:8:2107:11697:30892	chr14	21769014	Z49060|TRAV6*03|Homo	59/59 nt	100	59	M94081|TRAJ9*01|Homo	39/39 nt	100	39	tgtgcagatactggaggcttcaaaactatcttt	CADTGGFKTIF		TRA
TCGA-JY-A938	10A	Blood Derived Normal	HWI-ST720:144720132:C3LEAACXX:8:1302:3454:79303	chr14	21990870	AE000659|TRAV16*01|Homo	69/69 nt	100	69	M16747|TRAJ6*01|Homo	30/30 nt	100	30	tgtgctctaagtgggggaggaagctacatacctacattt	CALSGGGSYIPTF		TRA
TCGA-JY-A938	10A	Blood Derived Normal	HWI-ST720:144720132:C3LEAACXX:7:2314:11106:52243	chr14	22163786	AE000660|TRAV29/DV5*01|Homo	79/80 nt	98.75	79	M35620|TRAJ40*01|Homo	20/21 nt	95.2381	20	tgtgcagcctcaggaacctacaactacatcttt	CAASGTYNYIF		TRA
TCGA-JY-A938	10A	Blood Derived Normal	HWI-ST720:144720132:C3LEAACXX:8:2112:19019:5795	chr14	22503755	AE000659|TRAV8-1*01|Homo	35/35 nt	100	35	AJ007774|TRAJ37*02|Homo	57/57 nt	100	57	tgtgccgtgaatccatgggctagcaacacaggcaaactaatcttt	CAVNPWASNTGKLIF		TRA
TCGA-JY-A938	10A	Blood Derived Normal	HWI-ST720:144720132:C3LEAACXX:8:1113:4526:82937	chr14	22539080	AE000659|TRAV16*01|Homo	38/38 nt	100	38	M16747|TRAJ6*01|Homo	55/55 nt	100	55	tgtgctctaagtgggggaggaagctacatacctacattt	CALSGGGSYIPTF		TRA
TCGA-V5-AASX	11A	Solid Tissue Normal	HWI-ST442:145054085:C42T6ACXX:7:2214:5721:46680	chr14	21847172	AE000659|TRAV8-2*01|Homo	50/50 nt	100	50	M35620|TRAJ40*01|Homo	44/44 nt	100	44	tgtgttgtgagtgatctaggaggaacctacaaatacatcttt	CVVSDLGGTYKYIF		TRA
TCGA-R6-A6L6	01B	Primary Tumor	HWI-ST648:144045123:C3B8UACXX:4:2212:21354:87941	chr14	21869290	AE000659|TRAV13-1*01|Homo	73/73 nt	100	73	M94081|TRAJ53*01|Homo	26/26 nt	100	26	tgtgcagcaactggaggtagcaactataaactgacattt	CAATGGSNYKLTF		TRA
TCGA-R6-A6L6	01B	Primary Tumor	HWI-ST648:144045123:C3B8UACXX:4:1203:12441:3613	chr14	22490491	AE000660|TRAV26-2*01|Homo	23/24 nt	95.8333	23	M94081|TRAJ48*01|Homo	63/63 nt	100	63	tgtactactgcatcctgtgaggcccttatatctaactttggaaatgagaaattaaccttt	CTTASCEALISNFGNEKLTF		TRA
TCGA-R6-A6L6	01B	Primary Tumor	HWI-ST648:144045123:C3B8UACXX:4:2314:21049:51077	chr14	22524329	M12959|TRAV8-4*04|Homo	23/23 nt	100	23	M94081|TRAJ20*01|Homo	53/53 nt	100	53	tgtgctgtgaccgcccttaacgactacaagctcagcttt	CAVTALNDYKLSF		TRA
TCGA-XP-A8T8	01A	Primary Tumor	HWI-ST446:144525639:C3L0JACXX:7:2304:9534:11848	chr14	22489488	AE000661|TRAV41*01|Homo	32/32 nt	100	32	M94081|TRAJ49*01|Homo	56/56 nt	100	56	tgtgctgtctggacgaacaccggtaaccagttctatttt	CAVWTNTGNQFYF		TRA
TCGA-KH-A6WC	10B	Blood Derived Normal	HWI-ST466:144041013:C3CV5ACXX:1:1309:21046:40305	chr14	22222412	AE000660|TRAV35*01|Homo	63/64 nt	98.4375	63	M94081|TRAJ53*01|Homo	29/30 nt	96.6667	29	tgctgggcagccttggagagtagtggaggtagcaactataaactgacattt	CWAALESSGGSNYKLTF		TRA
TCGA-KH-A6WC	10B	Blood Derived Normal	HWI-ST466:144041013:C3CV5ACXX:2:1112:15446:19573	chr14	22497663	AE000659|TRAV12-1*01|Homo	20/20 nt	100	20	M94081|TRAJ41*01|Homo	56/56 nt	100	56	tgtgtggtgataaattccgggtatgcactcaacttc	CVVINSGYALNF		TRA
TCGA-IG-A5B8	01A	Primary Tumor	HWI-ST482:140667846:C26A8ACXX:4:1215:3037:94720	chr14	22536146	AE000660|TRAV26-1*01|Homo	43/43 nt	100	43	M94081|TRAJ8*01|Homo	53/53 nt	100	53	tgcatcgtcagagcacggaacacaggctttcagaaacttgtattt	CIVRARNTGFQKLVF		TRA
TCGA-L5-A893	01A	Primary Tumor	HWI-ST434:144956024:C42N3ACXX:3:1211:7241:29402	chr14	21643540	AE000658|TRAV1-2*01|Homo	46/46 nt	100	46	M94081|TRAJ37*01|Homo	33/33 nt	100	33	tgctgtgagaggtcctctcaatctctctctctctctggcaacacaggcaaactaatcttt	CCERSSQSLSLSGNTGKLIF		TRA
TCGA-L5-A893	01A	Primary Tumor	HWI-ST434:144956024:C42N3ACXX:3:2307:13997:14528	chr14	21998119	AE000660|TRAV17*01|Homo	50/50 nt	100	50	AJ007774|TRAJ37*02|Homo	41/41 nt	100	41	tgtgctacggacgcgcccctcgctagcaacacaggcaaactaatcttt	CATDAPLASNTGKLIF		TRA
TCGA-L5-A893	01A	Primary Tumor	HWI-ST434:144956024:C42N3ACXX:3:1315:20148:46333	chr14	22510968	AE000659|TRAV13-1*01|Homo	37/37 nt	100	37	M14905|TRAJ31*01|Homo	56/56 nt	100	56	tgtgcagcaccccggaataacaatgccagactcatgttt	CAAPRNNNARLMF		TRA
TCGA-VR-AA4D	10A	Blood Derived Normal	HWI-ST720:144720132:C3LEAACXX:4:2108:3359:100065	chr14	21979073	X02850|TRAV8-6*01|Homo	48/48 nt	100	48	M94081|TRAJ27*01|Homo	48/48 nt	100	48	tgtgctgtgagtgatcggaccaatgcaggcaaatcaaccttt	CAVSDRTNAGKSTF		TRA
TCGA-VR-AA4D	10A	Blood Derived Normal	HWI-ST720:144720132:C3LEAACXX:3:1303:19230:54473	chr14	22503751	AE000659|TRAV8-6*02|Homo	32/32 nt	100	32	AJ007774|TRAJ37*02|Homo	61/61 nt	100	61	tgtgctgtgagtgattccacgggctctagcaacacaggcaaactaatcttt	CAVSDSTGSSNTGKLIF		TRA
TCGA-VR-AA4D	10A	Blood Derived Normal	HWI-ST720:144720132:C3LEAACXX:3:1308:8962:90558	chr14	22503751	AE000659|TRAV8-6*02|Homo	32/32 nt	100	32	AJ007774|TRAJ37*02|Homo	60/61 nt	98.3607	60	tgtgctgtgagtgattccacgggctctagcaacacagacaaactaatcttt	CAVSDSTGSSNTDKLIF		TRA
TCGA-VR-AA4D	10A	Blood Derived Normal	HWI-ST720:144720132:C3LEAACXX:4:1202:17179:61613	chr14	22520417	AE000660|TRAV19*01|Homo	22/22 nt	100	22	M94081|TRAJ23*01|Homo	62/62 nt	100	62	tgtgctctgagtgagccgatttataaccagggaggaaagcttatcttc	CALSEPIYNQGGKLIF		TRA
TCGA-LN-A4A1	01A	Primary Tumor	HWI-ST735:141770216:C266MACXX:8:1212:4572:72157	chr14	21769018	AE000659|TRAV6*01|Homo	58/58 nt	100	58	M94081|TRAJ37*01|Homo	30/30 nt	100	30	tgtgctctcccgaataaggactctggcaacacaggcaaactaatcttt	CALPNKDSGNTGKLIF		TRA
TCGA-2H-A9GJ	11A	Solid Tissue Normal	HWI-ST720:144720179:C3LT3ACXX:4:1112:16585:75637	chr14	21998106	AE000660|TRAV17*01|Homo	60/60 nt	100	60	X02886|TRAJ22*01|Homo	34/34 nt	100	34	tgtgctacggtctccatttcttctggttctgcaaggcaactgaccttt	CATVSISSGSARQLTF		TRA
TCGA-2H-A9GJ	11A	Solid Tissue Normal	HWI-ST720:144720179:C3LT3ACXX:3:1316:5673:13851	chr14	22227195	X61070|TRAV36/DV7*02|Homo	55/55 nt	100	55	M94081|TRAJ27*01|Homo	40/40 nt	100	40	tgtgctgttccgcacaccaatgcaggcaaatcaaccttt	CAVPHTNAGKSTF		TRA
TCGA-2H-A9GJ	11A	Solid Tissue Normal	HWI-ST720:144720179:C3LT3ACXX:3:2306:8417:16225	chr14	22304484	AE000661|TRAV39*01|Homo	67/67 nt	100	67	M94081|TRAJ20*01|Homo	28/28 nt	100	28	tgtgccgtggtattgtacaagctcagcttt	CAVVLYKLSF		TRA
TCGA-R6-A6DQ	10A	Blood Derived Normal	HWI-ST474:143067858:C2MMRACXX:5:1212:14205:35207	chr14	21841717	AE000659|TRAV12-1*01|Homo	51/51 nt	100	51	M94081|TRAJ37*01|Homo	44/44 nt	100	44	tgtgtgcctgactctggcaacacaggcaaactaatcttt	CVPDSGNTGKLIF		TRA
TCGA-R6-A6DQ	10A	Blood Derived Normal	HWI-ST474:143067858:C2MMRACXX:5:2111:17136:8005	chr14	22494827	AE000660|TRAV17*01|Homo	35/35 nt	100	35	M35619|TRAJ44*01|Homo	54/54 nt	100	54	tgtgctaccctaggtaggcccggcactgccagtaaactcaccttt	CATLGRPGTASKLTF		TRA
TCGA-R6-A6DQ	10A	Blood Derived Normal	HWI-ST474:143067858:C2MMRACXX:5:1314:5778:56004	chr14	22518451	X61070|TRAV36/DV7*02|Homo	31/32 nt	96.875	31	M94081|TRAJ26*01|Homo	55/55 nt	100	55	tgtgctgtggaacggaactatggtcagaattttgtcttt	CAVERNYGQNFVF		TRA
TCGA-R6-A6DQ	10A	Blood Derived Normal	HWI-ST474:143067858:C2MMRACXX:6:1211:3062:51829	chr14	22529634	AE000659|TRAV6*01|Homo	34/34 nt	100	34	X05775|TRAJ15*01|Homo	55/55 nt	100	55	tgtgctctagaccggcaggcaggaactgctctgatcttt	CALDRQAGTALIF		TRA
TCGA-LN-A4MR	10A	Blood Derived Normal	HWI-ST482:140667846:C26A8ACXX:4:2113:5912:86539	chr14	21769019	Z49060|TRAV6*03|Homo	53/53 nt	100	53	M35619|TRAJ44*01|Homo	41/41 nt	100	41	tgcagactcagctacctacctctgtgcttcattaccggcactgccagtaaactcaccttt	CRLSYLPLCFITGTASKLTF		TRA
TCGA-LN-A4MR	10A	Blood Derived Normal	HWI-ST482:140667846:C26A8ACXX:3:1109:6082:30179	chr14	22281668	AE000661|TRAV38-2/DV8*01|Homo	77/77 nt	100	77	AF033825|TRAJ47*02|Homo	24/24 nt	100	24	tgtgcttatagggaatatggaaacaagctggtcttt	CAYREYGNKLVF		TRA
TCGA-LN-A4MR	10A	Blood Derived Normal	HWI-ST482:140667846:C26A8ACXX:4:2113:2303:48270	chr14	22493407	AE000659|TRAV9-2*01|Homo	31/31 nt	100	31	M94081|TRAJ46*01|Homo	58/59 nt	98.3051	58	tgctctgccctgaaaagcagcggagacacgctgactttt	CSALKSSGDTLTF		TRA
TCGA-LN-A4MR	10A	Blood Derived Normal	HWI-ST482:140667846:C26A8ACXX:4:2214:6074:48858	chr14	22533501	AE000658|TRAV1-2*01|Homo	31/32 nt	96.875	31	M94081|TRAJ10*01|Homo	60/60 nt	100	60	tgcctcttacctctgtgctgtgaagggggggtcacgggaggaggaaacaaactcaccttt	CLLPLCCEGGVTGGGNKLTF		TRA
TCGA-L5-A8NE	01A	Primary Tumor	HWI-ST720:144720179:C3LT3ACXX:7:1101:6304:22570	chr14	22494825	AE000661|TRAV39*01|Homo	37/37 nt	100	37	M35619|TRAJ44*01|Homo	59/59 nt	100	59	tgtgccgtggaccctaccggcactgccagtaaactcaccttt	CAVDPTGTASKLTF		TRA
TCGA-L5-A8NE	01A	Primary Tumor	HWI-ST720:144720179:C3LT3ACXX:7:2312:18748:59574	chr14	22503752	AE000659|TRAV13-1*01|Homo	23/23 nt	100	23	AJ007774|TRAJ37*02|Homo	60/60 nt	100	60	tgtgcagcgcgctctagcaacacaggcaaactaatcttt	CAARSSNTGKLIF		TRA
TCGA-V5-AASW	10A	Blood Derived Normal	HWI-ST467:146042992:C4LD5ACXX:3:2108:14936:43807	chr14	21888422	M81774|TRAV12-2*02|Homo	74/74 nt	100	74	M94081|TRAJ8*01|Homo	22/22 nt	100	22	tgtgcccccttgaacacaggctttcagaaacttgtattt	CAPLNTGFQKLVF		TRA
TCGA-V5-AASW	10A	Blood Derived Normal	HWI-ST467:146042992:C4LD5ACXX:4:1316:6677:42523	chr14	21998091	AE000660|TRAV17*01|Homo	73/73 nt	100	73	X05775|TRAJ15*01|Homo	20/20 nt	100	20	tgtgctaccccccggcaggcaggaactgctctgatcttt	CATPRQAGTALIF		TRA
TCGA-V5-AASW	10A	Blood Derived Normal	HWI-ST467:146042992:C4LD5ACXX:4:1108:16077:5981	chr14	22052992	AE000660|TRAV21*01|Homo	61/61 nt	100	61	X58763|TRAJ23*02|Homo	36/36 nt	100	36	tgtgctgtcccttataaccagggaggaaagcttatcttc	CAVPYNQGGKLIF		TRA
TCGA-V5-AASW	10A	Blood Derived Normal	HWI-ST467:146042992:C4LD5ACXX:4:1306:13613:81734	chr14	22503751	AE000660|TRAV27*01|Homo	28/28 nt	100	28	M94081|TRAJ37*01|Homo	61/61 nt	100	61	tgcaggagaggctctggcaacacaggcaaactaatcttt	CRRGSGNTGKLIF		TRA
TCGA-V5-AASW	10A	Blood Derived Normal	HWI-ST467:146042992:C4LD5ACXX:3:2308:18741:72078	chr14	22503752	AE000660|TRAV35*01|Homo	28/28 nt	100	28	M94081|TRAJ37*01|Homo	60/60 nt	100	60	tgtaggcatctacttctgtgctgggccggccgctctggcaacacaggcaaactaatcttt	CRHLLLCWAGRSGNTGKLIF		TRA
TCGA-V5-AASW	10A	Blood Derived Normal	HWI-ST467:146042992:C4LD5ACXX:3:1116:6288:43171	chr14	22503752	AE000660|TRAV35*01|Homo	28/28 nt	100	28	M94081|TRAJ37*01|Homo	60/60 nt	100	60	tgtaggcatctacttctgtgctgggccggccgctctggcaacacaggcaaactaatcttt	CRHLLLCWAGRSGNTGKLIF		TRA
TCGA-L5-A891	11A	Solid Tissue Normal	HWI-ST495:144517253:C4B5BACXX:2:1207:16545:95769	chr14	21622507	AE000658|TRAV1-1*01|Homo	61/61 nt	100	61	M94081|TRAJ30*01|Homo	36/36 nt	100	36	tgcgctgtgagagatccgaacagagatgacaagatcatcttt	CAVRDPNRDDKIIF		TRA
TCGA-L5-A891	11A	Solid Tissue Normal	HWI-ST495:144517253:C4B5BACXX:2:1309:12313:60468	chr14	22168928	AE000660|TRAV30*01|Homo	54/54 nt	100	54	M94081|TRAJ29*01|Homo	42/42 nt	100	42	tgcggcccctattcaggaaacacacctcttgtcttt	CGPYSGNTPLVF		TRA
TCGA-L5-A891	11A	Solid Tissue Normal	HWI-ST495:144517253:C4B5BACXX:1:2301:8277:60333	chr14	22520420	AE000660|TRAV24*01|Homo	38/38 nt	100	38	M94081|TRAJ23*01|Homo	55/55 nt	100	55	tgtgcctcccacccttataaccagggaggaaagcttatcttc	CASHPYNQGGKLIF		TRA
TCGA-L5-A891	11A	Solid Tissue Normal	HWI-ST495:144517253:C4B5BACXX:1:2109:4416:60146	chr14	22536148	AE000660|TRAV27*01|Homo	38/39 nt	97.4359	38	M94081|TRAJ8*01|Homo	57/57 nt	100	57	tgtgcaggagtatacacaggctttcagaaacttgtattt	CAGVYTGFQKLVF		TRA
TCGA-V5-A7RE	11A	Solid Tissue Normal	HWI-ST720:144016725:C3E61ACXX:8:2109:8491:100747	chr14	22071148	AE000660|TRAV22*01|Homo	58/58 nt	100	58	M35622|TRAJ34*01|Homo	37/37 nt	100	37	tgtgctgtggtggggaccgacaagctcatcttt	CAVVGTDKLIF		TRA
TCGA-S8-A6BW	10A	Blood Derived Normal	HWI-ST474:143067858:C2MMRACXX:7:2214:5424:48225	chr14	21965991	M17656|TRAV12-3*02|Homo	70/70 nt	100	70	M94081|TRAJ54*01|Homo	21/21 nt	100	21	tgcaatgagcctccattttttcagggagcccagaagctggtattt	CNEPPFFQGAQKLVF		TRA
TCGA-X8-AAAR	01A	Primary Tumor	HWI-ST467:146042992:C4LD5ACXX:5:1214:2610:82309	chr14	22041090	AE000660|TRAV20*01|Homo	63/63 nt	100	63	M94081|TRAJ29*01|Homo	33/33 nt	100	33	tgtgctgtgcagcccgggaattcaggaaacacacctcttgtcttt	CAVQPGNSGNTPLVF		TRA
TCGA-V5-A7RB	01A	Primary Tumor	HWI-ST434:144041132:C3D9TACXX:7:2212:12807:52866	chr14	22503750	AE000660|TRAV21*01|Homo	23/24 nt	95.8333	23	M94081|TRAJ37*01|Homo	62/62 nt	100	62	tgtgctgttagctatggctctggcaacacaggcaaactaatcttt	CAVSYGSGNTGKLIF		TRA
TCGA-V5-A7RB	01A	Primary Tumor	HWI-ST434:144041132:C3D9TACXX:7:1106:11517:11326	chr14	22531940	AE000658|TRAV1-2*01|Homo	20/20 nt	100	20	X02885|TRAJ12*01|Homo	59/59 nt	100	59	tgtgctgtgatggatagcagctataaattgatcttc	CAVMDSSYKLIF		TRA
TCGA-V5-A7RB	01A	Primary Tumor	HWI-ST434:144041132:C3D9TACXX:8:1115:21123:20212	chr14	22531940	AE000658|TRAV1-2*01|Homo	20/20 nt	100	20	X02885|TRAJ12*01|Homo	59/59 nt	100	59	tgtgctgtgatggatagcagctataaattgatcttc	CAVMDSSYKLIF		TRA
TCGA-V5-A7RB	01A	Primary Tumor	HWI-ST434:144041132:C3D9TACXX:7:1103:5913:5831	chr14	22536149	AE000659|TRAV14/DV4*02|Homo	35/35 nt	100	35	M94081|TRAJ8*01|Homo	56/56 nt	100	56	tgtgcaatgagagagggccccccggccacaggctttcagaaacttgtattt	CAMREGPPATGFQKLVF		TRA
TCGA-V5-A7RB	01A	Primary Tumor	HWI-ST434:144041132:C3D9TACXX:7:1113:11865:77937	chr14	22537629	M17660|TRAV23/DV6*02|Homo	28/28 nt	100	28	M94081|TRAJ7*01|Homo	52/52 nt	100	52	tgcagcaagcgggacgggaacaacagactcgctttt	CSKRDGNNRLAF		TRA
TCGA-V5-A7RB	01A	Primary Tumor	HWI-ST434:144041132:C3D9TACXX:8:2102:17263:88877	chr14	22537629	M17660|TRAV23/DV6*02|Homo	28/28 nt	100	28	M94081|TRAJ7*01|Homo	52/52 nt	100	52	tgcagcaagcgggacgggaacaacagactcgctttt	CSKRDGNNRLAF		TRA
TCGA-L5-A8NE	11A	Solid Tissue Normal	HWI-ST720:144720132:C3LEAACXX:7:2211:18885:25398	chr14	21888421	M81774|TRAV12-2*02|Homo	76/76 nt	100	76	M94081|TRAJ7*01|Homo	20/20 nt	100	20	tgtgccgccctctatgggaacaacagactcgctttt	CAALYGNNRLAF		TRA
TCGA-L5-A8NE	11A	Solid Tissue Normal	HWI-ST720:144720132:C3LEAACXX:8:1210:3036:42384	chr14	22503752	AE000660|TRAV22*01|Homo	37/38 nt	97.3684	37	M94081|TRAJ37*01|Homo	52/52 nt	100	52	tgcgtcagaaagcaacgctctggcaacacaggcaaactaatcttt	CVRKQRSGNTGKLIF		TRA
TCGA-L5-A8NE	11A	Solid Tissue Normal	HWI-ST720:144720132:C3LEAACXX:8:2107:5025:62417	chr14	22519979	AE000660|TRAV24*01|Homo	33/33 nt	100	33	M94081|TRAJ24*02|Homo	53/53 nt	100	53	tgtgcctttataggcagctgggggaaattgcagttt	CAFIGSWGKLQF		TRA
TCGA-L5-A8NE	11A	Solid Tissue Normal	HWI-ST720:144720132:C3LEAACXX:8:2211:13675:90864	chr14	22529629	AE000659|TRAV12-1*01|Homo	24/24 nt	100	24	X05775|TRAJ15*01|Homo	60/60 nt	100	60	tgtgtggtgacgaccaaccaggcaggaactgctctgatcttt	CVVTTNQAGTALIF		TRA
TCGA-VR-A8Q7	01A	Primary Tumor	HWI-ST720:144720179:C3LT3ACXX:5:1302:14871:41634	chr14	21749637	AE000659|TRAV5*01|Homo	65/65 nt	100	65	M94081|TRAJ7*01|Homo	31/31 nt	100	31	tgtgcagaggacaggaacaacagactcgctttt	CAEDRNNRLAF		TRA
TCGA-VR-A8Q7	01A	Primary Tumor	HWI-ST720:144720179:C3LT3ACXX:6:2202:11606:87999	chr14	21749657	AE000659|TRAV5*01|Homo	43/43 nt	100	43	M94081|TRAJ37*01|Homo	47/47 nt	100	47	tgtgcagccgcacgccatggctctggcaacacaggcaaactaatcttt	CAAARHGSGNTGKLIF		TRA
TCGA-VR-A8Q7	01A	Primary Tumor	HWI-ST720:144720179:C3LT3ACXX:6:2107:7820:15252	chr14	22086892	M97704|TRAV23/DV6*03|Homo	69/69 nt	100	69	M94081|TRAJ30*01|Homo	28/28 nt	100	28	tgcagcaagcccgacagagatgacaagatcatcttt	CSKPDRDDKIIF		TRA
TCGA-VR-A8Q7	01A	Primary Tumor	HWI-ST720:144720179:C3LT3ACXX:6:1110:11237:16705	chr14	22105765	AE000660|TRAV24*01|Homo	79/79 nt	100	79	X02886|TRAJ22*01|Homo	19/20 nt	95	19	tgtgcctctctatctggttctgcaaggcaactgaccttt	CASLSGSARQLTF		TRA
TCGA-VR-A8Q7	01A	Primary Tumor	HWI-ST720:144720179:C3LT3ACXX:6:2107:7820:15252	chr14	22512855	AE000660|TRAV23/DV6*01|Homo	31/31 nt	100	31	M94081|TRAJ30*01|Homo	54/54 nt	100	54	tgcagcaagcccgacagagatgacaagatcatcttt	CSKPDRDDKIIF		TRA
TCGA-VR-A8Q7	01A	Primary Tumor	HWI-ST720:144720179:C3LT3ACXX:5:2103:3998:64842	chr14	22512862	AE000660|TRAV30*01|Homo	38/38 nt	100	38	M94081|TRAJ30*01|Homo	47/47 nt	100	47	tgcggcacagagtcagaatcgggtgacaagatcatcttt	CGTESESGDKIIF		TRA
TCGA-VR-A8Q7	01A	Primary Tumor	HWI-ST720:144720179:C3LT3ACXX:5:2309:12511:77652	chr14	22512862	AE000660|TRAV30*01|Homo	38/38 nt	100	38	M94081|TRAJ30*01|Homo	47/47 nt	100	47	tgcggcacagagtcaggatcgggtgacaagatcatcttt	CGTESGSGDKIIF		TRA
TCGA-VR-A8Q7	01A	Primary Tumor	HWI-ST720:144720179:C3LT3ACXX:5:2214:15063:48394	chr14	22520422	AE000659|TRAV13-1*01|Homo	40/40 nt	100	40	M94081|TRAJ23*01|Homo	56/56 nt	100	56	tgtgcagcaagttgggataaccagggaggaaagcttatcttc	CAASWDNQGGKLIF		TRA
TCGA-VR-A8Q7	01A	Primary Tumor	HWI-ST720:144720179:C3LT3ACXX:5:2214:15063:48394	chr14	22520422	X04954|TRAV13-1*02|Homo	24/24 nt	100	24	M94081|TRAJ23*01|Homo	57/57 nt	100	57	tgtgcagcaagttgggataaccagggaggaaagcttatcttc	CAASWDNQGGKLIF		TRA
TCGA-VR-A8Q7	01A	Primary Tumor	HWI-ST720:144720179:C3LT3ACXX:6:2104:3900:92427	chr14	22523603	AE000658|TRAV3*01|Homo	31/31 nt	100	31	M94081|TRAJ21*01|Homo	52/52 nt	100	52	tgtgctgtgagagacccggggaacttcaacaaattttacttt	CAVRDPGNFNKFYF		TRA
TCGA-JY-A938	01A	Primary Tumor	HWI-ST720:144720179:C3LT3ACXX:6:1202:5244:34900	chr14	21904537	M35617|TRAV8-3*02|Homo	54/55 nt	98.1818	54	M94081|TRAJ7*01|Homo	35/36 nt	97.2222	35	tgtgctgcaggtgaggtggagaacaacagactcgctttt	CAAGEVENNRLAF		TRA
TCGA-JY-A938	01A	Primary Tumor	HWI-ST720:144720179:C3LT3ACXX:6:2210:10910:96660	chr14	21965994	AE000659|TRAV12-3*01|Homo	66/66 nt	100	66	M94081|TRAJ49*01|Homo	31/31 nt	100	31	tgtgcaatgagggtcaccggtaaccagttctatttt	CAMRVTGNQFYF		TRA
TCGA-JY-A938	01A	Primary Tumor	HWI-ST720:144720179:C3LT3ACXX:6:2204:17661:87610	chr14	21979067	X02850|TRAV8-6*01|Homo	53/53 nt	100	53	M94081|TRAJ45*01|Homo	42/42 nt	100	42	tgtgctgtgagtgcgttctattcaggaggaggtgctgacggactcaccttt	CAVSAFYSGGGADGLTF		TRA
TCGA-JY-A938	01A	Primary Tumor	HWI-ST720:144720179:C3LT3ACXX:5:2114:9846:28778	chr14	21998099	AE000660|TRAV17*01|Homo	62/62 nt	100	62	M94081|TRAJ52*01|Homo	31/31 nt	100	31	tgtgccccggcaaatgctggtggtactagctatggaaagctgacattt	CAPANAGGTSYGKLTF		TRA
TCGA-L5-A8NK	01A	Primary Tumor	HWI-ST466:144720274:C3LTWACXX:8:2305:17613:49909	chr14	22148563	AE000660|TRAV27*01|Homo	70/71 nt	98.5915	70	AJ007774|TRAJ37*02|Homo	28/28 nt	100	28	tgcaggaggggctctagcaacacaggcaaactaatcttt	CRRGSSNTGKLIF		TRA
TCGA-L5-A8NK	01A	Primary Tumor	HWI-ST466:144720274:C3LTWACXX:8:1206:12656:2481	chr14	22272499	AE000661|TRAV38-1*01|Homo	60/61 nt	98.3607	60	X58763|TRAJ23*02|Homo	41/42 nt	97.619	41	tgtgctttcagatcttataaccagggaggaaagcttatcttc	CAFRSYNQGGKLIF		TRA
TCGA-L5-A8NK	01A	Primary Tumor	HWI-ST466:144720274:C3LTWACXX:8:1211:19017:99763	chr14	22495913	M17659|TRAV2*02|Homo	46/46 nt	100	46	M94081|TRAJ43*01|Homo	50/50 nt	100	50	tgctgctgtttactactgtgcccccacaataacaatgacatgcgcttt	CCCLLLCPHNNNDMRF		TRA
TCGA-LN-A49S	10A	Blood Derived Normal	HWI-ST118:140669790:C24Y4ACXX:4:1108:13860:67887	chr14	21841706	M17657|TRAV12-1*02|Homo	69/69 nt	100	69	M94081|TRAJ26*01|Homo	23/23 nt	100	23	tgtggtgaacagggggcagactatggtcagaattttgtcttt	CGEQGADYGQNFVF		TRA
TCGA-LN-A49S	10A	Blood Derived Normal	HWI-ST118:140669790:C24Y4ACXX:5:2110:17533:26212	chr14	21841706	M17657|TRAV12-1*02|Homo	69/69 nt	100	69	M94081|TRAJ26*01|Homo	23/23 nt	100	23	tgtggtgaacagggggcagactatggtcagaattttgtcttt	CGEQGADYGQNFVF		TRA
TCGA-LN-A49S	10A	Blood Derived Normal	HWI-ST118:140669790:C24Y4ACXX:4:2305:17696:94220	chr14	22272486	AE000661|TRAV38-1*01|Homo	68/68 nt	100	68	M94081|TRAJ42*01|Homo	30/30 nt	100	30	tgtgcttccggaggaagccaaggaaatctcatcttt	CASGGSQGNLIF		TRA
TCGA-LN-A49S	10A	Blood Derived Normal	HWI-ST118:140669790:C24Y4ACXX:5:1311:7364:28577	chr14	22272486	AE000661|TRAV38-1*01|Homo	68/68 nt	100	68	M94081|TRAJ42*01|Homo	30/30 nt	100	30	tgtgcttccggaggaagccaaggaaatctcatcttt	CASGGSQGNLIF		TRA
TCGA-LN-A49S	10A	Blood Derived Normal	HWI-ST118:140669790:C24Y4ACXX:4:2305:17696:94220	chr14	22272496	AE000661|TRAV38-1*01|Homo	58/58 nt	100	58	M94081|TRAJ42*01|Homo	40/40 nt	100	40	tgtgcttccggaggaagccaaggaaatctcatcttt	CASGGSQGNLIF		TRA
TCGA-LN-A49S	10A	Blood Derived Normal	HWI-ST118:140669790:C24Y4ACXX:5:1311:7364:28577	chr14	22272496	AE000661|TRAV38-1*01|Homo	58/58 nt	100	58	M94081|TRAJ42*01|Homo	40/40 nt	100	40	tgtgcttccggaggaagccaaggaaatctcatcttt	CASGGSQGNLIF		TRA
TCGA-LN-A49S	10A	Blood Derived Normal	HWI-ST118:140669790:C24Y4ACXX:4:2215:9388:51916	chr14	22543179	AE000659|TRAV14/DV4*02|Homo	44/44 nt	100	44	X02884|TRAJ3*01|Homo	54/54 nt	100	54	tgcaatgagagagggaaggggtacagcagtgcttccaagataatcttt	CNERGKGYSSASKIIF		TRA
TCGA-L5-A8NQ	11A	Solid Tissue Normal	HWI-ST446:144525639:C3L0JACXX:7:1111:19977:69231	chr14	22489492	X04946|TRAV12-2*03|Homo	41/41 nt	100	41	M94081|TRAJ49*01|Homo	51/51 nt	100	51	tgccgtggggaccaaaccggtaaccagttctatttt	CRGDQTGNQFYF		TRA
TCGA-L5-A8NQ	11A	Solid Tissue Normal	HWI-ST446:144525639:C3L0JACXX:8:1314:6552:56796	chr14	22493924	AE000661|TRAV38-2/DV8*01|Homo	20/22 nt	90.9091	20	M94081|TRAJ45*01|Homo	66/66 nt	100	66	tgtgcttgtaaggtgtattcaggaggaggtgctgacggactcaccttt	CACKVYSGGGADGLTF		TRA
TCGA-L5-A8NQ	01A	Primary Tumor	HWI-ST434:144956024:C42N3ACXX:4:1309:4242:17429	chr14	21736913	AE000658|TRAV4*01|Homo	67/67 nt	100	67	M94081|TRAJ45*01|Homo	30/30 nt	100	30	tgctgtgtactactgcctcgtgggtggagttcaggaggaggtgctgacggactcaccttt	CCVLLPRGWSSGGGADGLTF		TRA
TCGA-L5-A8NQ	01A	Primary Tumor	HWI-ST434:144956024:C42N3ACXX:3:1311:2955:52176	chr14	21894970	AE000659|TRAV8-4*01|Homo	57/57 nt	100	57	M94081|TRAJ5*01|Homo	36/36 nt	100	36	tgtgctgtgaccgaaaaggacacgggcaggagagcacttactttt	CAVTEKDTGRRALTF		TRA
TCGA-L5-A8NQ	01A	Primary Tumor	HWI-ST434:144956024:C42N3ACXX:3:1115:16382:66246	chr14	22052981	AE000660|TRAV21*01|Homo	74/74 nt	100	74	AC023226|TRAJ13*02|Homo	24/24 nt	100	24	tgtgggggttaccagaaagttaccttt	CGGYQKVTF		TRA
TCGA-L5-A8NQ	01A	Primary Tumor	HWI-ST434:144956024:C42N3ACXX:3:1305:19609:44244	chr14	22281686	AE000661|TRAV38-2/DV8*01|Homo	55/56 nt	98.2143	55	M16747|TRAJ6*01|Homo	45/45 nt	100	45	tgtgtcttaggaagctacatacctacattt	CVLGSYIPTF		TRA
TCGA-L5-A43C	11A	Solid Tissue Normal	HWI-ST482:140667846:C26A8ACXX:2:1110:20882:53462	chr14	22537625	AE000659|TRAV10*01|Homo	23/23 nt	100	23	M94081|TRAJ7*01|Homo	56/56 nt	100	56	tgtgtggtgagcctcctctatgggaacaacagactcgctttt	CVVSLLYGNNRLAF		TRA
TCGA-L5-A4OE	11A	Solid Tissue Normal	HWI-ST735:141770216:C266MACXX:5:2310:3202:52663	chr14	22490496	M27371|TRAV26-1*02|Homo	34/34 nt	100	34	M94081|TRAJ48*01|Homo	58/58 nt	100	58	tgcatcgtcaactttggaaatgagaaattaaccttt	CIVNFGNEKLTF		TRA
TCGA-L5-A4OE	11A	Solid Tissue Normal	HWI-ST735:141770216:C266MACXX:5:1111:21295:37286	chr14	22490496	M27371|TRAV26-1*02|Homo	33/34 nt	97.0588	33	M94081|TRAJ48*01|Homo	58/58 nt	100	58	tgcatcgtcaactttggaaatgagaaattaaccttt	CIVNFGNEKLTF		TRA
TCGA-L5-A4OE	11A	Solid Tissue Normal	HWI-ST735:141770216:C266MACXX:5:1313:12305:45376	chr14	22490496	M27371|TRAV26-1*02|Homo	34/34 nt	100	34	M94081|TRAJ48*01|Homo	58/58 nt	100	58	tgcatcgtcaactttggaaatgagaaattaaccttt	CIVNFGNEKLTF		TRA
TCGA-ZR-A9CJ	01B	Primary Tumor	HWI-ST664:145039189:C49PEACXX:3:1102:11889:88151	chr14	22499692	AE000660|TRAV22*01|Homo	46/46 nt	100	46	M35620|TRAJ40*01|Homo	50/50 nt	100	50	tgtgctgtggatcggacctcaggaacctacaaatacatcttt	CAVDRTSGTYKYIF		TRA
TCGA-ZR-A9CJ	01B	Primary Tumor	HWI-ST664:145039189:C49PEACXX:4:2201:3643:39578	chr14	22499692	AE000660|TRAV22*01|Homo	46/46 nt	100	46	M35620|TRAJ40*01|Homo	50/50 nt	100	50	tgtgctgtggatcggacctcaggaacctacaaatacatcttt	CAVDRTSGTYKYIF		TRA
TCGA-ZR-A9CJ	01B	Primary Tumor	HWI-ST664:145039189:C49PEACXX:3:2308:6542:88303	chr14	22535560	M17657|TRAV12-1*02|Homo	25/25 nt	100	25	M94081|TRAJ9*01|Homo	55/55 nt	100	55	tgtgtggtgaaccaggggactggaggcttcaaaactatcttt	CVVNQGTGGFKTIF		TRA
TCGA-LN-A4A1	10A	Blood Derived Normal	HWI-ST735:141770216:C266MACXX:5:1105:13912:63727	chr14	22499694	AE000660|TRAV24*01|Homo	37/38 nt	97.3684	37	M35620|TRAJ40*01|Homo	51/52 nt	98.0769	51	tgtgcctttatgggggttggctcaggaacctacaaatacatcttt	CAFMGVGSGTYKYIF		TRA
TCGA-V5-A7RB	10A	Blood Derived Normal	HWI-ST720:144016725:C3E61ACXX:6:1216:14518:5197	chr14	21724247	AE000658|TRAV3*01|Homo	74/75 nt	98.6667	74	M94081|TRAJ7*01|Homo	28/29 nt	96.5517	28	tgtgctgtgagagacaatgggaacaacagactcgctttt	CAVRDNGNNRLAF		TRA
TCGA-V5-A7RB	10A	Blood Derived Normal	HWI-ST720:144016725:C3E61ACXX:5:1112:17150:51276	chr14	21749646	AE000659|TRAV5*01|Homo	52/52 nt	100	52	M94081|TRAJ39*01|Homo	33/33 nt	100	33	tgctggacggggcagggagcaggcaacatgctcaccttt	CWTGQGAGNMLTF		TRA
TCGA-V5-A7RB	10A	Blood Derived Normal	HWI-ST720:144016725:C3E61ACXX:6:1312:3870:30697	chr14	21894954	AE000659|TRAV8-4*01|Homo	77/77 nt	100	77	M94081|TRAJ37*01|Homo	22/22 nt	100	22	tgtgctgtgagtgagggctctggcaacacaggcaaactaatcttt	CAVSEGSGNTGKLIF		TRA
TCGA-V5-A7RB	10A	Blood Derived Normal	HWI-ST720:144016725:C3E61ACXX:5:1309:9462:54307	chr14	21979071	X02850|TRAV8-6*01|Homo	50/50 nt	100	50	M94081|TRAJ30*01|Homo	44/45 nt	97.7778	44	tgtgctgtgagtgatggctacagagatgacaagatcatcttt	CAVSDGYRDDKIIF		TRA
TCGA-V5-A7RB	10A	Blood Derived Normal	HWI-ST720:144016725:C3E61ACXX:6:2215:14072:57660	chr14	21990885	AE000659|TRAV16*01|Homo	48/48 nt	100	48	M94081|TRAJ8*01|Homo	47/47 nt	100	47	tgtgctcttatcatgaacacaggctttcagaaacttgtattt	CALIMNTGFQKLVF		TRA
TCGA-V5-A7RB	10A	Blood Derived Normal	HWI-ST720:144016725:C3E61ACXX:6:2210:7114:88253	chr14	22105784	AE000660|TRAV24*01|Homo	62/62 nt	100	62	M94081|TRAJ15*02|Homo	36/36 nt	100	36	tgtgcctttctcaaccaggcaggaactgctctgatcttt	CAFLNQAGTALIF		TRA
TCGA-V5-A7RB	10A	Blood Derived Normal	HWI-ST720:144016725:C3E61ACXX:5:2301:4533:56589	chr14	22168931	AE000660|TRAV30*01|Homo	53/53 nt	100	53	M94081|TRAJ47*01|Homo	40/40 nt	100	40	tgcggcacggccgggtatggaaacaaactggtcttt	CGTAGYGNKLVF		TRA
TCGA-V5-A7RB	10A	Blood Derived Normal	HWI-ST720:144016725:C3E61ACXX:5:1213:2919:36726	chr14	22304473	AE000661|TRAV39*01|Homo	81/81 nt	100	81	M94081|TRAJ49*01|Homo	22/22 nt	100	22	tgtgccgtggacaccggtaaccagttctatttt	CAVDTGNQFYF		TRA
TCGA-V5-A7RB	10A	Blood Derived Normal	HWI-ST720:144016725:C3E61ACXX:6:1114:7903:2383	chr14	22482290	AE000660|TRAV21*01|Homo	39/39 nt	100	39	M94081|TRAJ54*01|Homo	56/56 nt	100	56	tgtgctgtgagtagagttcagggagcccagaagctggtattt	CAVSRVQGAQKLVF		TRA
TCGA-V5-A7RB	10A	Blood Derived Normal	HWI-ST720:144016725:C3E61ACXX:5:1213:2919:36726	chr14	22489490	AE000661|TRAV39*01|Homo	34/34 nt	100	34	M94081|TRAJ49*01|Homo	54/54 nt	100	54	tgtgccgtggacaccggtaaccagttctatttt	CAVDTGNQFYF		TRA
TCGA-V5-A7RB	10A	Blood Derived Normal	HWI-ST720:144016725:C3E61ACXX:6:1301:6015:9484	chr14	22503758	AE000660|TRAV17*01|Homo	20/20 nt	100	20	M94081|TRAJ37*01|Homo	59/59 nt	100	59	tgtgctacggactctggcaacacaggcaaactaatcttt	CATDSGNTGKLIF		TRA
TCGA-V5-A7RB	10A	Blood Derived Normal	HWI-ST720:144016725:C3E61ACXX:5:1115:16959:10580	chr14	22512862	AE000661|TRAV38-2/DV8*01|Homo	36/36 nt	100	36	M94081|TRAJ30*01|Homo	47/47 nt	100	47	tgtgcttataggtttgacaagatcatcttt	CAYRFDKIIF		TRA
TCGA-V5-A7RB	10A	Blood Derived Normal	HWI-ST720:144016725:C3E61ACXX:5:2304:7167:37426	chr14	22529630	AE000660|TRAV24*01|Homo	40/40 nt	100	40	X05775|TRAJ15*01|Homo	54/54 nt	100	54	tgtgctcctctcaaccaggcaggaactgctctgatcttt	CAPLNQAGTALIF		TRA
TCGA-VR-A8EU	01A	Primary Tumor	HWI-ST446:144525639:C3L0JACXX:7:2314:11671:94844	chr14	22053001	AE000660|TRAV21*01|Homo	53/53 nt	100	53	M94081|TRAJ47*01|Homo	43/43 nt	100	43	tgtgctgtgcaaaaatatggaaacaaactggtcttt	CAVQKYGNKLVF		TRA
TCGA-VR-A8EU	01A	Primary Tumor	HWI-ST446:144525639:C3L0JACXX:7:1201:4682:80266	chr14	22482291	AE000660|TRAV17*01|Homo	39/39 nt	100	39	M94081|TRAJ54*01|Homo	55/55 nt	100	55	tgtgctacggagatttatcagggagcccagaagctggtattt	CATEIYQGAQKLVF		TRA
TCGA-VR-A8EU	01A	Primary Tumor	HWI-ST446:144525639:C3L0JACXX:7:2210:17370:43695	chr14	22503755	AE000659|TRAV14/DV4*02|Homo	20/20 nt	100	20	AJ007774|TRAJ37*02|Homo	57/57 nt	100	57	tgtgcaatgagagaccttactagcaacacaggcaaactaatcttt	CAMRDLTSNTGKLIF		TRA
TCGA-2H-A9GF	01A	Primary Tumor	HWI-ST720:144720132:C3LEAACXX:4:2301:13038:5606	chr14	21924598	AE000659|TRAV14/DV4*02|Homo	52/52 nt	100	52	M35620|TRAJ40*01|Homo	43/43 nt	100	43	tgtgcaatgagagagcgaggctcaggaacctacaaatacatcttt	CAMRERGSGTYKYIF		TRA
TCGA-2H-A9GF	01A	Primary Tumor	HWI-ST720:144720132:C3LEAACXX:3:1113:3028:10616	chr14	22052981	AE000660|TRAV21*01|Homo	74/74 nt	100	74	M94081|TRAJ37*01|Homo	26/26 nt	100	26	tgtgctgtgactggcaacacaggcaaactaatcttt	CAVTGNTGKLIF		TRA
TCGA-L5-A88T	11A	Solid Tissue Normal	HWI-ST434:144041132:C3D9TACXX:8:2301:9086:7840	chr14	21941600	AE000659|TRAV9-2*01|Homo	55/55 nt	100	55	M94081|TRAJ57*01|Homo	44/44 nt	100	44	tgtgctctgaggactcagggcggatctgaaaagctggtcttt	CALRTQGGSEKLVF		TRA
TCGA-L5-A88T	11A	Solid Tissue Normal	HWI-ST434:144041132:C3D9TACXX:8:1203:10207:46445	chr14	22112948	AE000660|TRAV25*01|Homo	77/77 nt	100	77	M94081|TRAJ15*02|Homo	22/22 nt	100	22	tgtaggaacctacttctggaccaggcaggaactgctctgatcttt	CRNLLLDQAGTALIF		TRA
TCGA-L5-A88T	11A	Solid Tissue Normal	HWI-ST434:144041132:C3D9TACXX:7:2103:13839:60944	chr14	22497661	AE000660|TRAV22*01|Homo	36/36 nt	100	36	M94081|TRAJ41*01|Homo	58/58 nt	100	58	tgtgctgtggcgtcaaattccgggtatgcactcaacttc	CAVASNSGYALNF		TRA
TCGA-L5-A88T	11A	Solid Tissue Normal	HWI-ST434:144041132:C3D9TACXX:7:2301:18516:48633	chr14	22503750	AE000660|TRAV19*01|Homo	46/46 nt	100	46	AJ007774|TRAJ37*02|Homo	50/50 nt	100	50	tgtgctctgacctatggctctagcaacacaggcaaactaatcttt	CALTYGSSNTGKLIF		TRA
TCGA-L5-A88T	11A	Solid Tissue Normal	HWI-ST434:144041132:C3D9TACXX:7:1215:17954:93856	chr14	22522045	M21626|TRAV14/DV4*01|Homo	33/33 nt	100	33	X02886|TRAJ22*01|Homo	58/58 nt	100	58	tgcaatgagagagggccgtctggttctgcaaggcaactgaccttt	CNERGPSGSARQLTF		TRA
TCGA-L5-A88T	11A	Solid Tissue Normal	HWI-ST434:144041132:C3D9TACXX:8:1314:10494:25037	chr14	22524332	AE000659|TRAV16*01|Homo	22/23 nt	95.6522	22	M94081|TRAJ20*01|Homo	50/50 nt	100	50	tgctctaagctgccccccgactacaagctcagcttt	CSKLPPDYKLSF		TRA
TCGA-L5-A88T	11A	Solid Tissue Normal	HWI-ST434:144041132:C3D9TACXX:8:2112:3077:22527	chr14	22540250	AE000660|TRAV20*01|Homo	42/42 nt	100	42	M94081|TRAJ5*01|Homo	55/55 nt	100	55	tgtgctgtgcagggaaacacgggcaggagagcacttactttt	CAVQGNTGRRALTF		TRA
TCGA-V5-A7RC	10A	Blood Derived Normal	HWI-ST467:146042992:C4LD5ACXX:7:1106:12450:32489	chr14	21869315	AE000659|TRAV13-1*01|Homo	48/48 nt	100	48	M14905|TRAJ31*01|Homo	48/48 nt	100	48	tgtgcagcaattcttaacaatgccagactcatgttt	CAAILNNARLMF		TRA
TCGA-V5-A7RC	10A	Blood Derived Normal	HWI-ST467:146042992:C4LD5ACXX:8:1305:10136:55617	chr14	22124218	AE000660|TRAV26-1*01|Homo	67/67 nt	100	67	M94081|TRAJ36*01|Homo	29/29 nt	100	29	tgcatcgtcagagtctcggctggggcaaacaacctcttcttt	CIVRVSAGANNLFF		TRA
TCGA-V5-A7RC	10A	Blood Derived Normal	HWI-ST467:146042992:C4LD5ACXX:8:1308:14730:25621	chr14	22482290	AE000660|TRAV35*01|Homo	38/38 nt	100	38	M94081|TRAJ54*01|Homo	57/57 nt	100	57	tgtgctggccttcagggagcccagaagctggtattt	CAGLQGAQKLVF		TRA
TCGA-V5-A7RC	10A	Blood Derived Normal	HWI-ST467:146042992:C4LD5ACXX:8:1316:5396:33857	chr14	22489491	AE000660|TRAV21*01|Homo	31/31 nt	100	31	M94081|TRAJ49*01|Homo	53/53 nt	100	53	tgtgctaccaccggtaaccagttctatttt	CATTGNQFYF		TRA
TCGA-V5-A7RC	10A	Blood Derived Normal	HWI-ST467:146042992:C4LD5ACXX:7:1116:7117:56978	chr14	22493930	AE000660|TRAV30*01|Homo	42/42 nt	100	42	M94081|TRAJ45*01|Homo	53/53 nt	100	53	tgcggcacagagatgtggtcaggaggaggtgctgacggactcaccttt	CGTEMWSGGGADGLTF		TRA
TCGA-V5-A7RC	10A	Blood Derived Normal	HWI-ST467:146042992:C4LD5ACXX:7:1113:2140:52947	chr14	22505110	AE000658|TRAV1-2*01|Homo	21/21 nt	100	21	M94081|TRAJ36*01|Homo	59/59 nt	100	59	tgctgtgctcaaactggggcaaacaacctcttcttt	CCAQTGANNLFF		TRA
TCGA-V5-A7RC	10A	Blood Derived Normal	HWI-ST467:146042992:C4LD5ACXX:8:2307:9971:60737	chr14	22524335	AE000660|TRAV21*01|Homo	21/21 nt	100	21	M94081|TRAJ20*01|Homo	47/47 nt	100	47	tgtgctgccttttcccgctacaagctcagcttt	CAAFSRYKLSF		TRA
TCGA-V5-A7RC	10A	Blood Derived Normal	HWI-ST467:146042992:C4LD5ACXX:8:2109:16035:66728	chr14	22543186	AE000659|TRAV9-2*01|Homo	22/22 nt	100	22	X02884|TRAJ3*01|Homo	55/55 nt	100	55	tgtgctctccgtgggagcagtgcttccaagataatcttt	CALRGSSASKIIF		TRA
TCGA-V5-A7RC	10A	Blood Derived Normal	HWI-ST467:146042992:C4LD5ACXX:8:2109:16035:66728	chr14	22543186	AE000659|TRAV9-2*01|Homo	24/24 nt	100	24	X02884|TRAJ3*01|Homo	55/55 nt	100	55	tgtgctctccgtgggagcagtgcttccaagataatcttt	CALRGSSASKIIF		TRA
TCGA-LN-A4A8	01A	Primary Tumor	HWI-ST735:141770216:C266MACXX:1:1103:20359:22685	chr14	21941583	AE000659|TRAV9-2*01|Homo	73/73 nt	100	73	M94081|TRAJ13*01|Homo	23/23 nt	100	23	tgtgctctgagtcgcgctgggggttaccagaaagttaccttt	CALSRAGGYQKVTF		TRA
TCGA-LN-A4A8	01A	Primary Tumor	HWI-ST735:141770216:C266MACXX:2:2302:18855:14696	chr14	21965989	M17656|TRAV12-3*02|Homo	73/73 nt	100	73	M94081|TRAJ33*01|Homo	23/23 nt	100	23	tgtgcaatgagcgagggggatagcaactatcagttaatctgg	CAMSEGDSNYQLIW		TRA
TCGA-LN-A4A8	01A	Primary Tumor	HWI-ST735:141770216:C266MACXX:1:2215:17155:60220	chr14	22505110	AE000660|TRAV26-2*01|Homo	28/30 nt	93.3333	28	M94081|TRAJ36*01|Homo	59/59 nt	100	59	tgctgctgtgtactactgcacccgagcgttcaaactggggcaaacaacctcttcttt	CCCVLLHPSVQTGANNLFF		TRA
TCGA-LN-A4A8	01A	Primary Tumor	HWI-ST735:141770216:C266MACXX:2:1211:15603:94345	chr14	22531939	AE000659|TRAV8-2*01|Homo	43/44 nt	97.7273	43	X02885|TRAJ12*01|Homo	60/60 nt	100	60	tgtgttgtgaggatggatagcagctataaattgatcttc	CVVRMDSSYKLIF		TRA
TCGA-R6-A6L6	10A	Blood Derived Normal	HWI-ST648:144045123:C3B8UACXX:3:2210:7115:57237	chr14	22203309	AE000660|TRAV26-2*01|Homo	54/54 nt	100	54	M94081|TRAJ26*01|Homo	45/45 nt	100	45	tgcatcctgtactatggtcagaattttgtcttt	CILYYGQNFVF		TRA
TCGA-R6-A6L6	10A	Blood Derived Normal	HWI-ST648:144045123:C3B8UACXX:4:2201:17146:61588	chr14	22499684	M17650|TRAV8-2*02|Homo	41/44 nt	93.1818	41	M35620|TRAJ40*01|Homo	55/55 nt	100	55	tgtgctgtgaccacgtcaggaacctacaaatacatcttt	CAVTTSGTYKYIF		TRA
TCGA-R6-A6L6	10A	Blood Derived Normal	HWI-ST648:144045123:C3B8UACXX:3:2101:17448:5124	chr14	22524333	AE000659|TRAV10*01|Homo	36/37 nt	97.2973	36	M94081|TRAJ20*01|Homo	49/49 nt	100	49	tgtgtggtggggggcggggactacaagctcagcttt	CVVGGGDYKLSF		TRA
TCGA-LN-A49U	10A	Blood Derived Normal	HWI-ST791:141707868:C27VPACXX:1:1108:8687:4098	chr14	21979041	AE000659|TRAV8-6*02|Homo	75/75 nt	100	75	M94081|TRAJ36*01|Homo	19/19 nt	100	19	tgtgctgtggaggggactggggcaaacaacctcttcttt	CAVEGTGANNLFF		TRA
TCGA-LN-A49U	10A	Blood Derived Normal	HWI-ST446:142371357:C27VUACXX:1:2311:4973:58113	chr14	22052996	AE000660|TRAV21*01|Homo	59/59 nt	100	59	M94081|TRAJ41*01|Homo	40/40 nt	100	40	tgtgctgtgataaattccgggtatgcactcaacttc	CAVINSGYALNF		TRA
TCGA-LN-A49U	10A	Blood Derived Normal	HWI-ST791:141707868:C27VPACXX:1:1210:15472:24809	chr14	22533502	AE000659|TRAV12-3*01|Homo	23/23 nt	100	23	M94081|TRAJ10*01|Homo	59/59 nt	100	59	tgtgcaatggggtacacgggaggaggaaacaaactcaccttt	CAMGYTGGGNKLTF		TRA
TCGA-VR-A8EO	10A	Blood Derived Normal	HWI-ST495:144517253:C4B5BACXX:2:2215:15228:35137	chr14	22071132	AE000660|TRAV22*01|Homo	75/76 nt	98.6842	75	M94081|TRAJ49*01|Homo	24/24 nt	100	24	tgctgtgagtccggtaaccagttctatttt	CCESGNQFYF		TRA
TCGA-VR-A8EO	10A	Blood Derived Normal	HWI-ST495:144517253:C4B5BACXX:1:1303:16835:46377	chr14	22281673	AE000661|TRAV38-2/DV8*01|Homo	70/70 nt	100	70	M94081|TRAJ45*01|Homo	28/28 nt	100	28	tgccgcgatgtatttctgtgcttataccattcaggaggaggtgctgacggactcaccttt	CRDVFLCLYHSGGGADGLTF		TRA
TCGA-VR-A8EO	10A	Blood Derived Normal	HWI-ST495:144517253:C4B5BACXX:1:2313:20932:52757	chr14	22482289	X04946|TRAV12-2*03|Homo	21/21 nt	100	21	M94081|TRAJ54*01|Homo	58/58 nt	100	58	tgtgccgtgaacgctgaaaatattcagggagcccagaagctggtattt	CAVNAENIQGAQKLVF		TRA
TCGA-VR-A8EO	10A	Blood Derived Normal	HWI-ST495:144517253:C4B5BACXX:1:1216:11154:40573	chr14	22483007	AE000660|TRAV17*01|Homo	24/24 nt	100	24	M94081|TRAJ53*01|Homo	63/63 nt	100	63	tgtgccgatagtggaggtagcaactataaactgacattt	CADSGGSNYKLTF		TRA
TCGA-VR-A8EO	10A	Blood Derived Normal	HWI-ST495:144517253:C4B5BACXX:1:2114:17518:63823	chr14	22486234	X04946|TRAV12-2*03|Homo	47/47 nt	100	47	M94081|TRAJ52*01|Homo	49/49 nt	100	49	tgtgccgtgtggtctggtggtactagctatggaaagctgacattt	CAVWSGGTSYGKLTF		TRA
TCGA-VR-A8EO	10A	Blood Derived Normal	HWI-ST495:144517253:C4B5BACXX:2:2304:17761:96913	chr14	22512852	AE000661|TRAV38-2/DV8*01|Homo	31/31 nt	100	31	M94081|TRAJ30*01|Homo	57/57 nt	100	57	tgtgcttccttgaacagagatgacaagatcatcttt	CASLNRDDKIIF		TRA
TCGA-VR-A8EO	10A	Blood Derived Normal	HWI-ST495:144517253:C4B5BACXX:1:1308:16303:48081	chr14	22512856	AE000661|TRAV39*01|Homo	27/27 nt	100	27	M94081|TRAJ30*01|Homo	53/53 nt	100	53	tgtgccgtggacagacagagcagagatgacaagatcatcttt	CAVDRQSRDDKIIF		TRA
TCGA-VR-A8EO	10A	Blood Derived Normal	HWI-ST495:144517253:C4B5BACXX:2:1209:15223:2523	chr14	22512856	AE000661|TRAV39*01|Homo	27/27 nt	100	27	M94081|TRAJ30*01|Homo	53/53 nt	100	53	tgtgccgtggacagacagagcagagatgacaagatcatcttt	CAVDRQSRDDKIIF		TRA
TCGA-VR-A8EO	10A	Blood Derived Normal	HWI-ST495:144517253:C4B5BACXX:2:2311:1523:69589	chr14	22513945	AE000660|TRAV29/DV5*01|Homo	27/28 nt	96.4286	27	M94081|TRAJ29*01|Homo	54/54 nt	100	54	tgtgtagcaagcgaggcaggaaacacacctcttgtcttt	CVASEAGNTPLVF		TRA
TCGA-LN-A7HW	10A	Blood Derived Normal	HWI-ST434:144041132:C3D9TACXX:8:1113:20650:72114	chr14	21841718	M17657|TRAV12-1*02|Homo	53/54 nt	98.1481	53	M94081|TRAJ20*01|Homo	39/39 nt	100	39	tgtgcggtgatcgcctttaacgactacaagctcagcttt	CAVIAFNDYKLSF		TRA
TCGA-LN-A7HW	10A	Blood Derived Normal	HWI-ST434:144041132:C3D9TACXX:7:2116:11577:25413	chr14	21924592	AE000659|TRAV14/DV4*02|Homo	57/57 nt	100	57	X05773|TRAJ17*01|Homo	37/37 nt	100	37	tgtgcaatgagagaaaatcgagctgcaggcaacaagctaactttt	CAMRENRAAGNKLTF		TRA
TCGA-LN-A7HW	10A	Blood Derived Normal	HWI-ST434:144041132:C3D9TACXX:8:1202:9843:94129	chr14	22071141	AE000660|TRAV22*01|Homo	65/65 nt	100	65	M94081|TRAJ9*01|Homo	34/34 nt	100	34	tgctgtgggactggaggcttcaaaactatcttt	CCGTGGFKTIF		TRA
TCGA-LN-A7HW	10A	Blood Derived Normal	HWI-ST434:144041132:C3D9TACXX:8:1113:20650:72114	chr14	22524329	M17657|TRAV12-1*02|Homo	42/43 nt	97.6744	42	M94081|TRAJ20*01|Homo	50/50 nt	100	50	tgtgcggtgatcgcctttaacgactacaagctcagcttt	CAVIAFNDYKLSF		TRA
TCGA-JY-A939	10A	Blood Derived Normal	HWI-ST720:144720179:C3LT3ACXX:7:1301:11974:54985	chr14	22124232	AE000660|TRAV26-1*01|Homo	51/52 nt	98.0769	51	M94081|TRAJ36*01|Homo	46/46 nt	100	46	tgtactattgcatcgtcaaagtttactggggcaaacaacctcttcttt	CTIASSKFTGANNLFF		TRA
TCGA-JY-A939	10A	Blood Derived Normal	HWI-ST720:144720179:C3LT3ACXX:7:1306:7550:21368	chr14	22124232	AE000660|TRAV26-1*01|Homo	51/52 nt	98.0769	51	M94081|TRAJ36*01|Homo	46/46 nt	100	46	tgtactattgcatcgtcaaagtttactggggcaaacaacctcttcttt	CTIASSKFTGANNLFF		TRA
TCGA-JY-A939	10A	Blood Derived Normal	HWI-ST720:144720179:C3LT3ACXX:8:2101:4778:87451	chr14	22124234	AE000660|TRAV26-1*01|Homo	52/52 nt	100	52	AF033825|TRAJ47*02|Homo	44/44 nt	100	44	tgcatcgtcagagtcgcgacggaatatggaaacaagctggtcttt	CIVRVATEYGNKLVF		TRA
TCGA-JY-A939	10A	Blood Derived Normal	HWI-ST720:144720179:C3LT3ACXX:8:2113:14755:42706	chr14	22503755	AE000660|TRAV29/DV5*01|Homo	30/30 nt	100	30	AJ007774|TRAJ37*02|Homo	57/57 nt	100	57	tgtgcagcaagcgctagcaacacaggcaaactaatcttt	CAASASNTGKLIF		TRA
TCGA-JY-A939	10A	Blood Derived Normal	HWI-ST720:144720179:C3LT3ACXX:7:2113:11872:60195	chr14	22518456	AE000660|TRAV20*01|Homo	30/31 nt	96.7742	30	M94081|TRAJ26*01|Homo	50/50 nt	100	50	tgtactgtgcagtccttaagtggtcagaattttgtcttt	CTVQSLSGQNFVF		TRA
TCGA-JY-A939	10A	Blood Derived Normal	HWI-ST720:144720179:C3LT3ACXX:7:1303:10993:34892	chr14	22529633	AE000659|TRAV6*01|Homo	24/24 nt	100	24	X05775|TRAJ15*01|Homo	56/56 nt	100	56	tgtgctcgccaggcaggaactgctctgatcttt	CARQAGTALIF		TRA
TCGA-JY-A6FE	01A	Primary Tumor	HWI-ST648:144045133:C3CU5ACXX:3:2106:17587:30243	chr14	22520417	AE000660|TRAV24*01|Homo	44/44 nt	100	44	M94081|TRAJ23*01|Homo	53/53 nt	100	53	tgcctccggatttataaccagggaggaaagcttatcttc	CLRIYNQGGKLIF		TRA
TCGA-LN-A49P	01A	Primary Tumor	HWI-ST118:140669790:C24Y4ACXX:7:2305:9862:56249	chr14	21841725	M17657|TRAV12-1*02|Homo	49/49 nt	100	49	M94081|TRAJ30*01|Homo	49/49 nt	100	49	tgtgtggtgaacccgaacagagatgacaagatcatcttt	CVVNPNRDDKIIF		TRA
TCGA-LN-A49P	01A	Primary Tumor	HWI-ST118:140669790:C24Y4ACXX:6:2212:7504:3101	chr14	21965989	M17656|TRAV12-3*02|Homo	70/70 nt	100	70	M94081|TRAJ43*01|Homo	25/25 nt	100	25	tgtgcaatgacagggaacaatgacatgcgcttt	CAMTGNNDMRF		TRA
TCGA-LN-A49P	01A	Primary Tumor	HWI-ST118:140669790:C24Y4ACXX:6:2212:7504:3101	chr14	21966002	M17656|TRAV12-3*02|Homo	57/57 nt	100	57	M94081|TRAJ43*01|Homo	38/38 nt	100	38	tgtgcaatgacagggaacaatgacatgcgcttt	CAMTGNNDMRF		TRA
TCGA-LN-A49L	10A	Blood Derived Normal	HWI-ST118:140669790:C24Y4ACXX:2:1311:16764:31616	chr14	22478882	AE000661|TRAV38-2/DV8*01|Homo	34/34 nt	100	34	M94081|TRAJ57*01|Homo	53/53 nt	100	53	tgtgcttataccggatctgaaaagctggtcttt	CAYTGSEKLVF		TRA
TCGA-L5-A4OT	11A	Solid Tissue Normal	HWI-ST482:140667846:C26A8ACXX:3:2106:9239:57438	chr14	21847160	M17650|TRAV8-2*02|Homo	64/66 nt	96.9697	64	M94081|TRAJ26*01|Homo	38/38 nt	100	38	tgtgttgtgagccgtaactatggtcagaattttgtcttt	CVVSRNYGQNFVF		TRA
TCGA-L5-A4OT	11A	Solid Tissue Normal	HWI-ST482:140667846:C26A8ACXX:3:1313:10024:84924	chr14	21990881	AE000659|TRAV16*01|Homo	52/52 nt	100	52	M35620|TRAJ40*01|Homo	38/38 nt	100	38	tgtgctctcctgccttttggaacctacaaatacatcttt	CALLPFGTYKYIF		TRA
TCGA-L5-A4OT	11A	Solid Tissue Normal	HWI-ST482:140667846:C26A8ACXX:3:2106:9239:57438	chr14	22518450	M17650|TRAV8-2*02|Homo	23/25 nt	92	23	M94081|TRAJ26*01|Homo	56/56 nt	100	56	tgtgttgtgagccgtaactatggtcagaattttgtcttt	CVVSRNYGQNFVF		TRA
TCGA-V5-A7RC	01B	Primary Tumor	HWI-ST467:146042992:C4LD5ACXX:6:1111:4883:65496	chr14	21712787	M17659|TRAV2*02|Homo	51/51 nt	100	51	M14905|TRAJ31*01|Homo	47/47 nt	100	47	tgtgctgtccataacaatgccagactcatgttt	CAVHNNARLMF		TRA
TCGA-V5-A7RC	01B	Primary Tumor	HWI-ST467:146042992:C4LD5ACXX:6:1311:15408:51718	chr14	21712787	M17659|TRAV2*02|Homo	51/51 nt	100	51	M14905|TRAJ31*01|Homo	47/47 nt	100	47	tgtgctgtccataacaatgccagactcatgttt	CAVHNNARLMF		TRA
TCGA-V5-A7RC	01B	Primary Tumor	HWI-ST467:146042992:C4LD5ACXX:5:2210:10184:7436	chr14	22053000	AE000660|TRAV21*01|Homo	57/57 nt	100	57	AJ007774|TRAJ37*02|Homo	36/36 nt	100	36	tgtgctgtgaggcggttagctagcaacacaggcaaactaatcttt	CAVRRLASNTGKLIF		TRA
TCGA-VR-A8EZ	01A	Primary Tumor	HWI-ST434:144956024:C42N3ACXX:4:1212:16378:22820	chr14	22524332	AE000660|TRAV21*01|Homo	29/29 nt	100	29	M94081|TRAJ20*01|Homo	50/50 nt	100	50	tgtgctgtgtgcgactacaagctcagcttt	CAVCDYKLSF		TRA
TCGA-Q9-A6FU	01A	Primary Tumor	HWI-ST474:143067858:C2MMRACXX:7:1211:16678:23165	chr14	21712787	M17659|TRAV2*02|Homo	55/55 nt	100	55	M94081|TRAJ37*01|Homo	40/40 nt	100	40	tgtgctgtggcccctcatggctctggcaacacaggcaaactaatcttt	CAVAPHGSGNTGKLIF		TRA
TCGA-Q9-A6FU	01A	Primary Tumor	HWI-ST474:143067858:C2MMRACXX:7:1113:8768:35804	chr14	22494825	AE000659|TRAV14/DV4*02|Homo	25/25 nt	100	25	M35619|TRAJ44*01|Homo	59/59 nt	100	59	tgtgcaatgagagagggaacgtttaccggcactgccagtaaactcaccttt	CAMREGTFTGTASKLTF		TRA
TCGA-IG-A7DP	01A	Primary Tumor	HWI-ST648:144045133:C3CU5ACXX:1:2112:15141:55179	chr14	21769020	AE000659|TRAV6*01|Homo	58/58 nt	100	58	M94081|TRAJ5*01|Homo	33/33 nt	100	33	tgctctagggagaggtcggacacgggcaggagagcacttactttt	CSRERSDTGRRALTF		TRA
TCGA-IG-A7DP	01A	Primary Tumor	HWI-ST648:144045133:C3CU5ACXX:2:2315:4974:53559	chr14	22478878	X04946|TRAV12-2*03|Homo	35/35 nt	100	35	M94081|TRAJ57*01|Homo	57/57 nt	100	57	tgtgccgtgaagggtgagggcggatctgaaaagctggtcttt	CAVKGEGGSEKLVF		TRA
TCGA-IG-A7DP	01A	Primary Tumor	HWI-ST648:144045133:C3CU5ACXX:1:2311:6387:99486	chr14	22520424	AE000659|TRAV9-2*01|Homo	25/25 nt	100	25	M94081|TRAJ23*01|Homo	55/55 nt	100	55	tgtgctctgagtgatcgaaaccagggaggaaagcttatcttc	CALSDRNQGGKLIF		TRA
TCGA-IG-A7DP	01A	Primary Tumor	HWI-ST648:144045133:C3CU5ACXX:2:1209:20422:10872	chr14	22522044	AE000660|TRAV19*01|Homo	28/28 nt	100	28	X02886|TRAJ22*01|Homo	59/59 nt	100	59	tgtgctctgagtgttcactattctggttctgcaaggcaactgaccttt	CALSVHYSGSARQLTF		TRA
TCGA-IG-A7DP	01A	Primary Tumor	HWI-ST648:144045133:C3CU5ACXX:2:2208:2122:97310	chr14	22536149	AE000659|TRAV5*01|Homo	19/20 nt	95	19	M94081|TRAJ8*01|Homo	56/56 nt	100	56	tgtgcagagatacccgcggtgggcacaggctttcagaaacttgtattt	CAEIPAVGTGFQKLVF		TRA
TCGA-LN-A7HZ	01A	Primary Tumor	HWI-ST720:144016725:C3E61ACXX:8:1115:19905:25035	chr14	21622490	AE000658|TRAV1-1*01|Homo	77/77 nt	100	77	M94081|TRAJ38*01|Homo	21/21 nt	100	21	tgcgctgtgagaggaaatgctggcaacaaccgtaagctgatttgg	CAVRGNAGNNRKLIW		TRA
TCGA-LN-A7HZ	01A	Primary Tumor	HWI-ST720:144016725:C3E61ACXX:8:1110:11012:10921	chr14	21749627	AE000659|TRAV5*01|Homo	72/73 nt	98.6301	72	M16747|TRAJ6*01|Homo	31/32 nt	96.875	31	tgtgcagcaggaggaagctacatacctacattt	CAAGGSYIPTF		TRA
TCGA-IG-A97H	01A	Primary Tumor	HWI-ST442:145054085:C42T6ACXX:5:2103:14160:28263	chr14	22503752	AE000659|TRAV6*01|Homo	32/32 nt	100	32	AJ007774|TRAJ37*02|Homo	59/59 nt	100	59	tgtgttccgaaaagctctagcaacacaggcaaactaatcttt	CVPKSSSNTGKLIF		TRA
TCGA-IG-A97H	01A	Primary Tumor	HWI-ST442:145054085:C42T6ACXX:6:2212:19123:29528	chr14	22523601	AE000659|TRAV16*01|Homo	44/44 nt	100	44	M94081|TRAJ21*01|Homo	50/51 nt	98.0392	50	tgtgctctaagtggaggggacaacttcaacaaattttacttt	CALSGGDNFNKFYF		TRA
TCGA-R6-A6L4	10A	Blood Derived Normal	HWI-ST434:144041137:C3CWBACXX:2:1103:12504:80959	chr14	22489488	AE000661|TRAV41*01|Homo	34/34 nt	100	34	M94081|TRAJ49*01|Homo	56/56 nt	100	56	tgccgtctacatctgtgcttgaacaccggtaaccagttctatttt	CRLHLCLNTGNQFYF		TRA
TCGA-R6-A6L4	10A	Blood Derived Normal	HWI-ST434:144041137:C3CWBACXX:2:2307:16699:69434	chr14	22489488	AE000661|TRAV41*01|Homo	34/34 nt	100	34	M94081|TRAJ49*01|Homo	56/56 nt	100	56	tgccgtctacatctgtgcttgaacaccggtaaccagttctatttt	CRLHLCLNTGNQFYF		TRA
TCGA-R6-A6L4	10A	Blood Derived Normal	HWI-ST434:144041137:C3CWBACXX:2:1116:8039:42662	chr14	22490496	AE000660|TRAV36/DV7*01|Homo	24/25 nt	96	24	M94081|TRAJ48*01|Homo	58/58 nt	100	58	tgcttggggaactttggaaatgagaaattaaccttt	CLGNFGNEKLTF		TRA
TCGA-R6-A6L4	10A	Blood Derived Normal	HWI-ST434:144041137:C3CWBACXX:2:1108:17242:91110	chr14	22510968	AE000658|TRAV2*01|Homo	44/44 nt	100	44	M14905|TRAJ31*01|Homo	56/56 nt	100	56	tgcgggaggcagatgctgctgtttactactgtgctgtggaataacaatgccagactcatgttt	CGRQMLLFTTVLWNNNARLMF		TRA
TCGA-R6-A6L4	10A	Blood Derived Normal	HWI-ST474:143067858:C2MMRACXX:5:1305:10270:39277	chr14	22522048	AE000659|TRAV12-1*01|Homo	23/23 nt	100	23	X02886|TRAJ22*01|Homo	55/55 nt	100	55	tgtgtggtgaacgggggaggttctgcaaggcaactgaccttt	CVVNGGGSARQLTF		TRA
TCGA-JY-A6FG	10A	Blood Derived Normal	HWI-ST720:143833348:C379CACXX:3:1213:2410:14407	chr14	21888451	AE000659|TRAV12-2*01|Homo	51/51 nt	100	51	M94081|TRAJ43*01|Homo	43/43 nt	100	43	tgtgccgtgaacgcggaggacatgcgcttt	CAVNAEDMRF		TRA
TCGA-JY-A6FG	10A	Blood Derived Normal	HWI-ST720:143833348:C379CACXX:3:2113:3624:68246	chr14	22539079	X04954|TRAV13-1*02|Homo	21/21 nt	100	21	M16747|TRAJ6*01|Homo	56/56 nt	100	56	tgtgcagcaagtaaaggaggaagctacatacctacattt	CAASKGGSYIPTF		TRA
TCGA-L5-A8NG	11A	Solid Tissue Normal	HWI-ST720:144720179:C3LT3ACXX:8:1209:15417:11551	chr14	22505114	AE000660|TRAV27*01|Homo	32/32 nt	100	32	M94081|TRAJ36*01|Homo	55/55 nt	100	55	tgcaggagcttgactggggcaaacaacctcttcttt	CRSLTGANNLFF		TRA
TCGA-JY-A6FA	01A	Primary Tumor	HWI-ST648:144045133:C3CU5ACXX:5:1204:6724:10661	chr14	21622485	AE000658|TRAV1-1*01|Homo	74/74 nt	100	74	M94081|TRAJ18*01|Homo	24/24 nt	100	24	tgcctcttacttctgcgccccagaggctcaaccctggggaggctatacttt	CLLLLRPRGSTLGRLYF		TRA
TCGA-JY-A6FA	01A	Primary Tumor	HWI-ST648:144045133:C3CU5ACXX:6:1203:8198:68308	chr14	21622485	AE000658|TRAV1-1*01|Homo	74/74 nt	100	74	M94081|TRAJ18*01|Homo	24/24 nt	100	24	tgcctcttacttctgcgccccagaggctcaaccctggggaggctatacttt	CLLLLRPRGSTLGRLYF		TRA
TCGA-JY-A6FA	01A	Primary Tumor	HWI-ST648:144045133:C3CU5ACXX:6:2310:16137:96505	chr14	22537629	X04954|TRAV13-1*02|Homo	26/26 nt	100	26	M94081|TRAJ7*01|Homo	52/52 nt	100	52	tgtgcagcaagtctgaaggggaacaacagactcgctttt	CAASLKGNNRLAF		TRA
TCGA-LN-A7HW	01A	Primary Tumor	HWI-ST434:144041132:C3D9TACXX:7:2106:6322:74772	chr14	22505113	AE000658|TRAV1-1*01|Homo	37/37 nt	100	37	M94081|TRAJ36*01|Homo	56/56 nt	100	56	tgcgctgtgagagataagagaactggggcaaacaacctcttcttt	CAVRDKRTGANNLFF		TRA
TCGA-LN-A7HW	01A	Primary Tumor	HWI-ST434:144041132:C3D9TACXX:7:1115:14709:8753	chr14	22505113	AE000658|TRAV1-1*01|Homo	37/37 nt	100	37	M94081|TRAJ36*01|Homo	56/56 nt	100	56	tgcgctgtgagagataagagaactggggcaaacaacctcttcttt	CAVRDKRTGANNLFF		TRA
TCGA-R6-A6XQ	10A	Blood Derived Normal	HWI-ST648:144045133:C3CU5ACXX:7:1104:15256:80517	chr14	21979056	AE000659|TRAV8-6*02|Homo	63/63 nt	100	63	M94081|TRAJ20*01|Homo	35/35 nt	100	35	tgctgtgagtcggactacaagctcagcttt	CCESDYKLSF		TRA
TCGA-R6-A6XQ	10A	Blood Derived Normal	HWI-ST648:144045133:C3CU5ACXX:8:1112:7571:28829	chr14	22086891	M97704|TRAV23/DV6*03|Homo	68/68 nt	100	68	M35619|TRAJ44*01|Homo	34/35 nt	97.1429	34	tgtgcagcaaa-accggcactgccagtaaactcaccttt	CAAKPALPVNSP		TRA
TCGA-R6-A6XQ	10A	Blood Derived Normal	HWI-ST648:144045133:C3CU5ACXX:8:1211:6671:58061	chr14	22499694	AE000658|TRAV3*01|Homo	45/45 nt	100	45	M35620|TRAJ40*01|Homo	51/51 nt	100	51	tgctgtgagagacgggactcaggaacctacaaatacatcttt	CCERRDSGTYKYIF		TRA
TCGA-2H-A9GK	01A	Primary Tumor	HWI-ST720:144720179:C3LT3ACXX:4:1103:12284:96296	chr14	21869314	X04954|TRAV13-1*02|Homo	47/47 nt	100	47	M35620|TRAJ40*01|Homo	38/38 nt	100	38	tgtctacttctgtgcagccttaccccccggtcgggaacctacaaatacatcttt	CLLLCSLTPRSGTYKYIF		TRA
TCGA-2H-A9GK	01A	Primary Tumor	HWI-ST720:144720179:C3LT3ACXX:3:2313:4619:68411	chr14	22503754	AE000660|TRAV21*01|Homo	39/39 nt	100	39	AJ007774|TRAJ37*02|Homo	57/57 nt	100	57	tgtgctgtcgggtctagcaacacaggcaaactaatcttt	CAVGSSNTGKLIF		TRA
TCGA-2H-A9GK	01A	Primary Tumor	HWI-ST720:144720179:C3LT3ACXX:3:2112:9430:39176	chr14	22505112	K02777|TRAV8-4*06|Homo	27/27 nt	100	27	M94081|TRAJ36*01|Homo	57/57 nt	100	57	tgtgctgtgagtgaaactggggcaaacaacctcttcttt	CAVSETGANNLFF		TRA
TCGA-2H-A9GK	01A	Primary Tumor	HWI-ST720:144720179:C3LT3ACXX:3:2105:5396:60913	chr14	22518451	AE000658|TRAV2*01|Homo	25/25 nt	100	25	M94081|TRAJ26*01|Homo	55/55 nt	100	55	tgtgctgtggaggatgggaactatggtcagaattttgtcttt	CAVEDGNYGQNFVF		TRA
TCGA-JY-A93E	01A	Primary Tumor	HWI-ST720:144720132:C3LEAACXX:7:2113:14659:4941	chr14	21941573	AE000659|TRAV9-2*01|Homo	79/79 nt	100	79	X02886|TRAJ22*01|Homo	19/19 nt	100	19	tgtgctctcgcttctggttctgcaaggcaactgaccttt	CALASGSARQLTF		TRA
TCGA-JY-A93E	01A	Primary Tumor	HWI-ST720:144720132:C3LEAACXX:8:1311:6659:94548	chr14	22490494	X04954|TRAV13-1*02|Homo	33/33 nt	100	33	M94081|TRAJ48*01|Homo	56/56 nt	100	56	tgtgcagcgacaaaacccgctaactttggaaatgagaaattaaccttt	CAATKPANFGNEKLTF		TRA
TCGA-JY-A93E	01A	Primary Tumor	HWI-ST720:144720132:C3LEAACXX:8:1308:12394:91210	chr14	22497661	AE000659|TRAV10*01|Homo	32/32 nt	100	32	M94081|TRAJ41*01|Homo	58/58 nt	100	58	tgtggtgagttttcaaattccgggtatgcactcaacttc	CGEFSNSGYALNF		TRA
TCGA-JY-A93E	01A	Primary Tumor	HWI-ST720:144720132:C3LEAACXX:7:2201:11507:13508	chr14	22507672	AE000658|TRAV1-2*01|Homo	39/39 nt	100	39	M35622|TRAJ34*01|Homo	52/52 nt	100	52	tgcctcttacctctgtgctgtgagagatggtcgaacaccgacaagctcatcttt	CLLPLCCERWSNTDKLIF		TRA
TCGA-JY-A93E	01A	Primary Tumor	HWI-ST720:144720132:C3LEAACXX:8:1101:8920:48770	chr14	22518446	AE000660|TRAV25*01|Homo	41/41 nt	100	41	M94081|TRAJ26*01|Homo	52/52 nt	100	52	tgtgcagggcggagtcgggataactatggtcagaattttgtcttt	CAGRSRDNYGQNFVF		TRA
TCGA-IC-A6RE	11A	Solid Tissue Normal	HWI-ST720:143833348:C379CACXX:3:2215:6612:2214	chr14	21724244	AE000658|TRAV3*01|Homo	75/75 nt	100	75	M94081|TRAJ33*01|Homo	21/21 nt	100	21	tgtgctgtgagagttccggatagcaactatcagttaatctgg	CAVRVPDSNYQLIW		TRA
TCGA-IC-A6RE	11A	Solid Tissue Normal	HWI-ST720:143833348:C379CACXX:2:1316:6053:100267	chr14	22520422	S81645|TRAV29/DV5*02|Homo	41/41 nt	100	41	M94081|TRAJ23*01|Homo	50/50 nt	100	50	tgcagtgtacttctgtgcagcagaaaggagaataaccagggaggaaagcttatcttc	CSVLLCSRKENNQGGKLIF		TRA
TCGA-IG-A8O2	01A	Primary Tumor	HWI-ST495:144517341:C3KNPACXX:4:2213:5609:98047	chr14	22272486	AE000661|TRAV38-1*01|Homo	73/75 nt	97.3333	73	M35620|TRAJ40*01|Homo	26/26 nt	100	26	tgcgatgtatttctgtgctttagaaactcaggaacctacaaatacatcttt	CDVFLCFRNSGTYKYIF		TRA
TCGA-IG-A8O2	01A	Primary Tumor	HWI-ST495:144517341:C3KNPACXX:3:1304:2362:6500	chr14	22486236	AE000660|TRAV17*01|Homo	44/44 nt	100	44	M94081|TRAJ52*01|Homo	49/49 nt	100	49	tgcttcttacttctgtgctacggacgattgtggggtggtactagctatggaaagctgacattt	CFLLLCYGRLWGGTSYGKLTF		TRA
TCGA-IG-A8O2	01A	Primary Tumor	HWI-ST495:144517341:C3KNPACXX:4:1307:15984:92827	chr14	22499693	AE000660|TRAV20*01|Homo	42/42 nt	100	42	M35620|TRAJ40*01|Homo	57/57 nt	100	57	tgtgctgcctcaggaacctacaaatacatcttt	CAASGTYKYIF		TRA
TCGA-IG-A8O2	01A	Primary Tumor	HWI-ST495:144517341:C3KNPACXX:4:2109:21067:49591	chr14	22499694	M95394|TRAV38-1*03|Homo	29/29 nt	100	29	M35620|TRAJ40*01|Homo	56/56 nt	100	56	tgcgatgtatttctgtgctttagaaactcaggaacctacaaatacatcttt	CDVFLCFRNSGTYKYIF		TRA
TCGA-IG-A8O2	01A	Primary Tumor	HWI-ST495:144517341:C3KNPACXX:3:1314:2571:47355	chr14	22505118	AE000660|TRAV26-1*01|Homo	35/35 nt	100	35	M94081|TRAJ36*01|Homo	53/54 nt	98.1481	53	tgctgtgtactattgcatcgtcagagtctttcccctggg-caaacaacctcttcttt	CCVLLHRQSLSPGQTTSS		TRA
TCGA-IG-A8O2	01A	Primary Tumor	HWI-ST495:144517341:C3KNPACXX:4:2215:18514:89959	chr14	22520419	AE000660|TRAV22*01|Homo	35/35 nt	100	35	M94081|TRAJ23*01|Homo	60/60 nt	100	60	tgtgctgtaccattttataaccagggaggaaagcttatcttc	CAVPFYNQGGKLIF		TRA
TCGA-IG-A8O2	01A	Primary Tumor	HWI-ST495:144517341:C3KNPACXX:4:1105:18298:64543	chr14	22524329	AE000659|TRAV9-2*01|Homo	27/27 nt	100	27	M94081|TRAJ20*01|Homo	53/53 nt	100	53	tgtgctctgagtaacgactacaagctcagcttt	CALSNDYKLSF		TRA
TCGA-R6-A8WG	01A	Primary Tumor	HWI-ST720:144720132:C3LEAACXX:3:2315:5964:45526	chr14	22203307	AE000660|TRAV26-2*01|Homo	54/54 nt	100	54	M94081|TRAJ37*01|Homo	35/35 nt	100	35	tgcatcccctcccggtcgggcaacacaggcaaactaatcttt	CIPSRSGNTGKLIF		TRA
TCGA-R6-A8WG	01A	Primary Tumor	HWI-ST720:144720132:C3LEAACXX:4:2115:3710:84797	chr14	22499691	AE000660|TRAV25*01|Homo	40/40 nt	100	40	M35620|TRAJ40*01|Homo	58/58 nt	100	58	tgtgcagggtttacctcaggaacctacaaatacatcttt	CAGFTSGTYKYIF		TRA
TCGA-R6-A6DQ	01B	Primary Tumor	HWI-ST474:143067858:C2MMRACXX:8:2304:7509:93540	chr14	22071156	AE000660|TRAV22*01|Homo	53/53 nt	100	53	M94081|TRAJ20*01|Homo	40/40 nt	100	40	tgtgctgtggagccgatcggcgactacaagctcagcttt	CAVEPIGDYKLSF		TRA
TCGA-R6-A6DQ	01B	Primary Tumor	HWI-ST474:143067858:C2MMRACXX:7:2312:8765:57540	chr14	22478879	AE000661|TRAV38-1*01|Homo	22/22 nt	100	22	M94081|TRAJ57*01|Homo	56/56 nt	100	56	tgtatttctgtgctttcgtcccggcaagggggcggatctgaaaagctggtcttt	CISVLSSRQGGGSEKLVF		TRA
TCGA-L5-A8NM	11A	Solid Tissue Normal	HWI-ST720:144720179:C3LT3ACXX:3:2310:7922:6861	chr14	22163818	AE000660|TRAV29/DV5*01|Homo	53/53 nt	100	53	M94081|TRAJ45*01|Homo	41/41 nt	100	41	tgtgcagcaagcgcggtagcaggaggaggtgctgacggactcaccttt	CAASAVAGGGADGLTF		TRA
TCGA-R6-A6Y2	01B	Primary Tumor	HWI-ST648:144045133:C3CU5ACXX:5:1212:5826:30571	chr14	22272498	AE000661|TRAV38-1*01|Homo	65/65 nt	100	65	M94081|TRAJ57*01|Homo	26/26 nt	100	26	tgtgctttcatgaagctcgcctcaataactcagggcggatctgaaaagctggtcttt	CAFMKLASITQGGSEKLVF		TRA
TCGA-L5-A4OR	01A	Primary Tumor	HWI-ST791:141707868:C27VPACXX:3:2206:11031:58363	chr14	21749639	AE000659|TRAV5*01|Homo	59/59 nt	100	59	AJ007774|TRAJ37*02|Homo	35/35 nt	100	35	tgtgcggattatggctctagcaacacaggcaaactaatcttt	CADYGSSNTGKLIF		TRA
TCGA-L5-A4OR	01A	Primary Tumor	HWI-ST791:141707868:C27VPACXX:4:1209:10787:56606	chr14	21749639	AE000659|TRAV5*01|Homo	59/59 nt	100	59	AJ007774|TRAJ37*02|Homo	35/35 nt	100	35	tgtgcggattatggctctagcaacacaggcaaactaatcttt	CADYGSSNTGKLIF		TRA
TCGA-L5-A4OR	01A	Primary Tumor	HWI-ST791:141707868:C27VPACXX:3:2102:20625:54098	chr14	21979043	X02850|TRAV8-6*01|Homo	73/74 nt	98.6486	73	M94081|TRAJ53*01|Homo	28/28 nt	100	28	tgtgctgctggaggtagcaactataaactgacattt	CAAGGSNYKLTF		TRA
TCGA-L5-A4OR	01A	Primary Tumor	HWI-ST791:141707868:C27VPACXX:3:2115:12370:37243	chr14	21979043	X02850|TRAV8-6*01|Homo	73/74 nt	98.6486	73	M94081|TRAJ53*01|Homo	28/28 nt	100	28	tgtgctgctggaggtagcaactataaactgacattt	CAAGGSNYKLTF		TRA
TCGA-L5-A4OR	01A	Primary Tumor	HWI-ST791:141707868:C27VPACXX:3:1302:9872:98952	chr14	22503750	AE000659|TRAV6*01|Homo	41/41 nt	100	41	AJ007774|TRAJ37*02|Homo	56/56 nt	100	56	tgtgctctccttggctctagcaacacaggcaaactaatcttt	CALLGSSNTGKLIF		TRA
TCGA-L5-A4OR	01A	Primary Tumor	HWI-ST791:141707868:C27VPACXX:4:1108:15148:63018	chr14	22503750	AE000659|TRAV6*01|Homo	41/41 nt	100	41	AJ007774|TRAJ37*02|Homo	56/56 nt	100	56	tgtgctctccttggctctagcaacacaggcaaactaatcttt	CALLGSSNTGKLIF		TRA
TCGA-L5-A4OR	01A	Primary Tumor	HWI-ST791:141707868:C27VPACXX:4:2114:14625:60223	chr14	22542199	AE000659|TRAV9-2*01|Homo	44/44 nt	100	44	M94081|TRAJ4*01|Homo	53/53 nt	100	53	tgctctgagtcgatgttttctggtggctacaataagctgattttt	CSESMFSGGYNKLIF		TRA
TCGA-LN-A5U7	10A	Blood Derived Normal	HWI-ST474:143067858:C2MMRACXX:5:1308:12863:62021	chr14	21869305	X04954|TRAV13-1*02|Homo	56/56 nt	100	56	M94081|TRAJ53*01|Homo	36/36 nt	100	36	tgtgcagccggaggtagcaactataaactgacattt	CAAGGSNYKLTF		TRA
TCGA-LN-A5U7	10A	Blood Derived Normal	HWI-ST474:143067858:C2MMRACXX:5:1308:12863:62021	chr14	21869305	AE000659|TRAV13-1*01|Homo	56/56 nt	100	56	M94081|TRAJ53*01|Homo	35/35 nt	100	35	tgtgcagccggaggtagcaactataaactgacattt	CAAGGSNYKLTF		TRA
TCGA-XP-A8T8	10A	Blood Derived Normal	HWI-ST495:146855256:C5HGDACXX:1:2305:2829:78192	chr14	22507669	AE000660|TRAV17*01|Homo	47/47 nt	100	47	M35622|TRAJ34*01|Homo	47/47 nt	100	47	tgtgctacggaccgactatataacaccgacaagctcatcttt	CATDRLYNTDKLIF		TRA
TCGA-IG-A97I	01A	Primary Tumor	HWI-ST442:145054085:C42T6ACXX:7:2308:3943:59085	chr14	21924601	M21626|TRAV14/DV4*01|Homo	51/51 nt	100	51	M94081|TRAJ33*01|Homo	44/44 nt	100	44	tgtgcaatgagagagggcctcatggatagcaactatcagttaatctgg	CAMREGLMDSNYQLIW		TRA
TCGA-LN-A9FQ	10A	Blood Derived Normal	HWI-ST442:145054085:C42T6ACXX:8:2216:14612:46469	chr14	22203315	AE000660|TRAV26-2*01|Homo	54/54 nt	100	54	M94081|TRAJ27*01|Homo	36/36 nt	100	36	tgctgctgtgtactactgcatcctgagagacgtaccggagtcaccaatgcaggcaaatcaaccttt	CCCVLLHPERRTGVTNAGKSTF		TRA
TCGA-L5-A88Z	11A	Solid Tissue Normal	HWI-ST446:144525639:C3L0JACXX:6:1308:18651:35241	chr14	21712781	M17659|TRAV2*02|Homo	57/57 nt	100	57	M94081|TRAJ39*01|Homo	40/40 nt	100	40	tgtgctgttgttgcaggcaacatgctcaccttt	CAVVAGNMLTF		TRA
TCGA-L5-A88Z	11A	Solid Tissue Normal	HWI-ST446:144525639:C3L0JACXX:6:1106:17687:84110	chr14	22112956	AE000660|TRAV25*01|Homo	72/72 nt	100	72	M94081|TRAJ37*01|Homo	26/26 nt	100	26	tgtaggaacctacttctgtgcgactctggcaacacaggcaaactaatcttt	CRNLLLCDSGNTGKLIF		TRA
TCGA-L5-A88Z	11A	Solid Tissue Normal	HWI-ST446:144525639:C3L0JACXX:6:1106:17687:84110	chr14	22112977	AE000660|TRAV25*01|Homo	51/51 nt	100	51	M94081|TRAJ37*01|Homo	47/47 nt	100	47	tgtaggaacctacttctgtgcgactctggcaacacaggcaaactaatcttt	CRNLLLCDSGNTGKLIF		TRA
TCGA-L5-A88Z	11A	Solid Tissue Normal	HWI-ST446:144525639:C3L0JACXX:6:2111:20686:17554	chr14	22507672	AE000660|TRAV25*01|Homo	26/26 nt	100	26	M35622|TRAJ34*01|Homo	52/52 nt	100	52	tgtgcagaaaacaccgacaagctcatcttt	CAENTDKLIF		TRA
TCGA-L5-A88S	11A	Solid Tissue Normal	HWI-ST446:144525639:C3L0JACXX:6:1201:8167:90305	chr14	21924599	M21626|TRAV14/DV4*01|Homo	52/52 nt	100	52	M94081|TRAJ54*01|Homo	41/41 nt	100	41	tgtgcaatgagagaggaaagaggtcagggagcccagaagctggtattt	CAMREERGQGAQKLVF		TRA
TCGA-L5-A88S	11A	Solid Tissue Normal	HWI-ST446:144525639:C3L0JACXX:6:1301:14625:95025	chr14	21924599	M21626|TRAV14/DV4*01|Homo	52/52 nt	100	52	M94081|TRAJ54*01|Homo	41/41 nt	100	41	tgtgcaatgagagaggaaagaggtcagggagcccagaagctggtattt	CAMREERGQGAQKLVF		TRA
TCGA-L5-A88S	11A	Solid Tissue Normal	HWI-ST446:144525639:C3L0JACXX:5:1114:10708:36895	chr14	22086891	AE000660|TRAV23/DV6*01|Homo	71/71 nt	100	71	M94081|TRAJ48*01|Homo	22/22 nt	100	22	tgtgcagcaagcagttcaggctttggaaatgagaaattaaccttt	CAASSSGFGNEKLTF		TRA
TCGA-LN-A7HY	10A	Blood Derived Normal	HWI-ST720:144016725:C3E61ACXX:5:2207:8853:29497	chr14	22304479	AE000661|TRAV39*01|Homo	75/75 nt	100	75	M94081|TRAJ53*01|Homo	23/23 nt	100	23	tgtagtggaggtagcaactataaactgacattt	CSGGSNYKLTF		TRA
TCGA-LN-A49W	01A	Primary Tumor	HWI-ST791:141707868:C27VPACXX:3:1102:12827:57232	chr14	22499698	AE000660|TRAV21*01|Homo	26/27 nt	96.2963	26	M35620|TRAJ40*01|Homo	52/52 nt	100	52	tgctgtgggggaacctacaaatacatcttt	CCGGTYKYIF		TRA
TCGA-LN-A49W	01A	Primary Tumor	HWI-ST791:141707868:C27VPACXX:4:1309:17129:3245	chr14	22510973	AE000659|TRAV5*01|Homo	40/40 nt	100	40	M14905|TRAJ31*01|Homo	52/52 nt	100	52	tgtgcagagagtataatggggaacaatgccagactcatgttt	CAESIMGNNARLMF		TRA
TCGA-IG-A5S3	01A	Primary Tumor	HWI-ST482:140667846:C26A8ACXX:4:2212:17740:53529	chr14	22508602	AE000660|TRAV26-2*01|Homo	35/35 nt	100	35	M94081|TRAJ33*01|Homo	57/57 nt	100	57	tgcatcctgatcatggatagcaactatcagttaatctgg	CILIMDSNYQLIW		TRA
TCGA-IG-A5S3	01A	Primary Tumor	HWI-ST482:140667846:C26A8ACXX:3:2215:11095:27244	chr14	22508602	AE000660|TRAV26-2*01|Homo	35/35 nt	100	35	M94081|TRAJ33*01|Homo	57/57 nt	100	57	tgcatcctgatcatggatagcaactatcagttaatctgg	CILIMDSNYQLIW		TRA
TCGA-2H-A9GR	01A	Primary Tumor	HWI-ST720:144720132:C3LEAACXX:4:1316:11806:56450	chr14	21888441	AE000659|TRAV12-2*01|Homo	59/59 nt	100	59	M94081|TRAJ33*01|Homo	37/37 nt	100	37	tgtgccgtgaggggggatagcaactatcagttaatctgg	CAVRGDSNYQLIW		TRA
TCGA-2H-A9GR	01A	Primary Tumor	HWI-ST720:144720132:C3LEAACXX:3:2312:14575:76408	chr14	22168933	AE000660|TRAV30*01|Homo	54/54 nt	100	54	M94081|TRAJ27*01|Homo	42/42 nt	100	42	tgcggcacagaaataaccaatgcaggcaaatcaaccttt	CGTEITNAGKSTF		TRA
TCGA-2H-A9GR	01A	Primary Tumor	HWI-ST720:144720132:C3LEAACXX:3:2207:19302:14650	chr14	22272494	M95394|TRAV38-1*03|Homo	62/62 nt	100	62	M94081|TRAJ5*01|Homo	33/33 nt	100	33	tgtgctttcccccccacgggcaggagagcacttactttt	CAFPPTGRRALTF		TRA
TCGA-L5-A88W	11A	Solid Tissue Normal	HWI-ST434:144041132:C3D9TACXX:7:2101:7873:68173	chr14	21643513	AE000658|TRAV1-2*01|Homo	74/75 nt	98.6667	74	M94081|TRAJ7*01|Homo	23/23 nt	100	23	tgtgctgtgaggagaagtgggaacaacagactcgctttt	CAVRRSGNNRLAF		TRA
TCGA-L5-A88W	11A	Solid Tissue Normal	HWI-ST434:144041132:C3D9TACXX:7:2212:7987:55202	chr14	21724275	AE000658|TRAV3*01|Homo	46/46 nt	100	46	AJ007774|TRAJ37*02|Homo	45/45 nt	100	45	tgtgctgtgagagacggagcccccagcaacacaggcaaactaatcttt	CAVRDGAPSNTGKLIF		TRA
TCGA-L5-A88W	11A	Solid Tissue Normal	HWI-ST434:144041132:C3D9TACXX:7:2101:4249:92199	chr14	21769010	AE000659|TRAV6*01|Homo	65/65 nt	100	65	AJ007774|TRAJ37*02|Homo	27/27 nt	100	27	tgtgctcccctggccggctctagcaacacaggcaaactaatcttt	CAPLAGSSNTGKLIF		TRA
TCGA-L5-A88W	11A	Solid Tissue Normal	HWI-ST434:144041132:C3D9TACXX:7:2301:1974:83080	chr14	21769026	AE000659|TRAV6*01|Homo	53/54 nt	98.1481	53	M94081|TRAJ37*01|Homo	46/46 nt	100	46	tgtgctctagacggcaacacaggcaaactaatcttt	CALDGNTGKLIF		TRA
TCGA-L5-A88W	11A	Solid Tissue Normal	HWI-ST434:144041132:C3D9TACXX:8:1308:7337:28332	chr14	21941597	AE000659|TRAV9-2*01|Homo	61/61 nt	100	61	M16747|TRAJ6*01|Homo	31/31 nt	100	31	tgtgctctgagtgatcctcccacaggaggaagctacatacctacattt	CALSDPPTGGSYIPTF		TRA
TCGA-L5-A88W	11A	Solid Tissue Normal	HWI-ST434:144041132:C3D9TACXX:8:2204:11856:70933	chr14	21966008	M17656|TRAV12-3*02|Homo	51/51 nt	100	51	M94081|TRAJ33*01|Homo	43/43 nt	100	43	tgtgcaatgacccggatggatagcaactatcagttaatctgg	CAMTRMDSNYQLIW		TRA
TCGA-L5-A88W	11A	Solid Tissue Normal	HWI-ST434:144041132:C3D9TACXX:7:1109:3595:43351	chr14	22124217	AE000660|TRAV26-1*01|Homo	69/69 nt	100	69	M94081|TRAJ41*01|Homo	28/28 nt	100	28	tgcatcgtcagagtcggggattccgggtatgcactcaacttc	CIVRVGDSGYALNF		TRA
TCGA-L5-A88W	11A	Solid Tissue Normal	HWI-ST434:144041132:C3D9TACXX:7:2107:7311:9026	chr14	22163800	AE000660|TRAV29/DV5*01|Homo	68/68 nt	100	68	M94081|TRAJ38*01|Homo	26/26 nt	100	26	tgcagtgtacttctgtgcagcaacaaatataatgctggcaacaaccgtaagctgatttgg	CSVLLCSNKYNAGNNRKLIW		TRA
TCGA-L5-A88W	11A	Solid Tissue Normal	HWI-ST434:144041132:C3D9TACXX:8:2211:11533:76826	chr14	22503751	AE000659|TRAV10*01|Homo	31/31 nt	100	31	AJ007774|TRAJ37*02|Homo	58/58 nt	100	58	tgtgccctgggaaacggctctagcaacacaggcaaactaatcttt	CALGNGSSNTGKLIF		TRA
TCGA-L5-A88W	11A	Solid Tissue Normal	HWI-ST434:144041132:C3D9TACXX:7:1306:2023:6923	chr14	22518456	AE000660|TRAV27*01|Homo	32/32 nt	100	32	M94081|TRAJ26*01|Homo	57/60 nt	95	57	tgcagga-aac-agtggtcagaattttgtcttt	CRKQWSEFCL		TRA
TCGA-L5-A4OG	11A	Solid Tissue Normal	HWI-ST735:141770216:C266MACXX:6:2201:6447:50918	chr14	22529630	AE000660|TRAV35*01|Homo	31/31 nt	100	31	X05775|TRAJ15*01|Homo	59/59 nt	100	59	tgtgctgggcaacggcccgtcaaccaggcaggaactgctctgatcttt	CAGQRPVNQAGTALIF		TRA
TCGA-L7-A56G	01A	Primary Tumor	HWI-ST791:141707868:C27VPACXX:1:2311:10242:16524	chr14	21979058	AE000659|TRAV8-6*02|Homo	60/60 nt	100	60	M94081|TRAJ43*01|Homo	37/37 nt	100	37	tgtgctgtgagctttaacaatgacatgcgcttt	CAVSFNNDMRF		TRA
TCGA-L7-A56G	01A	Primary Tumor	HWI-ST446:142371357:C27VUACXX:1:2214:6353:60187	chr14	22499693	AE000660|TRAV24*01|Homo	38/38 nt	100	38	M35620|TRAJ40*01|Homo	57/57 nt	100	57	tgtgcctttgctgcctcaggaacctacaaatacatcttt	CAFAASGTYKYIF		TRA
TCGA-L7-A56G	01A	Primary Tumor	HWI-ST791:141707868:C27VPACXX:1:1114:9769:88986	chr14	22499693	AE000660|TRAV24*01|Homo	38/38 nt	100	38	M35620|TRAJ40*01|Homo	57/57 nt	100	57	tgtgcctttgctgcctcaggaacctacaaatacatcttt	CAFAASGTYKYIF		TRA
TCGA-L7-A56G	01A	Primary Tumor	HWI-ST791:141707868:C27VPACXX:1:1304:10086:32653	chr14	22499693	AE000660|TRAV24*01|Homo	38/38 nt	100	38	M35620|TRAJ40*01|Homo	56/57 nt	98.2456	56	tgtgcctttgctgcctcaggaacctacaaatacatcttt	CAFAASGTYKYIF		TRA
TCGA-2H-A9GQ	11A	Solid Tissue Normal	HWI-ST720:144720132:C3LEAACXX:2:2304:3837:41045	chr14	22495913	S81645|TRAV29/DV5*02|Homo	36/36 nt	100	36	M94081|TRAJ43*01|Homo	54/54 nt	100	54	tgtacttctgtgcagtattcgtacaataacaatgacatgcgcttt	CTSVQYSYNNNDMRF		TRA
TCGA-2H-A9GQ	11A	Solid Tissue Normal	HWI-ST720:144720132:C3LEAACXX:1:1213:19744:64042	chr14	22513939	AE000659|TRAV8-4*01|Homo	33/33 nt	100	33	M94081|TRAJ29*01|Homo	60/60 nt	100	60	tgtgctgtgagcgtgcggaattcaggaaacacacctcttgtcttt	CAVSVRNSGNTPLVF		TRA
TCGA-IG-A50L	01A	Primary Tumor	HWI-ST446:142371357:C27VUACXX:1:1215:10227:92802	chr14	21894951	AE000659|TRAV8-4*01|Homo	77/77 nt	100	77	M94081|TRAJ36*01|Homo	20/20 nt	100	20	tgtgctgtgaggtatcaaactggggcaaacaacctcttcttt	CAVRYQTGANNLFF		TRA
TCGA-VR-A8ER	01A	Primary Tumor	HWI-ST434:144956024:C42N3ACXX:4:2315:15623:25677	chr14	22509351	AE000661|TRAV38-2/DV8*01|Homo	29/29 nt	100	29	AF532854|TRAJ32*02|Homo	56/56 nt	100	56	tgtgcttataggagcgcgtgggttggtgctacaaacaagctcatcttt	CAYRSAWVGATNKLIF		TRA
TCGA-Q9-A6FW	01A	Primary Tumor	HWI-ST474:143067858:C2MMRACXX:6:1310:11913:98885	chr14	22222399	AE000660|TRAV35*01|Homo	73/73 nt	100	73	M94081|TRAJ21*01|Homo	26/26 nt	100	26	tgtgctggttacaacttcaacaaattttacttt	CAGYNFNKFYF		TRA
TCGA-Q9-A6FW	01A	Primary Tumor	HWI-ST474:143067858:C2MMRACXX:6:2209:14295:84218	chr14	22501612	AE000660|TRAV19*01|Homo	46/48 nt	95.8333	46	M94081|TRAJ39*01|Homo	52/52 nt	100	52	tgtgctctgaggacggcggcaggcaacatgctcaccttt	CALRTAAGNMLTF		TRA
TCGA-Q9-A6FW	01A	Primary Tumor	HWI-ST474:143067858:C2MMRACXX:5:2112:12187:14500	chr14	22532503	AE000659|TRAV13-2*01|Homo	41/41 nt	100	41	M94081|TRAJ11*01|Homo	51/51 nt	100	51	tgtgcagagatcaggaagaattcaggatacagcaccctcaccttt	CAEIRKNSGYSTLTF		TRA
TCGA-Q9-A6FW	01A	Primary Tumor	HWI-ST474:143067858:C2MMRACXX:6:2215:3915:39311	chr14	22532503	AE000659|TRAV13-2*01|Homo	41/41 nt	100	41	M94081|TRAJ11*01|Homo	52/52 nt	100	52	tgtgcagagatcaggaagaattcaggatacagcaccctcaccttt	CAEIRKNSGYSTLTF		TRA
TCGA-LN-A49M	01A	Primary Tumor	HWI-ST735:141770216:C266MACXX:2:1113:14979:14215	chr14	22112976	AE000660|TRAV25*01|Homo	56/56 nt	100	56	M94081|TRAJ49*01|Homo	42/42 nt	100	42	tgtgcagggttcaccggtaaccagttctatttt	CAGFTGNQFYF		TRA
TCGA-LN-A49M	01A	Primary Tumor	HWI-ST735:141770216:C266MACXX:2:1113:14979:14215	chr14	22489491	AE000660|TRAV25*01|Homo	37/37 nt	100	37	M94081|TRAJ49*01|Homo	53/53 nt	100	53	tgtgcagggttcaccggtaaccagttctatttt	CAGFTGNQFYF		TRA
TCGA-JY-A93E	10A	Blood Derived Normal	HWI-ST718:146742941:C5HHBACXX:6:2107:8302:57412	chr14	21894956	X63455|TRAV8-4*05|Homo	69/69 nt	100	69	M94081|TRAJ18*01|Homo	30/30 nt	100	30	tgctgtcacagaggctcaaccctggggaggctatacttt	CCHRGSTLGRLYF		TRA
TCGA-JY-A93E	10A	Blood Derived Normal	HWI-ST718:146742941:C5HHBACXX:5:1102:13584:25330	chr14	21998103	AE000660|TRAV17*01|Homo	61/61 nt	100	61	X05775|TRAJ15*01|Homo	34/34 nt	100	34	tgtgctaccccggccaaccaggcaggaactgctctgatcttt	CATPANQAGTALIF		TRA
TCGA-JY-A93E	10A	Blood Derived Normal	HWI-ST718:146742941:C5HHBACXX:6:2316:20569:35035	chr14	22501608	AE000660|TRAV21*01|Homo	33/36 nt	91.6667	33	M94081|TRAJ39*01|Homo	56/56 nt	100	56	tgttctaatgcaggcaacatgctcaccttt	CSNAGNMLTF		TRA
TCGA-JY-A93E	10A	Blood Derived Normal	HWI-ST718:146742941:C5HHBACXX:6:2316:20569:35035	chr14	22501608	AE000660|TRAV21*01|Homo	27/27 nt	100	27	M94081|TRAJ39*01|Homo	55/56 nt	98.2143	55	tgctgttctaatgcaggcaacatgctcaccttt	CCSNAGNMLTF		TRA
TCGA-JY-A93E	10A	Blood Derived Normal	HWI-ST720:144720179:C3LT3ACXX:8:1105:9702:18024	chr14	22508604	AE000658|TRAV1-2*01|Homo	44/44 nt	100	44	M94081|TRAJ33*01|Homo	51/51 nt	100	51	tgtgctgtcctcgatagcaactatcagttaatctgg	CAVLDSNYQLIW		TRA
TCGA-IC-A6RE	01A	Primary Tumor	HWI-ST648:144045123:C3B8UACXX:3:2314:3361:89223	chr14	22495883	AE000659|TRAV16*01|Homo	19/20 nt	95	19	M94081|TRAJ43*01|Homo	54/54 nt	100	54	tgtcagcgcatgtattactgtgacaataacaatgacatgcgcttt	CQRMYYCDNNNDMRF		TRA
TCGA-IC-A6RE	01A	Primary Tumor	HWI-ST648:144045123:C3B8UACXX:3:1313:19549:4744	chr14	22524326	AE000659|TRAV8-6*02|Homo	36/36 nt	100	36	M94081|TRAJ20*01|Homo	56/56 nt	100	56	tgctgtgagctcatttctaacgactacaagctcagcttt	CCELISNDYKLSF		TRA
TCGA-JY-A6FH	10A	Blood Derived Normal	HWI-ST648:144045133:C3CU5ACXX:2:1105:13783:23606	chr14	21736924	AE000658|TRAV4*01|Homo	55/55 nt	100	55	X05773|TRAJ17*01|Homo	44/44 nt	100	44	tgcctcgtgggtttcaaagctgcaggcaacaagctaactttt	CLVGFKAAGNKLTF		TRA
TCGA-JY-A6FH	10A	Blood Derived Normal	HWI-ST648:144045133:C3CU5ACXX:1:1311:5145:26554	chr14	21965991	M17656|TRAV12-3*02|Homo	66/67 nt	98.5075	66	M94081|TRAJ9*01|Homo	29/29 nt	100	29	tgcgcaatgtgggatactggaggcttcaaaactatcttt	CAMWDTGGFKTIF		TRA
TCGA-JY-A6FH	10A	Blood Derived Normal	HWI-ST648:144045133:C3CU5ACXX:1:1205:3791:21484	chr14	21965992	M17656|TRAV12-3*02|Homo	66/66 nt	100	66	M94081|TRAJ27*01|Homo	29/29 nt	100	29	tgtgcaatgtcttataacaccaatgcaggcaaatcaaccttt	CAMSYNTNAGKSTF		TRA
TCGA-JY-A6FH	10A	Blood Derived Normal	HWI-ST648:144045133:C3CU5ACXX:2:2206:18370:7755	chr14	22512853	AE000661|TRAV38-2/DV8*01|Homo	34/34 nt	100	34	M94081|TRAJ30*01|Homo	56/56 nt	100	56	tgtatttctgtgcttataggagcaacgaacagagatgacaagatcatcttt	CISVLIGATNRDDKIIF		TRA
TCGA-L5-A88T	01A	Primary Tumor	HWI-ST434:144041132:C3D9TACXX:8:1204:17072:75000	chr14	21888441	X04946|TRAV12-2*03|Homo	56/56 nt	100	56	M94081|TRAJ39*01|Homo	36/36 nt	100	36	tgtgccgccccggaaaatgcaggcaacatgctcaccttt	CAAPENAGNMLTF		TRA
TCGA-L5-A88T	01A	Primary Tumor	HWI-ST434:144041132:C3D9TACXX:7:1315:11680:48323	chr14	21941581	AE000659|TRAV9-2*01|Homo	73/73 nt	100	73	M94081|TRAJ8*01|Homo	23/23 nt	100	23	tgtgctctgaaggaaggctttcagaaacttgtattt	CALKEGFQKLVF		TRA
TCGA-R6-A8W8	10A	Blood Derived Normal	HWI-ST466:144720274:C3LTWACXX:7:1110:15003:49621	chr14	21869313	X04954|TRAV13-1*02|Homo	48/48 nt	100	48	X02885|TRAJ12*01|Homo	44/44 nt	100	44	tgtctacttctgtgcagccccgcgggtagcagctataaattgatcttc	CLLLCSPAGSSYKLIF		TRA
TCGA-R6-A8W8	10A	Blood Derived Normal	HWI-ST466:144720274:C3LTWACXX:7:1308:21047:67211	chr14	22524327	AE000660|TRAV26-1*01|Homo	22/22 nt	100	22	M94081|TRAJ20*01|Homo	55/55 nt	100	55	tgtactattgcatcgaaagggtctaacgactacaagctcagcttt	CTIASKGSNDYKLSF		TRA
TCGA-LN-A9FO	10A	Blood Derived Normal	HWI-ST664:145039189:C49PEACXX:1:1314:16642:20267	chr14	21712785	AE000658|TRAV2*01|Homo	52/52 nt	100	52	M35620|TRAJ40*01|Homo	44/44 nt	100	44	tgtgctgccgttacctcaggaacctacaaatacatcttt	CAAVTSGTYKYIF		TRA
TCGA-LN-A9FO	10A	Blood Derived Normal	HWI-ST664:145039189:C49PEACXX:2:1309:5232:72236	chr14	21979067	AE000659|TRAV8-6*02|Homo	53/53 nt	100	53	M16747|TRAJ6*01|Homo	46/46 nt	100	46	tgtgctgtgagtgtaggaggaagctacatacctacattt	CAVSVGGSYIPTF		TRA
TCGA-LN-A9FO	10A	Blood Derived Normal	HWI-ST664:145039189:C49PEACXX:1:1109:12365:95435	chr14	22086905	AE000660|TRAV23/DV6*01|Homo	57/57 nt	100	57	M94081|TRAJ11*01|Homo	44/44 nt	100	44	tgtgcagcaagcaattcaggatacagcaccctcaccttt	CAASNSGYSTLTF		TRA
TCGA-LN-A9FO	10A	Blood Derived Normal	HWI-ST664:145039189:C49PEACXX:2:1213:6625:22844	chr14	22112961	AE000660|TRAV25*01|Homo	71/71 nt	100	71	M35619|TRAJ44*01|Homo	25/25 nt	100	25	tgtgcagggccggccggcactgccagtaaactcaccttt	CAGPAGTASKLTF		TRA
TCGA-LN-A9FO	10A	Blood Derived Normal	HWI-ST664:145039189:C49PEACXX:2:1307:15635:71274	chr14	22495854	AE000659|TRAV16*01|Homo	19/20 nt	95	19	M94081|TRAJ43*01|Homo	41/41 nt	100	41	tgtcagcgcatgtattactgtgacaataacaatgacatgcgcttt	CQRMYYCDNNNDMRF		TRA
TCGA-LN-A9FO	10A	Blood Derived Normal	HWI-ST664:145039189:C49PEACXX:1:1114:8211:74397	chr14	22507671	AE000659|TRAV14/DV4*02|Homo	50/50 nt	100	50	M35622|TRAJ34*01|Homo	50/50 nt	100	50	tgtgcaatgagagagggtaacaccgacaagctcatcttt	CAMREGNTDKLIF		TRA
TCGA-LN-A9FO	10A	Blood Derived Normal	HWI-ST664:145039189:C49PEACXX:1:1311:12231:14540	chr14	22525652	AE000660|TRAV25*01|Homo	37/37 nt	100	37	M94081|TRAJ18*01|Homo	63/63 nt	100	63	tgtgcaggggacagaggctcaaccctggggaggctatacttt	CAGDRGSTLGRLYF		TRA
TCGA-LN-A9FO	10A	Blood Derived Normal	HWI-ST664:145039189:C49PEACXX:1:1305:20000:87950	chr14	22531084	AE000658|TRAV1-2*01|Homo	33/33 nt	100	33	AC023226|TRAJ13*02|Homo	55/55 nt	100	55	tgtgctgtcgggggttaccagaaagttaccttt	CAVGGYQKVTF		TRA
TCGA-LN-A9FO	10A	Blood Derived Normal	HWI-ST664:145039189:C49PEACXX:1:1204:8180:54450	chr14	22537629	AE000659|TRAV14/DV4*02|Homo	29/29 nt	100	29	M94081|TRAJ7*01|Homo	52/52 nt	100	52	tgcaatgagagagggccggaagggaacaacagactcgctttt	CNERGPEGNNRLAF		TRA
TCGA-2H-A9GI	01A	Primary Tumor	HWI-ST720:144720132:C3LEAACXX:4:1303:14041:54380	chr14	22163807	AE000660|TRAV29/DV5*01|Homo	64/64 nt	100	64	M94081|TRAJ26*01|Homo	30/30 nt	100	30	tgtgcagcaagcgcgtttcatggtcagaattttgtcttt	CAASAFHGQNFVF		TRA
TCGA-2H-A9GI	01A	Primary Tumor	HWI-ST720:144720132:C3LEAACXX:3:1209:19306:75844	chr14	22479531	AE000660|TRAV22*01|Homo	33/33 nt	100	33	M94081|TRAJ56*01|Homo	52/52 nt	100	52	tgtgctgtgggtccggcgagagaggccaatagtaagctgacattt	CAVGPAREANSKLTF		TRA
TCGA-2H-A9GI	01A	Primary Tumor	HWI-ST720:144720132:C3LEAACXX:3:2202:4534:6656	chr14	22503756	AE000659|TRAV8-1*01|Homo	30/30 nt	100	30	AJ007774|TRAJ37*02|Homo	56/56 nt	100	56	tgtgccgtgaaggatagcaacacaggcaaactaatcttt	CAVKDSNTGKLIF		TRA
TCGA-2H-A9GI	01A	Primary Tumor	HWI-ST720:144720132:C3LEAACXX:4:2303:3922:91918	chr14	22503756	AE000659|TRAV8-1*01|Homo	30/30 nt	100	30	AJ007774|TRAJ37*02|Homo	56/56 nt	100	56	tgtgccgtgaaggatagcaacacaggcaaactaatcttt	CAVKDSNTGKLIF		TRA
TCGA-VR-A8EQ	01A	Primary Tumor	HWI-ST434:144956024:C42N3ACXX:4:2311:11003:37305	chr14	22535560	AE000658|TRAV3*01|Homo	34/34 nt	100	34	M94081|TRAJ9*01|Homo	55/55 nt	100	55	tgtgctgtgagagacatcacgactggaggcttcaaaactatcttt	CAVRDITTGGFKTIF		TRA
TCGA-VR-A8EQ	01A	Primary Tumor	HWI-ST434:144956024:C42N3ACXX:3:2209:12225:43177	chr14	22539074	AE000658|TRAV1-2*01|Homo	19/19 nt	100	19	M16747|TRAJ6*01|Homo	61/61 nt	100	61	tgtgctgtgagagcatcaggaggaagctacatacctacattt	CAVRASGGSYIPTF		TRA
TCGA-R6-A6KZ	10A	Blood Derived Normal	HWI-ST474:143067858:C2MMRACXX:5:2314:19003:96393	chr14	21643511	AE000658|TRAV1-2*01|Homo	70/70 nt	100	70	M94081|TRAJ10*01|Homo	29/29 nt	100	29	tgtgctgttctcacgggaggaggaaacaaactcaccttt	CAVLTGGGNKLTF		TRA
TCGA-R6-A6KZ	10A	Blood Derived Normal	HWI-ST474:143067858:C2MMRACXX:5:2104:5867:99175	chr14	21852940	AE000659|TRAV8-3*01|Homo	66/67 nt	98.5075	66	M94081|TRAJ39*01|Homo	31/31 nt	100	31	tgtgctgtgggtgccgtgaataataatgcaggcaacatgctcaccttt	CAVGAVNNNAGNMLTF		TRA
TCGA-R6-A6KZ	10A	Blood Derived Normal	HWI-ST474:143067858:C2MMRACXX:5:2312:20518:32885	chr14	21852948	AE000659|TRAV8-3*01|Homo	59/59 nt	100	59	M94081|TRAJ23*01|Homo	40/40 nt	100	40	tgcattggagtgatgctgctgagtacttctgtgctgtgggtgccccagggaggaaagcttatcttc	CIGVMLLSTSVLWVPQGGKLIF		TRA
TCGA-R6-A6KZ	10A	Blood Derived Normal	HWI-ST474:143067858:C2MMRACXX:6:2314:2612:28641	chr14	21869315	AE000659|TRAV13-1*01|Homo	50/50 nt	100	50	M94081|TRAJ37*01|Homo	44/44 nt	100	44	tgtgcagcaagttccgggggcaacacaggcaaactaatcttt	CAASSGGNTGKLIF		TRA
TCGA-IG-A5S3	10A	Blood Derived Normal	HWI-ST482:140667846:C26A8ACXX:5:2207:20763:98148	chr14	21712783	AE000658|TRAV2*01|Homo	59/60 nt	98.3333	59	M35620|TRAJ40*01|Homo	35/35 nt	100	35	tgctcatcctccaggtgcgggaggcagatgctgctgtttactactgtgctgtgg	CSSSRCGRQMLLFTTVLW		TRA
TCGA-IG-A5S3	10A	Blood Derived Normal	HWI-ST482:140667846:C26A8ACXX:6:1201:16067:81923	chr14	21712784	M17659|TRAV2*02|Homo	54/54 nt	100	54	M94081|TRAJ11*01|Homo	43/43 nt	100	43	tgcgggaggcagatgctgctgtttactactgtgctgtcatattcaggatacagcaccctcaccttt	CGRQMLLFTTVLSYSGYSTLTF		TRA
TCGA-IG-A5S3	10A	Blood Derived Normal	HWI-ST482:140667846:C26A8ACXX:5:1303:10851:51498	chr14	22495874	AE000659|TRAV16*01|Homo	19/20 nt	95	19	M94081|TRAJ43*01|Homo	54/54 nt	100	54	tgtcagcgcatgtattactgtgacaataacaatgacatgcgcttt	CQRMYYCDNNNDMRF		TRA
TCGA-LN-A4MR	01A	Primary Tumor	HWI-ST482:140667846:C26A8ACXX:5:1204:20577:77132	chr14	21869291	AE000659|TRAV13-1*01|Homo	72/72 nt	100	72	X58763|TRAJ23*02|Homo	21/21 nt	100	21	tgtgcagcaactccatcccagggaggaaagcttatcttc	CAATPSQGGKLIF		TRA
TCGA-LN-A4MR	01A	Primary Tumor	HWI-ST482:140667846:C26A8ACXX:5:1106:14450:8106	chr14	21894971	AE000659|TRAV8-4*01|Homo	56/56 nt	100	56	M35619|TRAJ44*01|Homo	30/30 nt	100	30	tgtgctgtgaatggggctggaaggaccggcactgccagtaaactcaccttt	CAVNGAGRTGTASKLTF		TRA
TCGA-LN-A4MR	01A	Primary Tumor	HWI-ST482:140667846:C26A8ACXX:6:1112:14063:79886	chr14	22086881	AE000660|TRAV23/DV6*01|Homo	75/77 nt	97.4026	75	M35620|TRAJ40*01|Homo	25/25 nt	100	25	tgtttagcaggaacctacaaatacatcttt	CLAGTYKYIF		TRA
TCGA-VR-AA7I	01A	Primary Tumor	HWI-ST467:146042992:C4LD5ACXX:5:2204:8274:82852	chr14	21724263	AE000658|TRAV3*01|Homo	48/48 nt	100	48	M94081|TRAJ5*01|Homo	47/47 nt	100	47	tgtgagcgactccgctttgtacttctgtgcccgcgggacacgggcaggagagcacttactttt	CERLRFVLLCPRDTGRRALTF		TRA
TCGA-VR-AA7I	01A	Primary Tumor	HWI-ST467:146042992:C4LD5ACXX:6:2204:14697:61872	chr14	22041081	AE000660|TRAV20*01|Homo	68/69 nt	98.5507	68	M94081|TRAJ7*01|Homo	24/24 nt	100	24	tgcagccgggactatgggaacaacagactcgctttt	CSRDYGNNRLAF		TRA
TCGA-VR-AA7I	01A	Primary Tumor	HWI-ST467:146042992:C4LD5ACXX:6:2311:15814:83017	chr14	22489493	AE000661|TRAV39*01|Homo	21/21 nt	100	21	M94081|TRAJ49*01|Homo	51/51 nt	100	51	tgtgccgtggacatctccggtaaccagttctatttt	CAVDISGNQFYF		TRA
TCGA-VR-AA7I	01A	Primary Tumor	HWI-ST467:146042992:C4LD5ACXX:6:1212:18648:33267	chr14	22492851	AE000659|TRAV13-1*01|Homo	35/35 nt	100	35	M94081|TRAJ47*01|Homo	57/57 nt	100	57	tgtgcagcaagtatggaatatggaaacaaactggtcttt	CAASMEYGNKLVF		TRA
TCGA-VR-AA7I	01A	Primary Tumor	HWI-ST467:146042992:C4LD5ACXX:6:2208:14237:93465	chr14	22492851	AE000659|TRAV13-1*01|Homo	35/35 nt	100	35	M94081|TRAJ47*01|Homo	57/57 nt	100	57	tgtgcagcaagtatggaatatggaaacaaactggtcttt	CAASMEYGNKLVF		TRA
TCGA-VR-AA7I	01A	Primary Tumor	HWI-ST467:146042992:C4LD5ACXX:6:1106:6764:99301	chr14	22503750	AE000659|TRAV14/DV4*02|Homo	39/39 nt	100	39	M94081|TRAJ37*01|Homo	55/55 nt	100	55	tgtgcaatgaggggctatggctctggcaacacaggcaaactaatcttt	CAMRGYGSGNTGKLIF		TRA
TCGA-VR-AA7I	01A	Primary Tumor	HWI-ST467:146042992:C4LD5ACXX:6:2204:16051:64658	chr14	22519970	AE000659|TRAV8-3*01|Homo	32/33 nt	96.9697	32	M94081|TRAJ24*02|Homo	62/62 nt	100	62	tgtgctgtggtgccgacaactgacagctgggggaaattgcagttt	CAVVPTTDSWGKLQF		TRA
TCGA-VR-A8EX	10A	Blood Derived Normal	HWI-ST495:144517253:C4B5BACXX:1:2307:20224:21225	chr14	22493930	AE000659|TRAV6*01|Homo	41/41 nt	100	41	M94081|TRAJ45*01|Homo	55/56 nt	98.2143	55	tgctctagcccttat-caggaggaggtgctgacggactcaccttt	CSSPYQEEVLTDSP		TRA
TCGA-VR-A8EX	10A	Blood Derived Normal	HWI-ST495:144517253:C4B5BACXX:1:1302:7294:53484	chr14	22529630	X04946|TRAV12-2*03|Homo	34/34 nt	100	34	X05775|TRAJ15*01|Homo	59/59 nt	100	59	tgtgccgggctcaaccaggcaggaactgctctgatcttt	CAGLNQAGTALIF		TRA
TCGA-V5-A7RE	10A	Blood Derived Normal	HWI-ST720:144016725:C3E61ACXX:8:1212:5670:99696	chr14	22008110	AE000660|TRAV19*01|Homo	72/72 nt	100	72	AC023226|TRAJ13*02|Homo	25/25 nt	100	25	tgtgctctgagtgaggcgggtgggggttaccagaaagttaccttt	CALSEAGGGYQKVTF		TRA
TCGA-V5-A7RE	10A	Blood Derived Normal	HWI-ST720:144016725:C3E61ACXX:7:2310:19459:79928	chr14	22208075	AE000660|TRAV34*01|Homo	54/54 nt	100	54	X05773|TRAJ17*01|Homo	43/43 nt	100	43	tgtggagcagacggggctgcaggcaacaagctaactttt	CGADGAAGNKLTF		TRA
TCGA-V5-A7RE	10A	Blood Derived Normal	HWI-ST720:144016725:C3E61ACXX:7:1215:10792:66409	chr14	22539074	AE000660|TRAV25*01|Homo	23/23 nt	100	23	M16747|TRAJ6*01|Homo	60/61 nt	98.3607	60	tgtgcagggcccgcatcagggggaagctacatacctacattt	CAGPASGGSYIPTF		TRA
TCGA-IG-A4QS	01A	Primary Tumor	HWI-ST791:141707868:C27VPACXX:1:2209:10914:39797	chr14	22518452	AE000660|TRAV27*01|Homo	25/26 nt	96.1538	25	M94081|TRAJ26*01|Homo	54/54 nt	100	54	tgtgcaggagcagactatggtcagaattttgtcttt	CAGADYGQNFVF		TRA
TCGA-VR-A8EU	10A	Blood Derived Normal	HWI-ST446:144525639:C3L0JACXX:6:1311:14655:25454	chr14	21888452	X04946|TRAV12-2*03|Homo	50/50 nt	100	50	M94081|TRAJ45*01|Homo	39/39 nt	100	39	tgtgccgtgaaccggggtataggaggaggaggtgctgacggactcaccttt	CAVNRGIGGGGADGLTF		TRA
TCGA-VR-A8EU	10A	Blood Derived Normal	HWI-ST446:144525639:C3L0JACXX:6:2303:6797:8317	chr14	21998094	AE000660|TRAV17*01|Homo	70/70 nt	100	70	M94081|TRAJ52*01|Homo	33/34 nt	97.0588	33	tgtgctactgctggtggtactagctatggaaagctgacattt	CATAGGTSYGKLTF		TRA
TCGA-VR-A8EU	10A	Blood Derived Normal	HWI-ST446:144525639:C3L0JACXX:6:2116:20417:2183	chr14	21998099	AE000660|TRAV17*01|Homo	67/67 nt	100	67	M94081|TRAJ56*01|Homo	24/25 nt	96	24	tgtgctacgggtgggggcgccaatagtaagatgacattt	CATGGGANSKMTF		TRA
TCGA-VR-A8EU	10A	Blood Derived Normal	HWI-ST446:144525639:C3L0JACXX:5:1202:11545:70539	chr14	21998101	AE000660|TRAV17*01|Homo	67/67 nt	100	67	M35622|TRAJ34*01|Homo	29/29 nt	100	29	tgtgctacggactgggataacaccgacaagctcatcttt	CATDWDNTDKLIF		TRA
TCGA-VR-A8EU	10A	Blood Derived Normal	HWI-ST446:144525639:C3L0JACXX:5:2215:8120:86561	chr14	21998112	AE000660|TRAV17*01|Homo	53/53 nt	100	53	M94081|TRAJ52*01|Homo	38/38 nt	100	38	tgtgctacgagcgctccgggtggtactagctatggaaagctgacattt	CATSAPGGTSYGKLTF		TRA
TCGA-VR-A8EU	10A	Blood Derived Normal	HWI-ST446:144525639:C3L0JACXX:6:2304:9938:8906	chr14	21998119	AE000660|TRAV17*01|Homo	47/47 nt	100	47	M94081|TRAJ43*01|Homo	47/47 nt	100	47	tgtgctacggtcaggaacaataacaatgacatgcgcttt	CATVRNNNNDMRF		TRA
TCGA-VR-A8EU	10A	Blood Derived Normal	HWI-ST446:144525639:C3L0JACXX:5:2314:11177:53071	chr14	22112983	AE000660|TRAV25*01|Homo	49/49 nt	100	49	M94081|TRAJ49*01|Homo	47/47 nt	100	47	tgtgcagggcagcccggtaaccagttctatttt	CAGQPGNQFYF		TRA
TCGA-VR-A8EU	10A	Blood Derived Normal	HWI-ST446:144525639:C3L0JACXX:5:1110:14277:28987	chr14	22148559	AE000660|TRAV27*01|Homo	75/75 nt	100	75	M94081|TRAJ13*01|Homo	22/22 nt	100	22	tgtgcaggagctaggggttaccagaaagttaccttt	CAGARGYQKVTF		TRA
TCGA-VR-A8EU	10A	Blood Derived Normal	HWI-ST446:144525639:C3L0JACXX:5:2105:12794:96972	chr14	22489488	AE000659|TRAV6*01|Homo	42/42 nt	100	42	M94081|TRAJ49*01|Homo	56/56 nt	100	56	tgtgcttcgaacaccggtaaccagttctatttt	CASNTGNQFYF		TRA
TCGA-VR-A8EU	10A	Blood Derived Normal	HWI-ST446:144525639:C3L0JACXX:6:2213:12739:71953	chr14	22503750	AE000658|TRAV3*01|Homo	23/23 nt	100	23	AJ007774|TRAJ37*02|Homo	62/62 nt	100	62	tgtgctgtgagagactttttgcatggctctagcaacacaggcaaactaatcttt	CAVRDFLHGSSNTGKLIF		TRA
TCGA-VR-A8EU	10A	Blood Derived Normal	HWI-ST446:144525639:C3L0JACXX:5:2214:18682:65564	chr14	22503752	AE000659|TRAV12-2*01|Homo	41/41 nt	100	41	AJ007774|TRAJ37*02|Homo	59/59 nt	100	59	tgtgccgtgaacagctctagcaacacaggcaaactaatcttt	CAVNSSSNTGKLIF		TRA
TCGA-VR-A8EU	10A	Blood Derived Normal	HWI-ST446:144525639:C3L0JACXX:6:2301:11716:70741	chr14	22507672	AE000660|TRAV20*01|Homo	28/28 nt	100	28	M35622|TRAJ34*01|Homo	52/52 nt	100	52	tgtgctgtgcaggcaggttggaacaccgacaagctcatcttt	CAVQAGWNTDKLIF		TRA
TCGA-L7-A56G	10A	Blood Derived Normal	HWI-ST446:142371357:C27VUACXX:1:2114:11218:99889	chr14	21965998	M17656|TRAV12-3*02|Homo	60/60 nt	100	60	M94081|TRAJ39*01|Homo	34/34 nt	100	34	tgtgcaatgggggggaatgcaggcaacatgctcaccttt	CAMGGNAGNMLTF		TRA
TCGA-L7-A56G	10A	Blood Derived Normal	HWI-ST446:142371357:C27VUACXX:1:1108:14223:88811	chr14	22503758	AE000659|TRAV16*01|Homo	31/31 nt	100	31	M94081|TRAJ37*01|Homo	59/59 nt	100	59	tgctctaagtggcttgtctctggcaacacaggcaaactaatcttt	CSKWLVSGNTGKLIF		TRA
TCGA-L7-A56G	10A	Blood Derived Normal	HWI-ST791:141707868:C27VPACXX:1:1301:16014:84332	chr14	22524325	AE000661|TRAV39*01|Homo	37/38 nt	97.3684	37	M94081|TRAJ20*01|Homo	57/57 nt	100	57	tgtgccgtcggtaaacgttctaacgactacaagctcagcttt	CAVGKRSNDYKLSF		TRA
TCGA-LN-A49X	10A	Blood Derived Normal	HWI-ST735:141770216:C266MACXX:7:1216:14996:89661	chr2	90235286	X74459|IGKV3/OR2-268*01|Homo	77/77 nt	100	77	J00242|IGKJ1*01|Homo	20/20 nt	100	20	tgcagcctgaagattttgcagtttattactgtcagcaggattataaccccgtggacgttc	CSLKILQFITVSRIITPWTF		IGK
TCGA-LN-A49X	10A	Blood Derived Normal	HWI-ST735:141770216:C266MACXX:8:1105:18148:8023	chr2	90235306	X72812|IGKV3-7*02|Homo	57/57 nt	100	57	J00242|IGKJ1*01|Homo	38/38 nt	100	38	tgcagcctgaagattttgcagtttattactgtcagcaggattataaccccgtggacgttc	CSLKILQFITVSRIITPWTF		IGK
TCGA-L5-A4OM	11A	Solid Tissue Normal	HWI-ST791:141707868:C27VPACXX:1:2313:15156:37990	chr2	89862908	X59312|IGKV1D-39*01|Homo	71/71 nt	100	71	J00242|IGKJ2*01|Homo	29/29 nt	100	29	tgtcaacagagttacagtaccccgtacactttt	CQQSYSTPYTF		IGK
TCGA-L5-A4OM	11A	Solid Tissue Normal	HWI-ST446:142371357:C27VUACXX:1:2310:12632:8715	chr2	89914479	M64856|IGKV1-33*01|Homo	69/69 nt	100	69	J00242|IGKJ3*01|Homo	31/31 nt	100	31	tgtcaacagtatgataatctccctccattcactttc	CQQYDNLPPFTF		IGK
TCGA-L5-A8NU	01A	Primary Tumor	HWI-ST495:144517253:C4B5BACXX:2:1310:14053:14553	chr2	88886095	Z00023|IGKV4-1*01|Homo	56/57 nt	98.2456	56	J00242|IGKJ1*01|Homo	36/36 nt	100	36	tgtcaacaatattatagtactccgtggacgttc	CQQYYSTPWTF		IGK
TCGA-L5-A8NU	01A	Primary Tumor	HWI-ST495:144517253:C4B5BACXX:1:1202:19671:63418	chr2	89862916	X59315|IGKV1-39*01|Homo	64/64 nt	100	64	J00242|IGKJ5*01|Homo	35/35 nt	100	35	tgcaacttactactgtcaacagagttacagtaccccttgatcaccttc	CNLLLSTELQYPLITF		IGK
TCGA-VR-A8ET	01A	Primary Tumor	HWI-ST467:146042992:C4LD5ACXX:3:1209:14423:3991	chr2	88886075	Z00023|IGKV4-1*01|Homo	79/81 nt	97.5309	79	J00242|IGKJ1*01|Homo	19/19 nt	100	19	tgtcagcaatattatagtgttcctccgtggacgttc	CQQYYSVPPWTF		IGK
TCGA-JY-A6FA	10A	Blood Derived Normal	HWI-ST466:144041013:C3CV5ACXX:2:1111:9940:61431	chr2	90173339	X17264|IGKV3D-11*01|Homo	73/73 nt	100	73	J00242|IGKJ5*01|Homo	26/26 nt	100	26	tgtcagcagcgtagcaactggcaaatcaccttc	CQQRSNWQITF		IGK
TCGA-L5-A8NV	01A	Primary Tumor	HWI-ST720:144720179:C3LT3ACXX:3:1108:5012:50460	chr2	89960681	X12691|IGKV2D-28*01|Homo	69/69 nt	100	69	J00242|IGKJ4*01|Homo	32/32 nt	100	32	tgcatgcaagctctacaaactcctctcactttc	CMQALQTPLTF		IGK
TCGA-L5-A4OQ	01A	Primary Tumor	HWI-ST735:141770216:C266MACXX:6:1208:5478:21088	chr2	90039415	X12686|IGKV3-20*01|Homo	61/62 nt	98.3871	61	J00242|IGKJ3*01|Homo	36/36 nt	100	36	tgtcagcagtatggtagttcattattcactttc	CQQYGSSLFTF		IGK
TCGA-IG-A3YA	01A	Primary Tumor	HWI-ST118:140669790:C24Y4ACXX:5:1212:11484:95688	chr2	88886100	Z00023|IGKV4-1*01|Homo	54/55 nt	98.1818	54	J00242|IGKJ1*01|Homo	38/38 nt	100	38	tgcaggctgaagatgtggcagtttattactgtcagcaatattatagtactctcgtggacgttc	CRLKMWQFITVSNIIVLSWTF		IGK
TCGA-JY-A938	10A	Blood Derived Normal	HWI-ST720:144720132:C3LEAACXX:7:2310:14329:74743	chr2	89914483	M64855|IGKV1D-33*01|Homo	61/62 nt	98.3871	61	J00242|IGKJ1*01|Homo	38/38 nt	100	38	tgtcaacattatgataatctcccgtggacgttc	CQHYDNLPWTF		IGK
TCGA-2H-A9GJ	11A	Solid Tissue Normal	HWI-ST720:144720179:C3LT3ACXX:3:1105:5188:25009	chr2	89862903	X59312|IGKV1D-39*01|Homo	61/66 nt	92.4242	61	J00242|IGKJ2*01|Homo	22/23 nt	95.6522	22	tgtcaacagagttccactgtcccgtacactttt	CQQSSTVPYTF		IGK
TCGA-2H-A9GJ	11A	Solid Tissue Normal	HWI-ST720:144720179:C3LT3ACXX:4:2206:9607:76275	chr2	89862903	X59312|IGKV1D-39*01|Homo	61/66 nt	92.4242	61	J00242|IGKJ2*01|Homo	22/23 nt	95.6522	22	tgtcaacagagttccactgtcccgtacactttt	CQQSSTVPYTF		IGK
TCGA-2H-A9GJ	11A	Solid Tissue Normal	HWI-ST720:144720179:C3LT3ACXX:4:1309:18774:21604	chr2	89937595	X63403|IGKV2-30*01|Homo	73/74 nt	98.6486	73	J00242|IGKJ1*01|Homo	22/22 nt	100	22	tgttggggtttattactgcatgcaagagttatttggacgttc	CWGLLLHARVIWTF		IGK
TCGA-2H-A9GJ	11A	Solid Tissue Normal	HWI-ST720:144720179:C3LT3ACXX:3:1103:4069:83089	chr2	89937606	X63402|IGKV2D-30*01|Homo	73/74 nt	98.6486	73	J00242|IGKJ1*01|Homo	27/27 nt	100	27	tgttggggtttattgctgcatgcaaggtacacactggcctggacgttc	CWGLLLHARYTLAWTF		IGK
TCGA-V5-AASW	10A	Blood Derived Normal	HWI-ST467:146042992:C4LD5ACXX:4:2116:6882:80082	chr2	88886084	Z00023|IGKV4-1*01|Homo	69/69 nt	100	69	J00242|IGKJ2*01|Homo	28/28 nt	100	28	tgcaggctgaagatgtggcagtttattactgtcagcaatattatagtactccctatgtacactttt	CRLKMWQFITVSNIIVLPMYTF		IGK
TCGA-L5-A891	11A	Solid Tissue Normal	HWI-ST495:144517253:C4B5BACXX:1:2215:5424:83019	chr2	89969264	X63398|IGKV1-27*01|Homo	81/82 nt	98.7805	81	J00242|IGKJ1*01|Homo	19/19 nt	100	19	tgcagcctgaagatgttgcaacttattactgtcaaaagtataacagtgccctcgtggacgttc	CSLKMLQLITVKSITVPSWTF		IGK
TCGA-VR-A8Q7	01A	Primary Tumor	HWI-ST720:144720179:C3LT3ACXX:5:1102:4856:89392	chr2	88886076	Z00023|IGKV4-1*01|Homo	73/73 nt	100	73	J00242|IGKJ1*01|Homo	26/26 nt	100	26	tgtcagcaatattatagtaagtggacgttc	CQQYYSKWTF		IGK
TCGA-JY-A938	01A	Primary Tumor	HWI-ST720:144720179:C3LT3ACXX:6:1308:19994:20034	chr2	90100664	J00248|IGKV1-16*01|Homo	75/77 nt	97.4026	75	J00242|IGKJ5*01|Homo	23/23 nt	100	23	tgccaacagtttaatagttaccctccgatcaccttc	CQQFNSYPPITF		IGK
TCGA-L5-A8NK	01A	Primary Tumor	HWI-ST466:144720274:C3LTWACXX:8:1216:19841:7466	chr2	89969276	X63398|IGKV1-27*01|Homo	68/70 nt	97.1429	68	J00242|IGKJ1*01|Homo	30/30 nt	100	30	tgtcaaaagtataacagtggccctcggacgttc	CQKYNSGPRTF		IGK
TCGA-L5-A8NQ	01A	Primary Tumor	HWI-ST434:144956024:C42N3ACXX:4:1111:15385:87802	chr2	88886104	Z00023|IGKV4-1*01|Homo	52/52 nt	100	52	J00242|IGKJ3*01|Homo	36/36 nt	100	36	tgtcagcaatattatagtactcctccgatcactttc	CQQYYSTPPITF		IGK
TCGA-L5-A8NQ	01A	Primary Tumor	HWI-ST434:144956024:C42N3ACXX:4:2207:3387:52737	chr2	89862923	X59315|IGKV1-39*01|Homo	58/58 nt	100	58	J00242|IGKJ3*01|Homo	38/38 nt	100	38	tgtcaacagagttacagtacccctcgattcactttc	CQQSYSTPRFTF		IGK
TCGA-ZR-A9CJ	01B	Primary Tumor	HWI-ST664:145039189:C49PEACXX:3:1102:2490:21140	chr2	88886074	Z00023|IGKV4-1*01|Homo	78/79 nt	98.7342	78	J00242|IGKJ2*01|Homo	20/20 nt	100	20	tgcaggctgaagatgtggcagtttattactgtaagcaatattatagtactcccgtacactttt	CRLKMWQFITVSNIIVLPYTF		IGK
TCGA-ZR-A9CJ	01B	Primary Tumor	HWI-ST664:145039189:C49PEACXX:4:1205:6270:59465	chr2	88886074	Z00023|IGKV4-1*01|Homo	79/79 nt	100	79	J00242|IGKJ2*01|Homo	20/20 nt	100	20	tgcaggctgaagatgtggcagtttattactgtcagcaatattatagtactcccgtacactttt	CRLKMWQFITVSNIIVLPYTF		IGK
TCGA-ZR-A9CJ	01B	Primary Tumor	HWI-ST664:145039189:C49PEACXX:4:2107:12335:89430	chr2	89862899	X59312|IGKV1D-39*01|Homo	76/77 nt	98.7013	76	J00242|IGKJ1*01|Homo	22/23 nt	95.6522	22	tgtcaacagagttacagtacgtgggcgttc	CQQSYSTWAF		IGK
TCGA-ZR-A9CJ	01B	Primary Tumor	HWI-ST664:145039189:C49PEACXX:4:2107:12335:89430	chr2	89862927	X59315|IGKV1-39*01|Homo	48/49 nt	97.9592	48	J00242|IGKJ1*01|Homo	37/38 nt	97.3684	37	tgtcaacagagttacagtacgtgggcgttc	CQQSYSTWAF		IGK
TCGA-LN-A4A1	10A	Blood Derived Normal	HWI-ST735:141770216:C266MACXX:6:1312:17789:53756	chr2	89914489	M64855|IGKV1D-33*01|Homo	57/57 nt	100	57	U95246|IGKJ2*03|Homo	37/37 nt	100	37	tgtcaacagtatgataatctcccttacagtttt	CQQYDNLPYSF		IGK
TCGA-V5-A7RB	10A	Blood Derived Normal	HWI-ST720:144016725:C3E61ACXX:6:1303:10447:59351	chr2	89948193	U41644|IGKV2D-29*02|Homo	78/78 nt	100	78	J00242|IGKJ3*01|Homo	19/19 nt	100	19	tgttggggtttattactgcatgcaaagtatacagcttcctcggacactttc	CWGLLLHAKYTASSDTF		IGK
TCGA-LN-A4MQ	01A	Primary Tumor	HWI-ST482:140667846:C26A8ACXX:7:2304:1212:15067	chr2	89885144	X59316|IGKV1-37*01|Homo	72/72 nt	100	72	J00242|IGKJ4*01|Homo	28/28 nt	100	28	tgttgcaacttattacggtcaacggacttacaatgcccctcgctcactttc	CCNLLRSTDLQCPSLTF		IGK
TCGA-IG-A3YA	10A	Blood Derived Normal	HWI-ST118:140669790:C24Y4ACXX:6:1314:15988:14395	chr2	90210473	X72817|IGKV1D-43*01|Homo	58/58 nt	100	58	J00242|IGKJ3*01|Homo	36/36 nt	100	36	tgtcaacagtattatagtacccctcggatcactttc	CQQYYSTPRITF		IGK
TCGA-L5-A4OI	11A	Solid Tissue Normal	HWI-ST735:141770216:C266MACXX:8:2210:5393:3138	chr2	89960678	X12691|IGKV2D-28*01|Homo	69/69 nt	100	69	J00242|IGKJ3*01|Homo	31/31 nt	100	31	tgcatgcaagctctacaaactctcactttc	CMQALQTLTF		IGK
TCGA-JY-A6FE	01A	Primary Tumor	HWI-ST648:144045133:C3CU5ACXX:4:1309:3596:8451	chr2	89862923	X59315|IGKV1-39*01|Homo	57/58 nt	98.2759	57	J00242|IGKJ4*01|Homo	37/37 nt	100	37	tgtcaacagagttacagtaccctcactttc	CQQSYSTLTF		IGK
TCGA-L5-A4OT	11A	Solid Tissue Normal	HWI-ST482:140667846:C26A8ACXX:4:2201:20296:63237	chr2	89862914	X59312|IGKV1D-39*01|Homo	66/67 nt	98.5075	66	Z70260|IGKJ2*02|Homo	31/32 nt	96.875	31	tgcaacctgaagattttgcaacttactactgtcaacagaattacagtacccctcggcactttt	CNLKILQLTTVNRITVPLGTF		IGK
TCGA-L5-A4OT	11A	Solid Tissue Normal	HWI-ST482:140667846:C26A8ACXX:3:1204:15243:70157	chr2	89862916	X59315|IGKV1-39*01|Homo	65/65 nt	100	65	Z70260|IGKJ2*02|Homo	35/35 nt	100	35	tgcaacctgaagattttgcaacttactactgtcaacagagttacagtacccctcactttt	CNLKILQLTTVNRVTVPLTF		IGK
TCGA-IG-A7DP	01A	Primary Tumor	HWI-ST648:144045133:C3CU5ACXX:2:1307:6769:15675	chr2	88886085	Z00023|IGKV4-1*01|Homo	68/68 nt	100	68	J00242|IGKJ3*01|Homo	29/29 nt	100	29	tgtcagcaatattatagtactcccctattcactttc	CQQYYSTPLFTF		IGK
TCGA-LN-A7HZ	01A	Primary Tumor	HWI-ST720:144016725:C3E61ACXX:8:1305:18920:96254	chr2	89852432	X59311|IGKV2D-40*01|Homo	61/61 nt	100	61	J00242|IGKJ2*01|Homo	37/37 nt	100	37	tgcatgcaacgtatagagtttccttacactttt	CMQRIEFPYTF		IGK
TCGA-R6-A8WC	10A	Blood Derived Normal	HWI-ST720:144720132:C3LEAACXX:2:1108:20953:29503	chr2	90022137	KM455569|IGKV6D-21*02|Homo	51/51 nt	100	51	J00242|IGKJ2*01|Homo	36/36 nt	100	36	tgtcatcagagtagtagtttacctcacactttt	CHQSSSLPHTF		IGK
TCGA-JY-A93E	01A	Primary Tumor	HWI-ST720:144720132:C3LEAACXX:7:1213:16559:64011	chr2	89948197	U41644|IGKV2D-29*02|Homo	74/74 nt	100	74	J00242|IGKJ1*01|Homo	26/26 nt	100	26	tgttggggtttattactgcatgcaaagtatacagcttcctcgtggacgttc	CWGLLLHAKYTASSWTF		IGK
TCGA-IC-A6RE	11A	Solid Tissue Normal	HWI-ST720:143833348:C379CACXX:3:2202:13789:45716	chr2	89914468	M64856|IGKV1-33*01|Homo	76/76 nt	100	76	J00242|IGKJ5*01|Homo	21/22 nt	95.4545	21	tgcagcctgaagatattgcaacatattactgtcaacagtatgataatctccacgatcatcttc	CSLKILQHITVNSMIISTIIF		IGK
TCGA-IC-A6RE	11A	Solid Tissue Normal	HWI-ST720:143833348:C379CACXX:2:1115:18029:6134	chr2	89914490	M64855|IGKV1D-33*01|Homo	58/58 nt	100	58	J00242|IGKJ2*01|Homo	38/38 nt	100	38	tgtcaacagtatgataatctccctccgtacactttt	CQQYDNLPPYTF		IGK
TCGA-IC-A6RE	11A	Solid Tissue Normal	HWI-ST720:143833348:C379CACXX:3:2311:1778:57922	chr2	89914490	M64855|IGKV1D-33*01|Homo	58/58 nt	100	58	J00242|IGKJ2*01|Homo	38/38 nt	100	38	tgtcaacagtatgataatctccctccgtacactttt	CQQYDNLPPYTF		IGK
TCGA-IC-A6RE	11A	Solid Tissue Normal	HWI-ST720:143833348:C379CACXX:2:2210:14644:14446	chr2	89937632	X63403|IGKV2-30*01|Homo	49/49 nt	100	49	J00242|IGKJ4*01|Homo	36/36 nt	100	36	tgttggggtttattactgcatgcaaggtacacactggcctcggtcactttc	CWGLLLHARYTLASVTF		IGK
TCGA-IC-A6RE	11A	Solid Tissue Normal	HWI-ST720:143833348:C379CACXX:3:1110:4818:98454	chr2	90210467	Y14865|IGKV1-NL1*01|Homo	65/65 nt	100	65	J00242|IGKJ4*01|Homo	36/36 nt	100	36	tgcagcctgaagattttgcaacttattactgtcaacagtattatagtacccctcctcactttc	CSLKILQLITVNSIIVPLLTF		IGK
TCGA-L5-A8NM	11A	Solid Tissue Normal	HWI-ST720:144720179:C3LT3ACXX:3:1304:17407:83955	chr2	89960683	X12691|IGKV2D-28*01|Homo	66/66 nt	100	66	J00242|IGKJ3*01|Homo	34/34 nt	100	34	tgcaagctctacaaactcctattcactttc	CKLYKLLFTF		IGK
TCGA-R6-A6Y2	01B	Primary Tumor	HWI-ST648:144045133:C3CU5ACXX:5:2307:18852:29788	chr2	88886090	Z00023|IGKV4-1*01|Homo	63/63 nt	100	63	J00242|IGKJ1*01|Homo	36/36 nt	100	36	tgcaggctgaagatgtggcagtttattactgtcagcaatattatagtactcccgtggacgttc	CRLKMWQFITVSNIIVLPWTF		IGK
TCGA-L5-A4OR	01A	Primary Tumor	HWI-ST791:141707868:C27VPACXX:3:2211:8970:15503	chr2	89937618	FM164408|IGKV2-30*02|Homo	59/61 nt	96.7213	59	J00242|IGKJ4*01|Homo	37/37 nt	100	37	tgcatgcaatctacacactggcccctcactttc	CMQSTHWPLTF		IGK
TCGA-LN-A9FQ	10A	Blood Derived Normal	HWI-ST442:145054085:C42T6ACXX:8:2212:1446:70608	chr2	88897730	X02485|IGKV5-2*01|Homo	56/56 nt	100	56	J00242|IGKJ2*01|Homo	38/38 nt	100	38	tgtctacaacatgataatttccctccgtacactttt	CLQHDNFPPYTF		IGK
TCGA-LN-A9FQ	10A	Blood Derived Normal	HWI-ST442:145054085:C42T6ACXX:8:2108:19857:46632	chr2	89862928	X59312|IGKV1D-39*01|Homo	54/54 nt	100	54	J00242|IGKJ1*01|Homo	36/36 nt	100	36	tgcaacttactactgtcaacagagttacagtacccctccgggacgttc	CNLLLSTELQYPSGTF		IGK
TCGA-LN-A9FQ	10A	Blood Derived Normal	HWI-ST442:145054085:C42T6ACXX:8:1110:1499:19591	chr2	90083227	X72808|IGKV1-17*01|Homo	66/66 nt	100	66	J00242|IGKJ2*01|Homo	33/33 nt	100	33	tgcagcctgaagattttgcaacttattactgtctacagcataatagttaccctcaacactttt	CSLKILQLITVYSIIVTLNTF		IGK
TCGA-LN-A49W	01A	Primary Tumor	HWI-ST791:141707868:C27VPACXX:4:1309:4609:41853	chr2	89969291	X63398|IGKV1-27*01|Homo	53/53 nt	100	53	J00242|IGKJ4*01|Homo	37/38 nt	97.3684	37	tgtcaaaagtataacagtgccccgctcactttc	CQKYNSAPLTF		IGK
TCGA-L5-A4OG	11A	Solid Tissue Normal	HWI-ST735:141770216:C266MACXX:5:2201:7898:78064	chr2	88886077	Z00023|IGKV4-1*01|Homo	77/79 nt	97.4684	77	Z70260|IGKJ2*02|Homo	20/20 nt	100	20	tgtcagcaatattataatactcctcccactttt	CQQYYNTPPTF		IGK
TCGA-LN-A49N	10A	Blood Derived Normal	HWI-ST118:140669790:C24Y4ACXX:5:2311:17073:85599	chr2	90100680	J00248|IGKV1-16*01|Homo	61/61 nt	100	61	J00242|IGKJ3*01|Homo	35/35 nt	100	35	tgccaacagtataatagttaccctccatacactttc	CQQYNSYPPYTF		IGK
TCGA-IC-A6RE	01A	Primary Tumor	HWI-ST648:144045123:C3B8UACXX:3:1213:4964:49109	chr2	90210461	X72817|IGKV1D-43*01|Homo	70/70 nt	100	70	J00242|IGKJ3*01|Homo	32/32 nt	100	32	tgcagcctgaagattttgcaacttattactgtcaacagtattatagtacccctcactttc	CSLKILQLITVNSIIVPLTF		IGK
TCGA-JY-A6FH	10A	Blood Derived Normal	HWI-ST648:144045133:C3CU5ACXX:1:2316:14361:11984	chr2	89862900	X59315|IGKV1-39*01|Homo	78/78 nt	100	78	J00242|IGKJ5*01|Homo	20/20 nt	100	20	tgtcaacagagttacagtacccttatcaccttc	CQQSYSTLITF		IGK
TCGA-Z6-A8JE	10A	Blood Derived Normal	HWI-ST720:144720179:C3LT3ACXX:7:1104:6029:81199	chr2	88886097	Z00023|IGKV4-1*01|Homo	58/58 nt	100	58	J00242|IGKJ3*01|Homo	34/34 nt	100	34	tgtcagcaatattatagtactcctcgaactttc	CQQYYSTPRTF		IGK
TCGA-L5-A88T	01A	Primary Tumor	HWI-ST434:144041132:C3D9TACXX:8:1108:4973:13674	chr2	90039405	X12686|IGKV3-20*01|Homo	73/74 nt	98.6486	73	J00242|IGKJ1*01|Homo	25/25 nt	100	25	tgtcagcagtatggtagctcaccctggacgttc	CQQYGSSPWTF		IGK
TCGA-LN-A9FO	10A	Blood Derived Normal	HWI-ST664:145039189:C49PEACXX:1:1305:1411:43347	chr2	89862921	X59315|IGKV1-39*01|Homo	56/56 nt	100	56	J00242|IGKJ1*01|Homo	38/38 nt	100	38	tgtcaacagagttacagtacctcgtggacgttc	CQQSYSTSWTF		IGK
TCGA-2H-A9GI	01A	Primary Tumor	HWI-ST720:144720132:C3LEAACXX:4:2203:3918:71023	chr2	88886082	Z00023|IGKV4-1*01|Homo	65/66 nt	98.4848	65	J00242|IGKJ3*01|Homo	29/29 nt	100	29	tgtcagcaatattatggtcgtctattcactttc	CQQYYGRLFTF		IGK
TCGA-IG-A5S3	10A	Blood Derived Normal	HWI-ST482:140667846:C26A8ACXX:6:2312:9310:12179	chr2	89914500	M64855|IGKV1D-33*01|Homo	48/48 nt	100	48	J00242|IGKJ4*01|Homo	32/34 nt	94.1176	32	tgtcaacagtatgataatctccctccgactttc	CQQYDNLPPTF		IGK
TCGA-VR-AA7I	01A	Primary Tumor	HWI-ST467:146042992:C4LD5ACXX:6:2313:15028:33260	chr2	89862910	X59312|IGKV1D-39*01|Homo	70/71 nt	98.5915	70	J00242|IGKJ4*01|Homo	30/30 nt	100	30	tgtcaacatagttacagtacccctctcactttc	CQHSYSTPLTF		IGK
TCGA-LN-A4A4	10A	Blood Derived Normal	HWI-ST735:141770216:C266MACXX:1:1112:5614:49572	chr2	89862907	X59315|IGKV1-39*01|Homo	75/75 nt	100	75	J00242|IGKJ1*01|Homo	25/25 nt	100	25	tgcaacctgaagattttgcaacttactactgtcaacagagttacagtacccctccggacgttc	CNLKILQLTTVNRVTVPLRTF		IGK
TCGA-L5-A8NH	11A	Solid Tissue Normal	HWI-ST466:144720274:C3LTWACXX:8:1212:18110:14934	chr7	38269488	M13430|TRGV3*01|Homo	41/41 nt	100	41	M12957|TRGJ1*02|Homo	47/47 nt	100	47	tgccacctgggacaacccctccgttattataagaaactcttt	CHLGQPLRYYKKLF		TRG
TCGA-R6-A8W5	01B	Primary Tumor	HWI-ST495:144774742:C3YL8ACXX:2:1112:21261:93470	chr7	38362866	M13429|TRGV2*01|Homo	57/58 nt	98.2759	57	M12957|TRGJ1*02|Homo	32/32 nt	100	32	tgtgccacctgggacgcccggggatctaagaaactcttt	CATWDARGSKKLF		TRG
TCGA-R6-A8W5	01B	Primary Tumor	HWI-ST495:144774742:C3YL8ACXX:2:2201:21228:23622	chr7	38362866	M13429|TRGV2*01|Homo	58/58 nt	100	58	M12957|TRGJ1*02|Homo	32/32 nt	100	32	tgtgccacctgggacgcccggggatctaagaaactcttt	CATWDARGSKKLF		TRG
TCGA-L5-A8NF	11A	Solid Tissue Normal	HWI-ST720:144720132:C3LEAACXX:3:1301:11396:87975	chr7	38269476	X07205|TRGV9*01|Homo	28/28 nt	100	28	M12961|TRGJ2*01|Homo	50/50 nt	100	50	tgtgggaggtttctaccgaattattataagaaactcttt	CGRFLPNYYKKLF		TRG
TCGA-L5-A8NF	11A	Solid Tissue Normal	HWI-ST720:144720132:C3LEAACXX:3:2213:13865:96965	chr7	38269494	X07205|TRGV9*01|Homo	46/46 nt	100	46	M12961|TRGJ2*01|Homo	47/47 nt	100	47	tgtgggaggtttctaccgaattattataagaaactcttt	CGRFLPNYYKKLF		TRG
TCGA-JY-A6FH	01A	Primary Tumor	HWI-ST648:144045133:C3CU5ACXX:6:2211:10090:40653	chr7	38269491	M13434|TRGV8*01|Homo	47/47 nt	100	47	M12957|TRGJ1*02|Homo	47/47 nt	100	47	tgtgccacctgggatagaggatcttattataagaaactcttt	CATWDRGSYYKKLF		TRG
TCGA-2H-A9GO	11A	Solid Tissue Normal	HWI-ST720:144720132:C3LEAACXX:6:1310:18871:47052	chr7	38269484	M13434|TRGV8*01|Homo	39/39 nt	100	39	M12960|TRGJ1*01|Homo	49/49 nt	100	49	tgtgccacctgggcaactaattattataagaaactcttt	CATWATNYYKKLF		TRG
TCGA-2H-A9GO	11A	Solid Tissue Normal	HWI-ST720:144720132:C3LEAACXX:5:2112:8376:100467	chr7	38317022	X07205|TRGV9*01|Homo	57/57 nt	100	57	M12957|TRGJ1*02|Homo	38/38 nt	100	38	tgtgccttgtgggcggactataagaaactcttt	CALWADYKKLF		TRG
TCGA-IG-A3YB	10A	Blood Derived Normal	HWI-ST482:140667846:C26A8ACXX:1:1315:5936:12629	chr7	38269483	M12949|TRGV1*01|Homo	33/35 nt	94.2857	33	M12957|TRGJ1*02|Homo	43/43 nt	100	43	tgtgccacctgggacaggcttcggttgggagagtataagaaactcttt	CATWDRLRLGEYKKLF		TRG
TCGA-IG-A3YB	10A	Blood Derived Normal	HWI-ST482:140667846:C26A8ACXX:2:1316:10886:75841	chr7	38269490	M13429|TRGV2*01|Homo	47/47 nt	100	47	M12961|TRGJ2*01|Homo	50/50 nt	100	50	tgccacctgggaacgaattattataagaaactcttt	CHLGTNYYKKLF		TRG
TCGA-LN-A8I1	10A	Blood Derived Normal	HWI-ST495:144517253:C4B5BACXX:2:1116:14926:23724	chr7	38269472	M13429|TRGV2*01|Homo	29/29 nt	100	29	M12957|TRGJ1*02|Homo	46/46 nt	100	46	tgtgccacctgggacgggcctttatattataagaaactcttt	CATWDGPLYYKKLF		TRG
TCGA-LN-A8I1	10A	Blood Derived Normal	HWI-ST495:144517253:C4B5BACXX:2:2115:14673:27241	chr7	38317021	X07205|TRGV9*01|Homo	72/72 nt	100	72	M12950|TRGJP*01|Homo	22/22 nt	100	22	tgtgccttgtgggattccccagagttgggcaaaaaaatcaaggtattt	CALWDSPELGKKIKVF		TRG
TCGA-LN-A49R	10A	Blood Derived Normal	HWI-ST118:140669790:C24Y4ACXX:2:1116:16976:3887	chr7	38253353	X07205|TRGV9*01|Homo	25/25 nt	100	25	M12957|TRGJ1*02|Homo	43/43 nt	100	43	tgccttgtgggaggtgcaaggtataagaaactcttt	CLVGGARYKKLF		TRG
TCGA-LN-A49R	10A	Blood Derived Normal	HWI-ST118:140669790:C24Y4ACXX:2:1209:5104:18596	chr7	38253374	X07205|TRGV9*01|Homo	36/36 nt	100	36	M12961|TRGJ2*01|Homo	47/47 nt	100	47	tgtgccttgtgggagccgcaagtgggttattataagaaactcttt	CALWEPQVGYYKKLF		TRG
TCGA-LN-A49X	10A	Blood Derived Normal	HWI-ST735:141770216:C266MACXX:7:2308:3014:69080	chr7	38253358	X07205|TRGV9*01|Homo	29/29 nt	100	29	M12957|TRGJ1*02|Homo	44/44 nt	100	44	tgtgccttgtgggagatgtgttataagaaactcttt	CALWEMCYKKLF		TRG
TCGA-L5-A4OM	11A	Solid Tissue Normal	HWI-ST446:142371357:C27VUACXX:1:1304:12126:12800	chr7	38253373	X74798|TRGV10*02|Homo	39/39 nt	100	39	M12961|TRGJ2*01|Homo	49/49 nt	100	49	tgctgcgtgggatattcaaattattataagaaactcttt	CCVGYSNYYKKLF		TRG
TCGA-VR-A8ER	10A	Blood Derived Normal	HWI-ST495:144517253:C4B5BACXX:1:1313:16652:33367	chr7	38335041	M13430|TRGV3*01|Homo	60/64 nt	93.75	60	M12960|TRGJ1*01|Homo	32/32 nt	100	32	tgtgccacctgggacaggtcacattataagaaactcttt	CATWDRSHYKKLF		TRG
TCGA-IG-A3YC	10A	Blood Derived Normal	HWI-ST118:140669790:C24Y4ACXX:2:2203:8915:69407	chr7	38330348	M13434|TRGV8*01|Homo	52/52 nt	100	52	M12957|TRGJ1*02|Homo	40/40 nt	100	40	tgtgccacctgggggggaaagaaactcttt	CATWGGKKLF		TRG
TCGA-IG-A3YC	10A	Blood Derived Normal	HWI-ST118:140669790:C24Y4ACXX:3:2310:7462:93324	chr7	38335046	X04038|TRGV3*02|Homo	55/59 nt	93.2203	55	M12957|TRGJ1*02|Homo	39/39 nt	100	39	tgtgccacctgggtttattataagaaactcttt	CATWVYYKKLF		TRG
TCGA-R6-A6Y0	01B	Primary Tumor	HWI-ST648:144045133:C3CU5ACXX:5:2203:19813:64280	chr7	38253356	M12949|TRGV1*01|Homo	23/23 nt	100	23	M12957|TRGJ1*02|Homo	43/43 nt	100	43	tgccacctgggaccgctggggtataagaaactcttt	CHLGPLGYKKLF		TRG
TCGA-R6-A6Y0	01B	Primary Tumor	HWI-ST648:144045133:C3CU5ACXX:6:2101:5012:73640	chr7	38253358	M13429|TRGV2*01|Homo	26/26 nt	100	26	M12961|TRGJ2*01|Homo	50/50 nt	100	50	tgccacctgggacggcagaattattataagaaactcttt	CHLGRQNYYKKLF		TRG
TCGA-R6-A6Y0	01B	Primary Tumor	HWI-ST648:144045133:C3CU5ACXX:6:1107:21305:78871	chr7	38253359	X13354|TRGV4*02|Homo	30/30 nt	100	30	M12957|TRGJ1*02|Homo	46/46 nt	100	46	tgccacctgggaggctattataagaaactcttt	CHLGGYYKKLF		TRG
TCGA-R6-A6Y2	10A	Blood Derived Normal	HWI-ST648:144045133:C3CU5ACXX:4:2115:14859:15471	chr7	38253371	M13434|TRGV8*01|Homo	39/39 nt	100	39	M12957|TRGJ1*02|Homo	46/46 nt	100	46	tgtgccacctgggataggccaacctattataagaaactcttt	CATWDRPTYYKKLF		TRG
TCGA-R6-A6Y2	10A	Blood Derived Normal	HWI-ST648:144045133:C3CU5ACXX:4:1205:5864:84172	chr7	38317018	X07205|TRGV9*01|Homo	73/73 nt	100	73	M12960|TRGJ1*01|Homo	20/20 nt	100	20	tgtgggaggtcgcttcagaattattataagaaactcttt	CGRSLQNYYKKLF		TRG
TCGA-L5-A4OW	01A	Primary Tumor	HWI-ST482:140667846:C26A8ACXX:8:1209:18850:67109	chr7	38253373	M13429|TRGV2*01|Homo	47/47 nt	100	47	M12961|TRGJ2*01|Homo	43/43 nt	100	43	tgtgccacctgggacggggtctataagaaactcttt	CATWDGVYKKLF		TRG
TCGA-L5-A4OW	01A	Primary Tumor	HWI-ST482:140667846:C26A8ACXX:7:2102:16029:6413	chr7	38269488	X74798|TRGV10*02|Homo	44/44 nt	100	44	M12961|TRGJ2*01|Homo	48/48 nt	100	48	tgctgcgtggggtatgattattataagaaactcttt	CCVGYDYYKKLF		TRG
TCGA-L5-A4OH	11A	Solid Tissue Normal	HWI-ST735:141770216:C266MACXX:2:1206:19659:89861	chr7	38353714	X13354|TRGV4*02|Homo	48/48 nt	100	48	M12961|TRGJ2*01|Homo	44/44 nt	100	44	tgttataagaaactcttt	CYKKLF		TRG
TCGA-VR-A8EP	10B	Blood Derived Normal	HWI-ST467:146042992:C4LD5ACXX:4:1205:5486:17907	chr7	38253359	M13429|TRGV2*01|Homo	28/28 nt	100	28	M12957|TRGJ1*02|Homo	42/42 nt	100	42	tgccaccaaaaagcggataagaaactcttt	CHQKADKKLF		TRG
TCGA-VR-A8EP	10B	Blood Derived Normal	HWI-ST467:146042992:C4LD5ACXX:3:2210:5116:89050	chr7	38269482	X07205|TRGV9*01|Homo	43/43 nt	100	43	M12961|TRGJ2*01|Homo	45/45 nt	100	45	tgccttgtgggaggtgctaattataagaaactcttt	CLVGGANYKKLF		TRG
TCGA-VR-A8EP	10B	Blood Derived Normal	HWI-ST467:146042992:C4LD5ACXX:3:1304:6659:94541	chr7	38269484	M13429|TRGV2*01|Homo	45/45 nt	100	45	M12961|TRGJ2*01|Homo	46/46 nt	100	46	tgccacctgggacgggcctattataagaaactcttt	CHLGRAYYKKLF		TRG
TCGA-VR-A8EP	10B	Blood Derived Normal	HWI-ST467:146042992:C4LD5ACXX:4:2314:7752:40997	chr7	38330346	M13434|TRGV8*01|Homo	70/70 nt	100	70	M12960|TRGJ1*01|Homo	22/22 nt	100	22	tgccacctgggatccctcatctataagaaactcttt	CHLGSLIYKKLF		TRG
TCGA-VR-A8EP	10B	Blood Derived Normal	HWI-ST467:146042992:C4LD5ACXX:3:2214:12385:36164	chr7	38362867	M27337|TRGV2*02|Homo	63/63 nt	100	63	M12960|TRGJ1*01|Homo	23/23 nt	100	23	tgccacctgggacatcccgtcgagaggaagaaactcttt	CHLGHPVERKKLF		TRG
TCGA-VR-A8EP	10B	Blood Derived Normal	HWI-ST467:146042992:C4LD5ACXX:4:2212:7547:96896	chr7	38362867	M27337|TRGV2*02|Homo	63/63 nt	100	63	M12960|TRGJ1*01|Homo	23/23 nt	100	23	tgccacctgggacatcccgtcgagaggaagaaactcttt	CHLGHPVERKKLF		TRG
TCGA-LN-A49O	01A	Primary Tumor	HWI-ST118:140669790:C24Y4ACXX:5:1215:15709:97390	chr7	38269479	X04038|TRGV3*02|Homo	39/39 nt	100	39	M12960|TRGJ1*01|Homo	49/49 nt	100	49	tgccacctgggaaattattataagaaactcttt	CHLGNYYKKLF		TRG
TCGA-JY-A6FD	01A	Primary Tumor	HWI-ST648:144045123:C3B8UACXX:4:2202:14012:45405	chr7	38353720	X13354|TRGV4*02|Homo	67/67 nt	100	67	M12957|TRGJ1*02|Homo	31/31 nt	100	31	tgcgaaatcttattgaaaatgactctggagtctattactgtgccacctgggcctaagaaactcttt	CEILLKMTLESITVPPGPKKLF		TRG
TCGA-L5-A8NU	01A	Primary Tumor	HWI-ST495:144517253:C4B5BACXX:1:2109:13175:87970	chr7	38269473	X13355|TRGV5*01|Homo	28/28 nt	100	28	M12961|TRGJ2*01|Homo	48/48 nt	100	48	tgccacctgggacaggcctacgattattataagaaactcttt	CHLGQAYDYYKKLF		TRG
TCGA-L5-A8NU	01A	Primary Tumor	HWI-ST495:144517253:C4B5BACXX:2:2210:12499:68133	chr7	38349357	M13430|TRGV3*01|Homo	50/50 nt	100	50	M12961|TRGJ2*01|Homo	44/44 nt	100	44	tgccacctgggacatttatcgaattattataagaaactcttt	CHLGHLSNYYKKLF		TRG
TCGA-VR-A8ET	01A	Primary Tumor	HWI-ST467:146042992:C4LD5ACXX:4:1107:20666:9032	chr7	38253347	M13429|TRGV2*01|Homo	21/21 nt	100	21	M12961|TRGJ2*01|Homo	44/44 nt	100	44	tgtgccacctgggacgggctttataagaaactcttt	CATWDGLYKKLF		TRG
TCGA-VR-A8ET	01A	Primary Tumor	HWI-ST467:146042992:C4LD5ACXX:3:1207:17864:93937	chr7	38253352	M12949|TRGV1*01|Homo	19/19 nt	100	19	M12961|TRGJ2*01|Homo	50/50 nt	100	50	tgtgccacctgggacagacagaattattataagaaactcttt	CATWDRQNYYKKLF		TRG
TCGA-VR-A8ET	01A	Primary Tumor	HWI-ST467:146042992:C4LD5ACXX:3:2111:20043:38678	chr7	38269475	Y11227|TRGV11*01|Homo	36/36 nt	100	36	M12957|TRGJ1*02|Homo	39/39 nt	100	39	tgtaccactgtgcctgctggattagcctcttccgagaaactcttt	CTTVPAGLASSEKLF		TRG
TCGA-JY-A6FA	10A	Blood Derived Normal	HWI-ST466:144041013:C3CV5ACXX:1:2309:8844:26584	chr7	38253357	M13429|TRGV2*01|Homo	25/25 nt	100	25	M12961|TRGJ2*01|Homo	48/48 nt	100	48	tgtgccacctgggacgggctagattattataagaaactcttt	CATWDGLDYYKKLF		TRG
TCGA-JY-A6FA	10A	Blood Derived Normal	HWI-ST466:144041013:C3CV5ACXX:2:1109:18505:43686	chr7	38253371	M27337|TRGV2*02|Homo	41/42 nt	97.619	41	M12961|TRGJ2*01|Homo	45/45 nt	100	45	tgccacctgggaaggaattataagaaactcttt	CHLGRNYKKLF		TRG
TCGA-JY-A6FA	10A	Blood Derived Normal	HWI-ST466:144041013:C3CV5ACXX:2:2115:18233:78630	chr7	38269485	X07205|TRGV9*01|Homo	45/45 nt	100	45	M12961|TRGJ2*01|Homo	50/50 nt	100	50	tgtgccttgtgggaggtgaattattataagaaactcttt	CALWEVNYYKKLF		TRG
TCGA-JY-A6FA	10A	Blood Derived Normal	HWI-ST466:144041013:C3CV5ACXX:1:2201:6908:82366	chr7	38349354	X13355|TRGV5*01|Homo	56/56 nt	100	56	M12960|TRGJ1*01|Homo	34/36 nt	94.4444	34	tgccacctgggacaggccgagtttatttttcataagaaactcttt	CHLGQAEFIFHKKLF		TRG
TCGA-JY-A6FA	10A	Blood Derived Normal	HWI-ST466:144041013:C3CV5ACXX:1:1206:20301:86281	chr7	38353717	X13354|TRGV4*02|Homo	69/70 nt	98.5714	69	M12957|TRGJ1*02|Homo	30/30 nt	100	30	tgcgaaatcttattgaaaatgactctggagtctattactgtgccacctgggatgaagaaactcttt	CEILLKMTLESITVPPGMKKLF		TRG
TCGA-JY-A6FA	10A	Blood Derived Normal	HWI-ST466:144041013:C3CV5ACXX:1:1104:21228:57417	chr7	38353719	X13354|TRGV4*02|Homo	77/77 nt	100	77	M12960|TRGJ1*01|Homo	20/20 nt	100	20	tgtgccacctgggacgcttataagaaactcttt	CATWDAYKKLF		TRG
TCGA-JY-A6FA	10A	Blood Derived Normal	HWI-ST466:144041013:C3CV5ACXX:1:2204:11319:16776	chr7	38353719	X13354|TRGV4*02|Homo	77/77 nt	100	77	M12960|TRGJ1*01|Homo	20/20 nt	100	20	tgtgccacctgggacgcttataagaaactcttt	CATWDAYKKLF		TRG
TCGA-JY-A6FA	10A	Blood Derived Normal	HWI-ST466:144041013:C3CV5ACXX:2:1306:6608:69975	chr7	38358522	X04038|TRGV3*02|Homo	69/69 nt	100	69	M12960|TRGJ1*01|Homo	25/25 nt	100	25	tgtgccacatgtctttattataagaaactcttt	CATCLYYKKLF		TRG
TCGA-L5-A4OS	01A	Primary Tumor	HWI-ST482:140667846:C26A8ACXX:6:2113:2994:77531	chr7	38269460	X13354|TRGV4*02|Homo	23/23 nt	100	23	M12957|TRGJ1*02|Homo	44/44 nt	100	44	tgtgccacctgggatgggcgttataagaaactcttt	CATWDGRYKKLF		TRG
TCGA-L5-A4OS	01A	Primary Tumor	HWI-ST482:140667846:C26A8ACXX:5:1215:18488:99056	chr7	38362863	M13429|TRGV2*01|Homo	49/49 nt	100	49	M12961|TRGJ2*01|Homo	39/39 nt	100	39	tgtgccacctgggacgggcgtattcgggaaaagaaactcttt	CATWDGRIREKKLF		TRG
TCGA-VR-A8EQ	10A	Blood Derived Normal	HWI-ST446:144525639:C3L0JACXX:7:1109:19281:20870	chr7	38253373	X13354|TRGV4*02|Homo	41/41 nt	100	41	M12957|TRGJ1*02|Homo	47/47 nt	100	47	tgtgccacctgggatgggccgacttattataagaaactcttt	CATWDGPTYYKKLF		TRG
TCGA-VR-A8EQ	10A	Blood Derived Normal	HWI-ST446:144525639:C3L0JACXX:7:1201:14205:89404	chr7	38253373	X13354|TRGV4*02|Homo	41/41 nt	100	41	M12957|TRGJ1*02|Homo	47/47 nt	100	47	tgtgccacctgggatgggccgacttattataagaaactcttt	CATWDGPTYYKKLF		TRG
TCGA-VR-A8EQ	10A	Blood Derived Normal	HWI-ST446:144525639:C3L0JACXX:7:1109:19281:20870	chr7	38353714	X13354|TRGV4*02|Homo	69/69 nt	100	69	M12960|TRGJ1*01|Homo	26/26 nt	100	26	tgtgccacctgggatgggccgacttattataagaaactcttt	CATWDGPTYYKKLF		TRG
TCGA-VR-A8EQ	10A	Blood Derived Normal	HWI-ST446:144525639:C3L0JACXX:7:1201:14205:89404	chr7	38353714	X13354|TRGV4*02|Homo	69/69 nt	100	69	M12960|TRGJ1*01|Homo	26/26 nt	100	26	tgtgccacctgggatgggccgacttattataagaaactcttt	CATWDGPTYYKKLF		TRG
TCGA-VR-A8EQ	10A	Blood Derived Normal	HWI-ST446:144525639:C3L0JACXX:8:1301:6017:54324	chr7	38353714	X15272|TRGV4*01|Homo	61/61 nt	100	61	M12960|TRGJ1*01|Homo	29/29 nt	100	29	tgtgccacctgggatgggccaggtggggattattataagaaactcttt	CATWDGPGGDYYKKLF		TRG
TCGA-VR-A8EQ	10A	Blood Derived Normal	HWI-ST446:144525639:C3L0JACXX:7:2106:13930:59079	chr7	38362867	M13429|TRGV2*01|Homo	51/52 nt	98.0769	51	M12961|TRGJ2*01|Homo	45/45 nt	100	45	tgccacctgggaccccattattataagaaactcttt	CHLGPHYYKKLF		TRG
TCGA-IG-A97I	10A	Blood Derived Normal	HWI-ST664:145039189:C49PEACXX:5:2212:5563:58636	chr7	38253379	M13430|TRGV3*01|Homo	43/45 nt	95.5556	43	M12961|TRGJ2*01|Homo	50/50 nt	100	50	tgtgccacctgggacggatcgaattattataagaaactcttt	CATWDGSNYYKKLF		TRG
TCGA-IG-A97I	10A	Blood Derived Normal	HWI-ST664:145039189:C49PEACXX:5:1315:2943:69382	chr7	38269464	M13429|TRGV2*01|Homo	20/20 nt	100	20	M12957|TRGJ1*02|Homo	46/46 nt	100	46	tgccacctgggacgacctctatattataagaaactcttt	CHLGRPLYYKKLF		TRG
TCGA-IG-A97I	10A	Blood Derived Normal	HWI-ST664:145039189:C49PEACXX:5:2107:8471:89615	chr7	38269466	X13354|TRGV4*02|Homo	26/26 nt	100	26	M12957|TRGJ1*02|Homo	47/47 nt	100	47	tgtgccacctggccttattataagaaactcttt	CATWPYYKKLF		TRG
TCGA-IG-A97I	10A	Blood Derived Normal	HWI-ST664:145039189:C49PEACXX:5:2215:11196:71308	chr7	38269479	X07205|TRGV9*01|Homo	44/44 nt	100	44	M12961|TRGJ2*01|Homo	40/40 nt	100	40	tgccttgtgggagggagaaagaaactcttt	CLVGGRKKLF		TRG
TCGA-IG-A97I	10A	Blood Derived Normal	HWI-ST664:145039189:C49PEACXX:5:1111:18822:85518	chr7	38269481	X07206|TRGV10*01|Homo	40/40 nt	100	40	M12957|TRGJ1*02|Homo	46/46 nt	100	46	tgctgcgtatggtattataagaaactcttt	CCVWYYKKLF		TRG
TCGA-L5-A8NV	01A	Primary Tumor	HWI-ST720:144720179:C3LT3ACXX:3:2213:17897:91746	chr7	38269470	X07206|TRGV10*01|Homo	19/19 nt	100	19	M12957|TRGJ1*02|Homo	39/39 nt	100	39	tgctgcgtggcttctagggggatttatgtgcagaaactcttt	CCVASRGIYVQKLF		TRG
TCGA-L5-A8NV	01A	Primary Tumor	HWI-ST720:144720179:C3LT3ACXX:3:1316:17729:65250	chr7	38269473	M27337|TRGV2*02|Homo	26/26 nt	100	26	M12957|TRGJ1*02|Homo	43/43 nt	100	43	tgccacctgggcccggcaactgggtataagaaactcttt	CHLGPATGYKKLF		TRG
TCGA-L5-A8NV	01A	Primary Tumor	HWI-ST720:144720179:C3LT3ACXX:3:2214:17878:3957	chr7	38358516	M13430|TRGV3*01|Homo	55/55 nt	100	55	M12957|TRGJ1*02|Homo	45/45 nt	100	45	tgccacctgggatattataagaaactcttt	CHLGYYKKLF		TRG
TCGA-L5-A8NN	01A	Primary Tumor	HWI-ST466:144720274:C3LTWACXX:7:1304:13563:50067	chr7	38335050	X04038|TRGV3*02|Homo	61/65 nt	93.8462	61	M12960|TRGJ1*01|Homo	32/32 nt	100	32	tgccaccacgattattataagaaactcttt	CHHDYYKKLF		TRG
TCGA-L5-A4OO	01A	Primary Tumor	HWI-ST791:141707868:C27VPACXX:1:1203:6815:65014	chr7	38335040	M13430|TRGV3*01|Homo	63/68 nt	92.6471	63	M12960|TRGJ1*01|Homo	29/29 nt	100	29	tgccacctgggacaggcgtgttattataagaaactcttt	CHLGQACYYKKLF		TRG
TCGA-L5-A4OO	01A	Primary Tumor	HWI-ST446:142371357:C27VUACXX:1:1103:6100:49906	chr7	38349358	X13355|TRGV5*01|Homo	77/77 nt	100	77	M12960|TRGJ1*01|Homo	19/19 nt	100	19	tgtgccacctgggacctccattattataagaaactcttt	CATWDLHYYKKLF		TRG
TCGA-L5-A4OO	01A	Primary Tumor	HWI-ST791:141707868:C27VPACXX:1:1211:8348:11577	chr7	38349358	M13430|TRGV3*01|Homo	49/49 nt	100	49	M12961|TRGJ2*01|Homo	47/47 nt	100	47	tgccacctgggacggacgaattattataagaaactcttt	CHLGRTNYYKKLF		TRG
TCGA-L5-A4OO	01A	Primary Tumor	HWI-ST791:141707868:C27VPACXX:1:2114:21164:4797	chr7	38349358	X13355|TRGV5*01|Homo	76/77 nt	98.7013	76	M12960|TRGJ1*01|Homo	19/19 nt	100	19	tgtgccacctgggacctccattattataagaaactcttt	CATWDLHYYKKLF		TRG
TCGA-L5-A4OO	01A	Primary Tumor	HWI-ST446:142371357:C27VUACXX:1:1315:8337:78211	chr7	38353720	X13354|TRGV4*02|Homo	76/76 nt	100	76	M12960|TRGJ1*01|Homo	20/20 nt	100	20	tgtgccacctggggtctgaaactcttt	CATWGLKLF		TRG
TCGA-L5-A4OO	01A	Primary Tumor	HWI-ST791:141707868:C27VPACXX:1:1215:14861:44022	chr7	38349358	M13430|TRGV3*01|Homo	49/49 nt	100	49	M12961|TRGJ2*01|Homo	47/47 nt	100	47	tgccacctgggacggacgaattattataagaaactcttt	CHLGRTNYYKKLF		TRG
TCGA-L5-A43I	11A	Solid Tissue Normal	HWI-ST118:140669790:C24Y4ACXX:3:2311:13600:62051	chr7	38353718	X13354|TRGV4*02|Homo	63/64 nt	98.4375	63	M12957|TRGJ1*02|Homo	35/35 nt	100	35	tgccacctgggattgggcaagaaactcttt	CHLGLGKKLF		TRG
TCGA-LN-A4A2	10A	Blood Derived Normal	HWI-ST735:141770216:C266MACXX:7:1306:14323:30940	chr7	38253354	AF159056|TRGV5P*02|Homo	28/28 nt	100	28	M12957|TRGJ1*02|Homo	42/42 nt	100	42	tgtgccacctggggccaccataagaaactcttt	CATWGHHKKLF		TRG
TCGA-LN-A4A2	10A	Blood Derived Normal	HWI-ST735:141770216:C266MACXX:7:2216:3173:98312	chr7	38269465	X13354|TRGV4*02|Homo	19/19 nt	100	19	M12960|TRGJ1*01|Homo	48/48 nt	100	48	tgccacctgggatggcaaacctattattataagaaactcttt	CHLGWQTYYYKKLF		TRG
TCGA-LN-A4A2	10A	Blood Derived Normal	HWI-ST735:141770216:C266MACXX:7:1306:14323:30940	chr7	38330348	M13434|TRGV8*01|Homo	66/66 nt	100	66	M12960|TRGJ1*01|Homo	28/28 nt	100	28	tgtgccacctggggccaccataagaaactcttt	CATWGHHKKLF		TRG
TCGA-L5-A4ON	11A	Solid Tissue Normal	HWI-ST735:141770216:C266MACXX:3:2313:14056:13905	chr7	38291618	Y11227|TRGV11*01|Homo	60/60 nt	100	60	M12957|TRGJ1*02|Homo	40/40 nt	100	40	tgtaccactgtgcctgctggattaggctataagaaactcttt	CTTVPAGLGYKKLF		TRG
TCGA-IG-A3I8	10A	Blood Derived Normal	HWI-ST482:140667846:C26A8ACXX:2:1116:5389:22624	chr7	38253363	M13429|TRGV2*01|Homo	28/28 nt	100	28	M12957|TRGJ1*02|Homo	46/46 nt	100	46	tgccacctgggacggcttacagggtattataagaaactcttt	CHLGRLTGYYKKLF		TRG
TCGA-IG-A3I8	10A	Blood Derived Normal	HWI-ST482:140667846:C26A8ACXX:1:2305:17785:41750	chr7	38291616	Y11227|TRGV11*01|Homo	56/56 nt	100	56	M12957|TRGJ1*02|Homo	40/40 nt	100	40	tgtaccactgtgcctgctggattaggcacgaagaaactcttt	CTTVPAGLGTKKLF		TRG
TCGA-IG-A3I8	10A	Blood Derived Normal	HWI-ST482:140667846:C26A8ACXX:1:1213:20645:40176	chr7	38362863	M13429|TRGV2*01|Homo	73/74 nt	98.6486	73	M12960|TRGJ1*01|Homo	23/23 nt	100	23	tgccacctgggacgggctcattataagaaactcttt	CHLGRAHYKKLF		TRG
TCGA-IG-A3I8	10A	Blood Derived Normal	HWI-ST482:140667846:C26A8ACXX:2:2116:8700:45909	chr7	38362863	M13429|TRGV2*01|Homo	47/48 nt	97.9167	47	M12961|TRGJ2*01|Homo	41/41 nt	100	41	tgtgccacctgggacgggcccatccgtacttattataagaaactcttt	CATWDGPIRTYYKKLF		TRG
TCGA-Z6-AAPN	10A	Blood Derived Normal	HWI-ST467:146042992:C4LD5ACXX:4:1101:20436:9023	chr7	38269460	X15274|TRGV9*02|Homo	30/30 nt	100	30	M12960|TRGJ1*01|Homo	38/38 nt	100	38	tgccttgggaaactcttt	CLGKLF		TRG
TCGA-IG-A3YA	01A	Primary Tumor	HWI-ST118:140669790:C24Y4ACXX:5:2307:5524:86755	chr7	38353727	X13354|TRGV4*02|Homo	58/59 nt	98.3051	58	M12960|TRGJ1*01|Homo	42/42 nt	100	42	tgcgaaatcttattgaaaatgactctggagtctattactgtgcccccttataagaaactcttt	CEILLKMTLESITVPPYKKLF		TRG
TCGA-2H-A9GO	01A	Primary Tumor	HWI-ST720:144720179:C3LT3ACXX:5:1108:15395:37489	chr7	38353719	X13354|TRGV4*02|Homo	74/75 nt	98.6667	74	M12960|TRGJ1*01|Homo	23/23 nt	100	23	tgtgccacctgggacgggatttataagaaactcttt	CATWDGIYKKLF		TRG
TCGA-JY-A938	10A	Blood Derived Normal	HWI-ST720:144720132:C3LEAACXX:7:1110:4893:43804	chr7	38269477	M13429|TRGV2*01|Homo	44/44 nt	100	44	M12957|TRGJ1*02|Homo	39/39 nt	100	39	tgccaccgagagaaactcttt	CHREKLF		TRG
TCGA-JY-A938	10A	Blood Derived Normal	HWI-ST720:144720132:C3LEAACXX:8:2313:17326:44126	chr7	38269483	M13434|TRGV8*01|Homo	40/41 nt	97.561	40	M12957|TRGJ1*02|Homo	47/47 nt	100	47	tgtgactctggggtctattactgtgccacctccctttattataagaaactcttt	CDSGVYYCATSLYYKKLF		TRG
TCGA-JY-A938	10A	Blood Derived Normal	HWI-ST720:144720132:C3LEAACXX:8:1302:5168:85624	chr7	38330352	M13434|TRGV8*01|Homo	75/76 nt	98.6842	75	M12960|TRGJ1*01|Homo	24/24 nt	100	24	tgtgccaccctgggttattataagaaactcttt	CATLGYYKKLF		TRG
TCGA-JY-A938	10A	Blood Derived Normal	HWI-ST720:144720132:C3LEAACXX:8:1116:14598:6979	chr7	38349360	X13355|TRGV5*01|Homo	55/55 nt	100	55	M12961|TRGJ2*01|Homo	44/44 nt	100	44	tgtgccacctgggggaattattataagaaactcttt	CATWGNYYKKLF		TRG
TCGA-JY-A938	10A	Blood Derived Normal	HWI-ST720:144720132:C3LEAACXX:7:2212:4489:45669	chr7	38358518	X04038|TRGV3*02|Homo	69/69 nt	100	69	M12960|TRGJ1*01|Homo	24/24 nt	100	24	tgtgccacctggaaaaaggattataagaaactcttt	CATWKKDYKKLF		TRG
TCGA-JY-A938	10A	Blood Derived Normal	HWI-ST720:144720132:C3LEAACXX:7:1104:7481:19359	chr7	38362863	M13429|TRGV2*01|Homo	60/60 nt	100	60	M12960|TRGJ1*01|Homo	34/34 nt	100	34	tgtgccacctgggacgggcgggtctattataagaaactcttt	CATWDGRVYYKKLF		TRG
TCGA-JY-A938	10A	Blood Derived Normal	HWI-ST720:144720132:C3LEAACXX:8:1105:12035:85685	chr7	38362863	M13429|TRGV2*01|Homo	51/51 nt	100	51	M12961|TRGJ2*01|Homo	40/40 nt	100	40	tgccacctgggacgggcggccaagaaactcttt	CHLGRAAKKLF		TRG
TCGA-R6-A6L6	01B	Primary Tumor	HWI-ST648:144045123:C3B8UACXX:3:2202:4660:6342	chr7	38362873	M13429|TRGV2*01|Homo	66/67 nt	98.5075	66	M12960|TRGJ1*01|Homo	25/25 nt	100	25	tgccaccactttgcaaagaaactcttt	CHHFAKKLF		TRG
TCGA-XP-A8T8	01A	Primary Tumor	HWI-ST446:144525639:C3L0JACXX:7:1216:3007:32653	chr7	38353720	X15272|TRGV4*01|Homo	54/54 nt	100	54	M12960|TRGJ1*01|Homo	20/20 nt	100	20	tgccacctgggccacacctcaatcaacattcgattcgagaaactcttt	CHLGHTSINIRFEKLF		TRG
TCGA-IG-A5B8	01A	Primary Tumor	HWI-ST482:140667846:C26A8ACXX:4:2212:4935:56244	chr7	38299809	X74798|TRGV10*02|Homo	66/66 nt	100	66	M12960|TRGJ1*01|Homo	28/28 nt	100	28	tgtgctgcgtgggattacagcccgaattattataagaaactcttt	CAAWDYSPNYYKKLF		TRG
TCGA-L5-A893	01A	Primary Tumor	HWI-ST434:144956024:C42N3ACXX:3:2115:1458:45242	chr7	38253360	X13355|TRGV5*01|Homo	32/32 nt	100	32	M12957|TRGJ1*02|Homo	43/43 nt	100	43	tgccacctgggacgacggtataagaaactcttt	CHLGRRYKKLF		TRG
TCGA-2H-A9GJ	11A	Solid Tissue Normal	HWI-ST720:144720179:C3LT3ACXX:3:2208:9462:14818	chr7	38269465	M12949|TRGV1*01|Homo	26/26 nt	100	26	M12957|TRGJ1*02|Homo	44/44 nt	100	44	tgccacctgggacaggcacgttataagaaactcttt	CHLGQARYKKLF		TRG
TCGA-2H-A9GJ	11A	Solid Tissue Normal	HWI-ST720:144720179:C3LT3ACXX:3:2216:11653:11119	chr7	38269487	X15272|TRGV4*01|Homo	41/41 nt	100	41	M12957|TRGJ1*02|Homo	43/44 nt	97.7273	43	tgccacctgggatggccccctgggggttataagaaactcttt	CHLGWPPGGYKKLF		TRG
TCGA-R6-A6DQ	10A	Blood Derived Normal	HWI-ST474:143067858:C2MMRACXX:5:1115:15908:7053	chr7	38362863	M13429|TRGV2*01|Homo	67/68 nt	98.5294	67	M12960|TRGJ1*01|Homo	27/27 nt	100	27	tgccacctgggacgggccgggtataagaaactcttt	CHLGRAGYKKLF		TRG
TCGA-LN-A4MR	10A	Blood Derived Normal	HWI-ST482:140667846:C26A8ACXX:4:1211:2497:28509	chr7	38253360	X13354|TRGV4*02|Homo	39/39 nt	100	39	M12957|TRGJ1*02|Homo	36/36 nt	100	36	tgccacctgggatgtgtggaactcttt	CHLGCVELF		TRG
TCGA-LN-A4MR	10A	Blood Derived Normal	HWI-ST482:140667846:C26A8ACXX:4:2113:7059:67148	chr7	38269469	X07205|TRGV9*01|Homo	28/28 nt	100	28	M12957|TRGJ1*02|Homo	42/42 nt	100	42	tgtgccttgtgggatcgttcccataagaaactcttt	CALWDRSHKKLF		TRG
TCGA-LN-A4MR	10A	Blood Derived Normal	HWI-ST482:140667846:C26A8ACXX:4:2109:12975:85172	chr7	38317025	X15274|TRGV9*02|Homo	65/65 nt	100	65	M12961|TRGJ2*01|Homo	36/36 nt	100	36	tgtgccttgtataagaaactcttt	CALYKKLF		TRG
TCGA-LN-A4MR	10A	Blood Derived Normal	HWI-ST482:140667846:C26A8ACXX:3:2106:5834:8808	chr7	38353720	X13354|TRGV4*02|Homo	47/47 nt	100	47	M12957|TRGJ1*02|Homo	40/40 nt	100	40	tgccacctgggtaggagaaagaaactcttt	CHLGRRKKLF		TRG
TCGA-L5-A8NE	01A	Primary Tumor	HWI-ST720:144720179:C3LT3ACXX:7:2212:3759:12445	chr7	38291619	AF159056|TRGV11*02|Homo	76/76 nt	100	76	M12960|TRGJ1*01|Homo	19/19 nt	100	19	tgtaccactgtgcctgctggattaggacccgataagaaactcttt	CTTVPAGLGPDKKLF		TRG
TCGA-V5-AASW	10A	Blood Derived Normal	HWI-ST467:146042992:C4LD5ACXX:3:1302:14614:40824	chr7	38269481	AF159056|TRGV11*02|Homo	45/45 nt	100	45	M12957|TRGJ1*02|Homo	40/40 nt	100	40	tgtgcctgctggattaggcggtccaagaaactcttt	CACWIRRSKKLF		TRG
TCGA-V5-AASW	10A	Blood Derived Normal	HWI-ST467:146042992:C4LD5ACXX:3:1308:12160:78105	chr7	38362863	M13429|TRGV2*01|Homo	73/74 nt	98.6486	73	M12960|TRGJ1*01|Homo	22/22 nt	100	22	tgtgccacctgggacgggccccattattataagaaactcttt	CATWDGPHYYKKLF		TRG
TCGA-V5-A7RE	11A	Solid Tissue Normal	HWI-ST720:144016725:C3E61ACXX:8:1312:16595:11743	chr7	38269478	X74798|TRGV10*02|Homo	38/38 nt	100	38	M12957|TRGJ1*02|Homo	45/45 nt	100	45	tgctgcgtgggattaagggattataagaaactcttt	CCVGLRDYKKLF		TRG
TCGA-V5-A7RE	11A	Solid Tissue Normal	HWI-ST720:144016725:C3E61ACXX:7:1104:5085:25420	chr7	38269493	X74798|TRGV10*02|Homo	42/42 nt	100	42	M12960|TRGJ1*01|Homo	48/48 nt	100	48	tgtgctgcgtgggattcggggactgagaattattataagaaactcttt	CAAWDSGTENYYKKLF		TRG
TCGA-V5-A7RE	11A	Solid Tissue Normal	HWI-ST720:144016725:C3E61ACXX:7:2212:15960:51384	chr7	38317019	X15274|TRGV9*02|Homo	64/64 nt	100	64	M12950|TRGJP*01|Homo	21/21 nt	100	21	tgtgccttgtgggaggctcatactttacataaagagttgggcaaaaaaatcaaggtattt	CALWEAHTLHKELGKKIKVF		TRG
TCGA-S8-A6BW	10A	Blood Derived Normal	HWI-ST474:143067858:C2MMRACXX:8:2201:4452:20530	chr7	38253366	X07206|TRGV10*01|Homo	35/38 nt	92.1053	35	M12961|TRGJ2*01|Homo	48/48 nt	100	48	tgctgcgtggaggaggggcattattataagaaactcttt	CCVEEGHYYKKLF		TRG
TCGA-L5-A8NE	11A	Solid Tissue Normal	HWI-ST720:144720132:C3LEAACXX:7:2104:16346:91085	chr7	38269460	M13434|TRGV8*01|Homo	30/31 nt	96.7742	30	M12957|TRGJ1*02|Homo	42/42 nt	100	42	tgccacctggataagaaactcttt	CHLDKKLF		TRG
TCGA-L5-A8NE	11A	Solid Tissue Normal	HWI-ST720:144720132:C3LEAACXX:7:1303:9226:60528	chr7	38330346	M13434|TRGV8*01|Homo	72/72 nt	100	72	M12960|TRGJ1*01|Homo	20/20 nt	100	20	tgccacctgggattttctcggtataagaaactcttt	CHLGFSRYKKLF		TRG
TCGA-VR-A8Q7	01A	Primary Tumor	HWI-ST720:144720179:C3LT3ACXX:5:2305:20527:85550	chr7	38253365	X07206|TRGV10*01|Homo	44/44 nt	100	44	M12957|TRGJ1*02|Homo	41/41 nt	100	41	tgctgcgttaagaaactcttt	CCVKKLF		TRG
TCGA-L5-A8NK	01A	Primary Tumor	HWI-ST466:144720274:C3LTWACXX:7:1210:2971:60617	chr7	38330347	M13434|TRGV8*01|Homo	66/66 nt	100	66	M12960|TRGJ1*01|Homo	31/31 nt	100	31	tgtgccacctgggacacgaattattataagaaactcttt	CATWDTNYYKKLF		TRG
TCGA-L5-A8NK	01A	Primary Tumor	HWI-ST466:144720274:C3LTWACXX:7:2301:6334:16641	chr7	38349356	M13430|TRGV3*01|Homo	48/48 nt	100	48	M12961|TRGJ2*01|Homo	44/44 nt	100	44	tgtgccacctgggacagacccaatcattattataagaaactcttt	CATWDRPNHYYKKLF		TRG
TCGA-L5-A8NK	01A	Primary Tumor	HWI-ST466:144720274:C3LTWACXX:7:1216:14547:76003	chr7	38353716	X15272|TRGV4*01|Homo	75/75 nt	100	75	M12960|TRGJ1*01|Homo	23/23 nt	100	23	tgccacctgggatggaagaattattataagaaactcttt	CHLGWKNYYKKLF		TRG
TCGA-L5-A8NK	01A	Primary Tumor	HWI-ST466:144720274:C3LTWACXX:7:2105:9508:43778	chr7	38353716	X15272|TRGV4*01|Homo	75/75 nt	100	75	M12960|TRGJ1*01|Homo	23/23 nt	100	23	tgccacctgggatggaagaattattataagaaactcttt	CHLGWKNYYKKLF		TRG
TCGA-LN-A49S	10A	Blood Derived Normal	HWI-ST118:140669790:C24Y4ACXX:5:1206:15280:38217	chr7	38253372	Y11227|TRGV11*01|Homo	39/39 nt	100	39	M12957|TRGJ1*02|Homo	40/40 nt	100	40	tgtgcctgctggattagccgccttcaagacaagaaactcttt	CACWISRLQDKKLF		TRG
TCGA-L5-A8NQ	11A	Solid Tissue Normal	HWI-ST446:144525639:C3L0JACXX:7:1306:13706:88267	chr7	38253352	X07205|TRGV9*01|Homo	27/27 nt	100	27	M12957|TRGJ1*02|Homo	39/39 nt	100	39	tgccttgtgggaggtgcacgggagaaactcttt	CLVGGAREKLF		TRG
TCGA-L5-A8NQ	11A	Solid Tissue Normal	HWI-ST446:144525639:C3L0JACXX:7:1112:4665:100534	chr7	38253377	X15274|TRGV9*02|Homo	48/49 nt	97.9592	48	M12957|TRGJ1*02|Homo	47/47 nt	100	47	tgccttgtgggaggtgcttattataagaaactcttt	CLVGGAYYKKLF		TRG
TCGA-L5-A8NQ	01A	Primary Tumor	HWI-ST434:144956024:C42N3ACXX:3:2112:8947:4642	chr7	38269468	M13434|TRGV8*01|Homo	26/26 nt	100	26	M12961|TRGJ2*01|Homo	50/50 nt	100	50	tgccacctgggattgaattattataagaaactcttt	CHLGLNYYKKLF		TRG
TCGA-L5-A8NQ	01A	Primary Tumor	HWI-ST434:144956024:C42N3ACXX:4:1109:7919:51571	chr7	38353719	X13354|TRGV4*02|Homo	66/68 nt	97.0588	66	M12960|TRGJ1*01|Homo	27/28 nt	96.4286	27	tgtgccacctgggacgggcccgggaa-tattataagaaactcttt	CATWDGPGNIIRNS		TRG
TCGA-L5-A8NQ	01A	Primary Tumor	HWI-ST434:144956024:C42N3ACXX:4:1311:18289:32333	chr7	38358511	M13430|TRGV3*01|Homo	69/69 nt	100	69	M12960|TRGJ1*01|Homo	30/30 nt	100	30	tgccacctgggacaggcgaattattataagaaactcttt	CHLGQANYYKKLF		TRG
TCGA-L5-A8NQ	01A	Primary Tumor	HWI-ST434:144956024:C42N3ACXX:4:2311:1902:6073	chr7	38358511	M13430|TRGV3*01|Homo	69/69 nt	100	69	M12960|TRGJ1*01|Homo	30/30 nt	100	30	tgccacctgggacaggcgaattattataagaaactcttt	CHLGQANYYKKLF		TRG
TCGA-JY-A6FD	10A	Blood Derived Normal	HWI-ST648:144045133:C3CU5ACXX:8:2110:11379:98649	chr7	38253350	X74798|TRGV10*02|Homo	28/28 nt	100	28	M12957|TRGJ1*02|Homo	39/39 nt	100	39	tgctgcgtgggatctgagaaactcttt	CCVGSEKLF		TRG
TCGA-JY-A6FD	10A	Blood Derived Normal	HWI-ST648:144045133:C3CU5ACXX:8:2105:20597:38338	chr7	38253378	AF159056|TRGV11*02|Homo	49/49 nt	100	49	M12957|TRGJ1*02|Homo	47/47 nt	100	47	tgtgcctgctggggttattataagaaactcttt	CACWGYYKKLF		TRG
TCGA-JY-A6FD	10A	Blood Derived Normal	HWI-ST648:144045133:C3CU5ACXX:8:2110:11379:98649	chr7	38269460	X74798|TRGV10*02|Homo	27/27 nt	100	27	M12957|TRGJ1*02|Homo	39/39 nt	100	39	tgctgcgtgggatctgagaaactcttt	CCVGSEKLF		TRG
TCGA-JY-A6FD	10A	Blood Derived Normal	HWI-ST648:144045133:C3CU5ACXX:7:1315:11051:86705	chr7	38269470	X13354|TRGV4*02|Homo	25/25 nt	100	25	M12961|TRGJ2*01|Homo	50/50 nt	100	50	tgtgccacctgggatgagatgaattattataagaaactcttt	CATWDEMNYYKKLF		TRG
TCGA-JY-A6FD	10A	Blood Derived Normal	HWI-ST648:144045133:C3CU5ACXX:8:1304:3269:62807	chr7	38353718	X13354|TRGV4*02|Homo	50/50 nt	100	50	M12957|TRGJ1*02|Homo	46/46 nt	100	46	tgccacctgggattctcttattataagaaactcttt	CHLGFSYYKKLF		TRG
TCGA-R6-A6DN	01B	Primary Tumor	HWI-ST474:143067858:C2MMRACXX:8:1311:6033:12043	chr7	38353720	X13354|TRGV4*02|Homo	68/68 nt	100	68	M12960|TRGJ1*01|Homo	29/29 nt	100	29	tgtgccacctgggggtattattataagaaactcttt	CATWGYYYKKLF		TRG
TCGA-2H-A9GH	01A	Primary Tumor	HWI-ST720:144720179:C3LT3ACXX:3:2115:21146:40847	chr7	38269476	M13434|TRGV8*01|Homo	21/21 nt	100	21	M12961|TRGJ2*01|Homo	49/49 nt	100	49	tgtgccacctgggatccggccgaatcgattaattattataagaaactcttt	CATWDPAESINYYKKLF		TRG
TCGA-V5-A7RB	10A	Blood Derived Normal	HWI-ST720:144016725:C3E61ACXX:5:2214:9425:45379	chr7	38269470	X13355|TRGV5*01|Homo	29/29 nt	100	29	M12961|TRGJ2*01|Homo	47/47 nt	100	47	tgtgccacctgggacagactttattataagaaactcttt	CATWDRLYYKKLF		TRG
TCGA-V5-A7RB	10A	Blood Derived Normal	HWI-ST720:144016725:C3E61ACXX:5:2216:2953:74249	chr7	38317023	X15274|TRGV9*02|Homo	60/60 nt	100	60	M12957|TRGJ1*02|Homo	31/31 nt	100	31	tgtagagaaacaggacatagctacctactactgtgccttgtggaatggactgagaaactcttt	CRETGHSYLLLCLVEWTEKLF		TRG
TCGA-L5-A88T	11A	Solid Tissue Normal	HWI-ST434:144041132:C3D9TACXX:7:1107:10339:66779	chr7	38253353	X07205|TRGV9*01|Homo	25/25 nt	100	25	M12957|TRGJ1*02|Homo	46/46 nt	100	46	tgccttgtgggaggtgggtattataagaaactcttt	CLVGGGYYKKLF		TRG
TCGA-L5-A88T	11A	Solid Tissue Normal	HWI-ST434:144041132:C3D9TACXX:8:1307:19194:47409	chr7	38253365	X13354|TRGV4*02|Homo	37/37 nt	100	37	M12957|TRGJ1*02|Homo	45/45 nt	100	45	tgccacctggcccattataagaaactcttt	CHLAHYKKLF		TRG
TCGA-L5-A88T	11A	Solid Tissue Normal	HWI-ST434:144041132:C3D9TACXX:7:2316:20406:54338	chr7	38299818	X74798|TRGV10*02|Homo	73/75 nt	97.3333	73	M12960|TRGJ1*01|Homo	29/29 nt	100	29	tgtgctgcgtcgcattattataagaaactcttt	CAASHYYKKLF		TRG
TCGA-L5-A88T	11A	Solid Tissue Normal	HWI-ST434:144041132:C3D9TACXX:7:2315:12649:89881	chr7	38353716	X15272|TRGV4*01|Homo	68/68 nt	100	68	M12960|TRGJ1*01|Homo	29/29 nt	100	29	tgtgccacctgggatggcggttataagaaactcttt	CATWDGGYKKLF		TRG
TCGA-LN-A4MQ	01A	Primary Tumor	HWI-ST482:140667846:C26A8ACXX:7:1110:8685:66102	chr7	38253369	X74798|TRGV10*02|Homo	46/46 nt	100	46	M12957|TRGJ1*02|Homo	38/38 nt	100	38	tgctgcgtgggattatctgggaaactcttt	CCVGLSGKLF		TRG
TCGA-IG-A3YA	10A	Blood Derived Normal	HWI-ST118:140669790:C24Y4ACXX:8:2302:9219:26581	chr7	38299815	X74798|TRGV10*02|Homo	68/69 nt	98.5507	68	M12960|TRGJ1*01|Homo	31/31 nt	100	31	tgctgcgtgggtttttattataagaaactcttt	CCVGFYYKKLF		TRG
TCGA-IG-A3YA	10A	Blood Derived Normal	HWI-ST118:140669790:C24Y4ACXX:8:2302:9219:26581	chr7	38299815	X74798|TRGV10*02|Homo	76/77 nt	98.7013	76	M12960|TRGJ1*01|Homo	23/23 nt	100	23	tgctgcgtgggtttttattataagaaactcttt	CCVGFYYKKLF		TRG
TCGA-V5-A7RC	10A	Blood Derived Normal	HWI-ST467:146042992:C4LD5ACXX:7:2210:8095:19131	chr7	38253366	X13354|TRGV4*02|Homo	40/40 nt	100	40	M12957|TRGJ1*02|Homo	44/44 nt	100	44	tgtgccacctgggatacttataagaaactcttt	CATWDTYKKLF		TRG
TCGA-V5-A7RC	10A	Blood Derived Normal	HWI-ST467:146042992:C4LD5ACXX:7:2111:18554:96919	chr7	38317020	X07205|TRGV9*01|Homo	77/77 nt	100	77	M12960|TRGJ1*01|Homo	20/20 nt	100	20	tgtgggagactttattataagaaactcttt	CGRLYYKKLF		TRG
TCGA-V5-A7RC	10A	Blood Derived Normal	HWI-ST467:146042992:C4LD5ACXX:7:1203:2934:10863	chr7	38330346	M13434|TRGV8*01|Homo	72/72 nt	100	72	M12960|TRGJ1*01|Homo	21/21 nt	100	21	tgccacctgggatttgggggttataagaaactcttt	CHLGFGGYKKLF		TRG
TCGA-V5-A7RC	10A	Blood Derived Normal	HWI-ST467:146042992:C4LD5ACXX:7:2206:7350:34228	chr7	38362868	M13429|TRGV2*01|Homo	57/59 nt	96.6102	57	M12957|TRGJ1*02|Homo	39/39 nt	100	39	tgccacctgggaggggggtattataagaaactcttt	CHLGGGYYKKLF		TRG
TCGA-Q9-A6FW	10A	Blood Derived Normal	HWI-ST474:143067858:C2MMRACXX:6:2213:4660:69212	chr7	38253355	M12949|TRGV1*01|Homo	24/24 nt	100	24	M12957|TRGJ1*02|Homo	46/46 nt	100	46	tgccacctgggacaggccggctattataagaaactcttt	CHLGQAGYYKKLF		TRG
TCGA-Q9-A6FW	10A	Blood Derived Normal	HWI-ST474:143067858:C2MMRACXX:5:1212:4264:8610	chr7	38362863	M13429|TRGV2*01|Homo	60/61 nt	98.3607	60	M12960|TRGJ1*01|Homo	29/29 nt	100	29	tgccacctgggacgggcgaggttgagtaagaaactcttt	CHLGRARLSKKLF		TRG
TCGA-R6-A6L6	10A	Blood Derived Normal	HWI-ST648:144045123:C3B8UACXX:4:1304:3128:48527	chr7	38269471	M12949|TRGV1*01|Homo	26/26 nt	100	26	M12961|TRGJ2*01|Homo	48/48 nt	100	48	tgccacctgggacaggggccctattattataagaaactcttt	CHLGQGPYYYKKLF		TRG
TCGA-R6-A6L6	10A	Blood Derived Normal	HWI-ST648:144045123:C3B8UACXX:4:1106:6833:88246	chr7	38291618	AF159056|TRGV11*02|Homo	73/73 nt	100	73	M12960|TRGJ1*01|Homo	20/20 nt	100	20	tgtaccactgtgcctgctggattaggctcgggggattattataagaaactcttt	CTTVPAGLGSGDYYKKLF		TRG
TCGA-R6-A6L6	10A	Blood Derived Normal	HWI-ST648:144045123:C3B8UACXX:3:2310:4268:52347	chr7	38353715	X13354|TRGV4*02|Homo	60/60 nt	100	60	M12961|TRGJ2*01|Homo	39/39 nt	100	39	tgccacctgggatgggttaagaaactcttt	CHLGWVKKLF		TRG
TCGA-R6-A6L6	10A	Blood Derived Normal	HWI-ST648:144045123:C3B8UACXX:3:2207:21259:91578	chr7	38358513	M13430|TRGV3*01|Homo	53/53 nt	100	53	M12957|TRGJ1*02|Homo	33/33 nt	100	33	tgccacctgggacagcctaccactggggggaaactcttt	CHLGQPTTGGKLF		TRG
TCGA-R6-A6L6	10A	Blood Derived Normal	HWI-ST648:144045123:C3B8UACXX:3:2109:16890:53400	chr7	38358515	M13430|TRGV3*01|Homo	61/61 nt	100	61	M12960|TRGJ1*01|Homo	32/32 nt	100	32	tgccacctgggacgggtggggaaactcttt	CHLGRVGKLF		TRG
TCGA-LN-A49U	10A	Blood Derived Normal	HWI-ST791:141707868:C27VPACXX:1:1305:2956:92215	chr7	38353719	X13354|TRGV4*02|Homo	48/48 nt	100	48	M12961|TRGJ2*01|Homo	43/43 nt	100	43	tgtgccacctgggaggtggttcgttataagaaactcttt	CATWEVVRYKKLF		TRG
TCGA-LN-A49U	10A	Blood Derived Normal	HWI-ST791:141707868:C27VPACXX:1:1306:19273:70463	chr7	38353719	X13354|TRGV4*02|Homo	48/48 nt	100	48	M12961|TRGJ2*01|Homo	43/43 nt	100	43	tgtgccacctgggaggtggttcgttataagaaactcttt	CATWEVVRYKKLF		TRG
TCGA-L5-A4OI	11A	Solid Tissue Normal	HWI-ST735:141770216:C266MACXX:8:1104:9987:17815	chr7	38317019	X07205|TRGV9*01|Homo	51/51 nt	100	51	M12961|TRGJ2*01|Homo	48/48 nt	100	48	tgtgccttgtgggaggggaattattataagaaactcttt	CALWEGNYYKKLF		TRG
TCGA-VR-A8EO	10A	Blood Derived Normal	HWI-ST495:144517253:C4B5BACXX:1:2310:10695:43292	chr7	38253365	M13429|TRGV2*01|Homo	34/34 nt	100	34	M12960|TRGJ1*01|Homo	45/45 nt	100	45	tgccacctgggacgggctccacattataagaaactcttt	CHLGRAPHYKKLF		TRG
TCGA-VR-A8EO	10A	Blood Derived Normal	HWI-ST495:144517253:C4B5BACXX:1:2209:2476:96962	chr7	38273581	X15274|TRGV9*02|Homo	35/35 nt	100	35	M12950|TRGJP*01|Homo	58/59 nt	98.3051	58	tgtgccttgtgggaggtcaaggagttgggcaaaaaaatcaaggtattt	CALWEVKELGKKIKVF		TRG
TCGA-VR-A8EO	10A	Blood Derived Normal	HWI-ST495:144517253:C4B5BACXX:2:2206:20147:21542	chr7	38349354	X13355|TRGV5*01|Homo	77/77 nt	100	77	M12960|TRGJ1*01|Homo	20/20 nt	100	20	tgccacctgggacaggccgattataagaaactcttt	CHLGQADYKKLF		TRG
TCGA-VR-A8EO	10A	Blood Derived Normal	HWI-ST495:144517253:C4B5BACXX:2:2314:7785:62141	chr7	38353723	X13354|TRGV4*02|Homo	51/51 nt	100	51	M12957|TRGJ1*02|Homo	38/38 nt	100	38	tgtgccacctccattcggaaactcttt	CATSIRKLF		TRG
TCGA-VR-A8EO	10A	Blood Derived Normal	HWI-ST495:144517253:C4B5BACXX:2:1312:10878:89109	chr7	38358511	M13430|TRGV3*01|Homo	70/70 nt	100	70	M12960|TRGJ1*01|Homo	21/21 nt	100	21	tgtgccacctgggacaggcgtgaagggtataagaaactcttt	CATWDRREGYKKLF		TRG
TCGA-LN-A7HW	10A	Blood Derived Normal	HWI-ST434:144041132:C3D9TACXX:8:2111:18382:91735	chr7	38269476	M13429|TRGV2*01|Homo	29/29 nt	100	29	M12957|TRGJ1*02|Homo	43/43 nt	100	43	tgtgccacctgggacggccgggggctgaactataagaaactcttt	CATWDGRGLNYKKLF		TRG
TCGA-LN-A7HW	10A	Blood Derived Normal	HWI-ST434:144041132:C3D9TACXX:8:1208:19154:52356	chr7	38353721	X15272|TRGV4*01|Homo	73/73 nt	100	73	M12960|TRGJ1*01|Homo	25/25 nt	100	25	tgtgccacctggttttattataagaaactcttt	CATWFYYKKLF		TRG
TCGA-LN-A7HW	10A	Blood Derived Normal	HWI-ST434:144041132:C3D9TACXX:7:2206:1189:98033	chr7	38362864	M13429|TRGV2*01|Homo	52/53 nt	98.1132	52	M12961|TRGJ2*01|Homo	38/38 nt	100	38	tgtgccacctgggacgggttccttgactataagaaactcttt	CATWDGFLDYKKLF		TRG
TCGA-JY-A939	10A	Blood Derived Normal	HWI-ST720:144720179:C3LT3ACXX:7:1104:5523:22564	chr7	38269462	M12949|TRGV1*01|Homo	21/21 nt	100	21	M12957|TRGJ1*02|Homo	36/36 nt	100	36	tgccacctgggtaaaaggttaggggaactcttt	CHLGKRLGELF		TRG
TCGA-IG-A3I8	11A	Solid Tissue Normal	HWI-ST118:140669790:C24Y4ACXX:5:1312:8103:93282	chr7	38253340	M13434|TRGV8*01|Homo	21/21 nt	100	21	M12957|TRGJ1*02|Homo	42/42 nt	100	42	tgtgccacctgggataagaaactcttt	CATWDKKLF		TRG
TCGA-IG-A3I8	11A	Solid Tissue Normal	HWI-ST118:140669790:C24Y4ACXX:4:1207:19188:2625	chr7	38299812	X74798|TRGV10*02|Homo	72/72 nt	100	72	M12960|TRGJ1*01|Homo	24/24 nt	100	24	tgctgcgtgggattggactataagaaactcttt	CCVGLDYKKLF		TRG
TCGA-LN-A49P	01A	Primary Tumor	HWI-ST118:140669790:C24Y4ACXX:8:1306:9748:50847	chr7	38253347	M13429|TRGV2*01|Homo	24/24 nt	100	24	M12957|TRGJ1*02|Homo	39/39 nt	100	39	tgtgccacctgggacgggccggagaaactcttt	CATWDGPEKLF		TRG
TCGA-LN-A49P	01A	Primary Tumor	HWI-ST118:140669790:C24Y4ACXX:7:2110:16417:88813	chr7	38253360	M13429|TRGV2*01|Homo	29/29 nt	100	29	M12957|TRGJ1*02|Homo	46/46 nt	100	46	tgtgccacctcgttctattataagaaactcttt	CATSFYYKKLF		TRG
TCGA-LN-A49P	01A	Primary Tumor	HWI-ST118:140669790:C24Y4ACXX:7:1116:9080:56756	chr7	38269472	M12949|TRGV1*01|Homo	24/24 nt	100	24	M12961|TRGJ2*01|Homo	48/48 nt	100	48	tgccacctgggacaggcatccaagtattattataagaaactcttt	CHLGQASKYYYKKLF		TRG
TCGA-LN-A49P	01A	Primary Tumor	HWI-ST118:140669790:C24Y4ACXX:6:1108:19252:44117	chr7	38269480	X04038|TRGV3*02|Homo	45/47 nt	95.7447	45	M12957|TRGJ1*02|Homo	43/43 nt	100	43	tgtgccacctgggactataagaaactcttt	CATWDYKKLF		TRG
TCGA-LN-A49P	01A	Primary Tumor	HWI-ST118:140669790:C24Y4ACXX:6:2101:4108:57103	chr7	38291624	Y11227|TRGV11*01|Homo	71/71 nt	100	71	M12960|TRGJ1*01|Homo	26/26 nt	100	26	tgcctgctggacgcttattataagaaactcttt	CLLDAYYKKLF		TRG
TCGA-LN-A49P	01A	Primary Tumor	HWI-ST118:140669790:C24Y4ACXX:7:1116:1727:15702	chr7	38291624	Y11227|TRGV11*01|Homo	71/71 nt	100	71	M12960|TRGJ1*01|Homo	26/26 nt	100	26	tgcctgctggacgcttattataagaaactcttt	CLLDAYYKKLF		TRG
TCGA-LN-A49P	01A	Primary Tumor	HWI-ST118:140669790:C24Y4ACXX:6:2110:4415:22679	chr7	38330347	M13434|TRGV8*01|Homo	53/53 nt	100	53	M12957|TRGJ1*02|Homo	42/42 nt	100	42	tgccacctgggaggacataagaaactcttt	CHLGGHKKLF		TRG
TCGA-LN-A49L	10A	Blood Derived Normal	HWI-ST118:140669790:C24Y4ACXX:2:2316:16861:99100	chr7	38358513	X04038|TRGV3*02|Homo	57/57 nt	100	57	M12960|TRGJ1*01|Homo	36/36 nt	100	36	tgccacctgggacagccttggcattattataagaaactcttt	CHLGQPWHYYKKLF		TRG
TCGA-S8-A6BW	01A	Primary Tumor	HWI-ST474:143067858:C2MMRACXX:7:1206:8548:44413	chr7	38269478	X15274|TRGV9*02|Homo	43/43 nt	100	43	M12960|TRGJ1*01|Homo	42/42 nt	100	42	tgccttgtgggaggaaataagaaactcttt	CLVGGNKKLF		TRG
TCGA-L5-A4OT	11A	Solid Tissue Normal	HWI-ST482:140667846:C26A8ACXX:3:2114:20835:77430	chr7	38253351	Y11227|TRGV11*01|Homo	26/26 nt	100	26	M12957|TRGJ1*02|Homo	46/46 nt	100	46	tgtaccactgtgcctgctggatattataagaaactcttt	CTTVPAGYYKKLF		TRG
TCGA-L5-A4OT	11A	Solid Tissue Normal	HWI-ST482:140667846:C26A8ACXX:3:2206:7397:3479	chr7	38253365	X07205|TRGV9*01|Homo	33/33 nt	100	33	M12961|TRGJ2*01|Homo	50/50 nt	100	50	tgtgggaggctgaattattataagaaactcttt	CGRLNYYKKLF		TRG
TCGA-L5-A4OT	11A	Solid Tissue Normal	HWI-ST482:140667846:C26A8ACXX:4:1309:12414:99798	chr7	38253366	X74798|TRGV10*02|Homo	39/39 nt	100	39	M12957|TRGJ1*02|Homo	45/45 nt	100	45	tgtgctgcgtgggattatgattataagaaactcttt	CAAWDYDYKKLF		TRG
TCGA-L5-A4OT	11A	Solid Tissue Normal	HWI-ST482:140667846:C26A8ACXX:4:2207:13065:66697	chr7	38253366	X74798|TRGV10*02|Homo	39/39 nt	100	39	M12957|TRGJ1*02|Homo	45/45 nt	100	45	tgtgctgcgtgggattatgattataagaaactcttt	CAAWDYDYKKLF		TRG
TCGA-L5-A4OT	11A	Solid Tissue Normal	HWI-ST482:140667846:C26A8ACXX:3:2114:20835:77430	chr7	38253374	AF159056|TRGV11*02|Homo	49/49 nt	100	49	M12957|TRGJ1*02|Homo	46/46 nt	100	46	tgtaccactgtgcctgctggatattataagaaactcttt	CTTVPAGYYKKLF		TRG
TCGA-L5-A4OT	11A	Solid Tissue Normal	HWI-ST482:140667846:C26A8ACXX:3:2205:19027:95561	chr7	38253376	M13434|TRGV8*01|Homo	41/41 nt	100	41	M12957|TRGJ1*02|Homo	47/47 nt	100	47	tgtgccacctgggatccccccgtttattataagaaactcttt	CATWDPPVYYKKLF		TRG
TCGA-L5-A4OT	11A	Solid Tissue Normal	HWI-ST482:140667846:C26A8ACXX:4:1114:5466:76860	chr7	38269458	Y11227|TRGV11*01|Homo	21/21 nt	100	21	M12957|TRGJ1*02|Homo	45/45 nt	100	45	tgtgcctgctggattaggcacgattataagaaactcttt	CACWIRHDYKKLF		TRG
TCGA-L5-A4OT	11A	Solid Tissue Normal	HWI-ST482:140667846:C26A8ACXX:3:1106:1910:86346	chr7	38269458	Y11227|TRGV11*01|Homo	21/21 nt	100	21	M12957|TRGJ1*02|Homo	45/45 nt	100	45	tgtgcctgctggattaggcacgattataagaaactcttt	CACWIRHDYKKLF		TRG
TCGA-L5-A4OT	11A	Solid Tissue Normal	HWI-ST482:140667846:C26A8ACXX:3:2106:6202:86896	chr7	38269475	X07205|TRGV9*01|Homo	34/34 nt	100	34	M12957|TRGJ1*02|Homo	44/44 nt	100	44	tgtgggaggtgcggttgttataagaaactcttt	CGRCGCYKKLF		TRG
TCGA-L5-A4OT	11A	Solid Tissue Normal	HWI-ST482:140667846:C26A8ACXX:4:1108:20843:61444	chr7	38353722	X13354|TRGV4*02|Homo	65/65 nt	100	65	M12960|TRGJ1*01|Homo	24/24 nt	100	24	tgccacctgccctgggaaaggaattattataagaaactcttt	CHLPWERNYYKKLF		TRG
TCGA-L5-A4OT	11A	Solid Tissue Normal	HWI-ST482:140667846:C26A8ACXX:3:1109:5199:93771	chr7	38362862	M13429|TRGV2*01|Homo	57/58 nt	98.2759	57	M12957|TRGJ1*02|Homo	38/38 nt	100	38	tgtgccacctgggacgggcaaaataagaaactcttt	CATWDGQNKKLF		TRG
TCGA-2H-A9GR	11A	Solid Tissue Normal	HWI-ST720:144720179:C3LT3ACXX:5:2110:4210:25325	chr7	38299811	X74798|TRGV10*02|Homo	56/56 nt	100	56	M12957|TRGJ1*02|Homo	44/45 nt	97.7778	44	tgtgctgcgtgggattatgagaaactcttt	CAAWDYEKLF		TRG
TCGA-2H-A9GR	11A	Solid Tissue Normal	HWI-ST720:144720179:C3LT3ACXX:5:1311:15282:19418	chr7	38317020	X15274|TRGV9*02|Homo	66/66 nt	100	66	M12960|TRGJ1*01|Homo	30/30 nt	100	30	tgtgccttgtgggagaccgataagaaactcttt	CALWETDKKLF		TRG
TCGA-2H-A9GR	11A	Solid Tissue Normal	HWI-ST720:144720179:C3LT3ACXX:6:1107:4914:28895	chr7	38317020	X15274|TRGV9*02|Homo	66/66 nt	100	66	M12960|TRGJ1*01|Homo	30/30 nt	100	30	tgtgccttgtgggagaccgataagaaactcttt	CALWETDKKLF		TRG
TCGA-LN-A49Y	10A	Blood Derived Normal	HWI-ST735:141770216:C266MACXX:4:2102:13294:73908	chr7	38253356	M12949|TRGV1*01|Homo	25/25 nt	100	25	M12957|TRGJ1*02|Homo	47/47 nt	100	47	tgccacctgggacaggccggttattataagaaactcttt	CHLGQAGYYKKLF		TRG
TCGA-V5-A7RC	01B	Primary Tumor	HWI-ST467:146042992:C4LD5ACXX:6:2305:6490:11260	chr7	38253369	X13354|TRGV4*02|Homo	42/42 nt	100	42	M12957|TRGJ1*02|Homo	47/47 nt	100	47	tgtgccacctgggatggttattataagaaactcttt	CATWDGYYKKLF		TRG
TCGA-V5-A7RC	01B	Primary Tumor	HWI-ST467:146042992:C4LD5ACXX:6:2115:12064:69197	chr7	38253369	X13354|TRGV4*02|Homo	42/42 nt	100	42	M12957|TRGJ1*02|Homo	47/47 nt	100	47	tgtgccacctgggatggttattataagaaactcttt	CATWDGYYKKLF		TRG
TCGA-Q9-A6FU	01A	Primary Tumor	HWI-ST474:143067858:C2MMRACXX:7:2216:5288:16074	chr7	38269468	M12949|TRGV1*01|Homo	21/21 nt	100	21	M12961|TRGJ2*01|Homo	48/48 nt	100	48	tgtgccacctgggacagttacctggattattataagaaactcttt	CATWDSYLDYYKKLF		TRG
TCGA-IG-A7DP	01A	Primary Tumor	HWI-ST648:144045133:C3CU5ACXX:1:2110:15542:35952	chr7	38269486	X13354|TRGV4*02|Homo	42/43 nt	97.6744	42	M12957|TRGJ1*02|Homo	45/45 nt	100	45	tgccaccttgggcccggggattataagaaactcttt	CHLGPGDYKKLF		TRG
TCGA-IG-A7DP	01A	Primary Tumor	HWI-ST648:144045133:C3CU5ACXX:2:1312:7668:96539	chr7	38273589	X15274|TRGV9*02|Homo	44/44 nt	100	44	M12950|TRGJP*01|Homo	57/57 nt	100	57	tgtgccttgtgggaggtgcaagagttgggcaaaaaaatcaaggtattt	CALWEVQELGKKIKVF		TRG
TCGA-IG-A7DP	01A	Primary Tumor	HWI-ST648:144045133:C3CU5ACXX:2:1312:7668:96539	chr7	38317015	X15274|TRGV9*02|Homo	61/61 nt	100	61	M12950|TRGJP*01|Homo	40/40 nt	100	40	tgtgccttgtgggaggtgcaagagttgggcaaaaaaatcaaggtattt	CALWEVQELGKKIKVF		TRG
TCGA-IG-A7DP	01A	Primary Tumor	HWI-ST648:144045133:C3CU5ACXX:1:1316:20674:49577	chr7	38330350	M13434|TRGV8*01|Homo	62/62 nt	100	62	M12960|TRGJ1*01|Homo	23/23 nt	100	23	tgtgccacctgtccctcctctggggcttataagaaactcttt	CATCPSSGAYKKLF		TRG
TCGA-IG-A7DP	01A	Primary Tumor	HWI-ST648:144045133:C3CU5ACXX:1:2105:9082:48796	chr7	38353714	X15272|TRGV4*01|Homo	77/77 nt	100	77	M12960|TRGJ1*01|Homo	20/20 nt	100	20	tgccacctgggatgggcctattattataagaaactcttt	CHLGWAYYYKKLF		TRG
TCGA-IG-A7DP	01A	Primary Tumor	HWI-ST648:144045133:C3CU5ACXX:2:2104:14551:100146	chr7	38353722	X13354|TRGV4*02|Homo	45/45 nt	100	45	M12957|TRGJ1*02|Homo	43/43 nt	100	43	tgtgccacctgccccagactgagttattataagaaactcttt	CATCPRLSYYKKLF		TRG
TCGA-IG-A7DP	01A	Primary Tumor	HWI-ST648:144045133:C3CU5ACXX:1:1314:2186:12266	chr7	38358515	M13430|TRGV3*01|Homo	57/58 nt	98.2759	57	M12957|TRGJ1*02|Homo	38/38 nt	100	38	tgtgccacctgggacgggaaactcttt	CATWDGKLF		TRG
TCGA-IG-A7DP	01A	Primary Tumor	HWI-ST648:144045133:C3CU5ACXX:1:1110:11996:49105	chr7	38362863	M13429|TRGV2*01|Homo	58/58 nt	100	58	M12957|TRGJ1*02|Homo	37/37 nt	100	37	tgtgccacctgggacgggctatggaaactcttt	CATWDGLWKLF		TRG
TCGA-LN-A7HZ	01A	Primary Tumor	HWI-ST720:144016725:C3E61ACXX:8:1309:9077:54988	chr7	38253360	X13354|TRGV4*02|Homo	30/30 nt	100	30	M12957|TRGJ1*02|Homo	43/43 nt	100	43	tgtgccacctgggatggactaggatataagaaactcttt	CATWDGLGYKKLF		TRG
TCGA-LN-A7HZ	01A	Primary Tumor	HWI-ST720:144016725:C3E61ACXX:8:1305:10332:58836	chr7	38353718	X13354|TRGV4*02|Homo	58/58 nt	100	58	M12961|TRGJ2*01|Homo	40/40 nt	100	40	tgccacctgggattgtattataagaaactcttt	CHLGLYYKKLF		TRG
TCGA-IG-A97H	01A	Primary Tumor	HWI-ST442:145054085:C42T6ACXX:5:2311:20666:58963	chr7	38269472	X13354|TRGV4*02|Homo	32/32 nt	100	32	M12957|TRGJ1*02|Homo	46/46 nt	100	46	tgtgccacctgggatgggcgctattataagaaactcttt	CATWDGRYYKKLF		TRG
TCGA-R6-A6L4	10A	Blood Derived Normal	HWI-ST434:144041137:C3CWBACXX:2:2307:6791:97980	chr7	38253370	X13355|TRGV5*01|Homo	41/41 nt	100	41	M12957|TRGJ1*02|Homo	40/40 nt	100	40	tgtgccacctgggacaggccaagaacgaagaaactcttt	CATWDRPRTKKLF		TRG
TCGA-R6-A6L4	10A	Blood Derived Normal	HWI-ST434:144041137:C3CWBACXX:2:1302:20483:72227	chr7	38253374	X74798|TRGV10*02|Homo	46/46 nt	100	46	M12960|TRGJ1*01|Homo	46/46 nt	100	46	tgctgcgtgggatggtattataagaaactcttt	CCVGWYYKKLF		TRG
TCGA-R6-A6L4	10A	Blood Derived Normal	HWI-ST434:144041137:C3CWBACXX:2:1216:7585:28397	chr7	38317019	X15274|TRGV9*02|Homo	78/78 nt	100	78	M12950|TRGJP*01|Homo	20/20 nt	100	20	tgtgccttgtgggaggcacaagagttgggcaaaaaaatcaaggtattt	CALWEAQELGKKIKVF		TRG
TCGA-R6-A8WC	10A	Blood Derived Normal	HWI-ST720:144720132:C3LEAACXX:1:1104:5737:45660	chr7	38299814	X74798|TRGV10*02|Homo	65/65 nt	100	65	M12960|TRGJ1*01|Homo	20/20 nt	100	20	tgtgctgcgtgggaccccgttagttggatttattataagaaactcttt	CAAWDPVSWIYYKKLF		TRG
TCGA-R6-A8WC	10A	Blood Derived Normal	HWI-ST720:144720132:C3LEAACXX:1:1208:19644:79487	chr7	38353714	X15272|TRGV4*01|Homo	65/65 nt	100	65	M12960|TRGJ1*01|Homo	29/29 nt	100	29	tgtgccacctgggatgggctagggtattataagaaactcttt	CATWDGLGYYKKLF		TRG
TCGA-R6-A8WC	10A	Blood Derived Normal	HWI-ST720:144720132:C3LEAACXX:2:2216:6319:73938	chr7	38353714	X13354|TRGV4*02|Homo	66/66 nt	100	66	M12957|TRGJ1*02|Homo	27/27 nt	100	27	tgtgccacctgggatgggcccggggaactcttt	CATWDGPGELF		TRG
TCGA-L5-A4OJ	11A	Solid Tissue Normal	HWI-ST735:141770216:C266MACXX:8:1101:17458:83113	chr7	38291616	AF159056|TRGV11*02|Homo	70/70 nt	100	70	M12960|TRGJ1*01|Homo	30/30 nt	100	30	tgtaccactgtgcctgctggattaggcacgaattattataagaaactcttt	CTTVPAGLGTNYYKKLF		TRG
TCGA-L5-A4OJ	11A	Solid Tissue Normal	HWI-ST735:141770216:C266MACXX:8:1306:15028:94691	chr7	38353715	X13354|TRGV4*02|Homo	72/72 nt	100	72	M12960|TRGJ1*01|Homo	22/22 nt	100	22	tgccacctgggatgggatgattattattataagaaactcttt	CHLGWDDYYYKKLF		TRG
TCGA-KH-A6WC	01A	Primary Tumor	HWI-ST648:144045133:C3CU5ACXX:6:1302:17374:54879	chr7	38253376	X13355|TRGV5*01|Homo	45/45 nt	100	45	M12961|TRGJ2*01|Homo	48/48 nt	100	48	tgccacctgggacaggctcattattataagaaactcttt	CHLGQAHYYKKLF		TRG
TCGA-KH-A6WC	01A	Primary Tumor	HWI-ST648:144045133:C3CU5ACXX:5:1210:17117:15830	chr7	38353714	X15272|TRGV4*01|Homo	61/61 nt	100	61	M12960|TRGJ1*01|Homo	34/34 nt	100	34	tgtgccacctgggatgggcgtcggaattattataagaaactcttt	CATWDGRRNYYKKLF		TRG
TCGA-R6-A6XQ	10A	Blood Derived Normal	HWI-ST648:144045133:C3CU5ACXX:8:2313:3907:94791	chr7	38253349	M13429|TRGV2*01|Homo	27/27 nt	100	27	M12957|TRGJ1*02|Homo	39/39 nt	100	39	tgccacctgggacgggttgagaaactcttt	CHLGRVEKLF		TRG
TCGA-R6-A6XQ	10A	Blood Derived Normal	HWI-ST648:144045133:C3CU5ACXX:7:1105:18052:27067	chr7	38253362	X74798|TRGV10*02|Homo	42/42 nt	100	42	M12960|TRGJ1*01|Homo	39/39 nt	100	39	tgctgcgtgggagagaaactcttt	CCVGEKLF		TRG
TCGA-R6-A6XQ	10A	Blood Derived Normal	HWI-ST648:144045133:C3CU5ACXX:8:2203:1828:92421	chr7	38253368	X74798|TRGV10*02|Homo	33/33 nt	100	33	M12961|TRGJ2*01|Homo	49/49 nt	100	49	tgtgctgcgtgggatcccgacaattattataagaaactcttt	CAAWDPDNYYKKLF		TRG
TCGA-R6-A6XQ	10A	Blood Derived Normal	HWI-ST648:144045133:C3CU5ACXX:7:1206:14987:30042	chr7	38291623	AF159056|TRGV11*02|Homo	68/68 nt	100	68	M12960|TRGJ1*01|Homo	25/25 nt	100	25	tgtaccactgtgcctgctggatacccggggaattattataagaaactcttt	CTTVPAGYPGNYYKKLF		TRG
TCGA-R6-A6XQ	10A	Blood Derived Normal	HWI-ST648:144045133:C3CU5ACXX:7:2101:10500:13388	chr7	38330348	M13434|TRGV8*01|Homo	51/51 nt	100	51	M12957|TRGJ1*02|Homo	41/41 nt	100	41	tgtgccacctgggggattaagaaactcttt	CATWGIKKLF		TRG
TCGA-R6-A6XQ	10A	Blood Derived Normal	HWI-ST648:144045133:C3CU5ACXX:7:2115:6673:39056	chr7	38330348	M13434|TRGV8*01|Homo	51/51 nt	100	51	M12957|TRGJ1*02|Homo	41/41 nt	100	41	tgtgccacctgggggattaagaaactcttt	CATWGIKKLF		TRG
TCGA-2H-A9GK	01A	Primary Tumor	HWI-ST720:144720179:C3LT3ACXX:3:2108:16576:58286	chr7	38253362	AF159056|TRGV11*02|Homo	34/34 nt	100	34	M12957|TRGJ1*02|Homo	47/47 nt	100	47	tgtgcctgctggattaggctttattataagaaactcttt	CACWIRLYYKKLF		TRG
TCGA-2H-A9GK	01A	Primary Tumor	HWI-ST720:144720179:C3LT3ACXX:3:2112:10988:87419	chr7	38269487	X13354|TRGV4*02|Homo	44/44 nt	100	44	M12961|TRGJ2*01|Homo	50/50 nt	100	50	tgtgccacctggaagaattattataagaaactcttt	CATWKNYYKKLF		TRG
TCGA-2H-A9GK	01A	Primary Tumor	HWI-ST720:144720179:C3LT3ACXX:4:1303:5452:51944	chr7	38317026	X15274|TRGV9*02|Homo	60/60 nt	100	60	M12961|TRGJ2*01|Homo	35/35 nt	100	35	tgtgccttggacggttataagaaactcttt	CALDGYKKLF		TRG
TCGA-JY-A93E	01A	Primary Tumor	HWI-ST720:144720132:C3LEAACXX:7:1216:12642:10257	chr7	38269484	M27337|TRGV2*02|Homo	42/42 nt	100	42	M12961|TRGJ2*01|Homo	50/50 nt	100	50	tgtgccacctgggtgaattattataagaaactcttt	CATWVNYYKKLF		TRG
TCGA-JY-A93E	01A	Primary Tumor	HWI-ST720:144720132:C3LEAACXX:7:2204:8042:66765	chr7	38317017	X15274|TRGV9*02|Homo	80/80 nt	100	80	M12960|TRGJ1*01|Homo	20/20 nt	100	20	tgtgggaggtggaattattataagaaactcttt	CGRWNYYKKLF		TRG
TCGA-IC-A6RE	11A	Solid Tissue Normal	HWI-ST720:143833348:C379CACXX:2:1216:6856:54097	chr7	38253372	X74798|TRGV10*02|Homo	28/28 nt	100	28	M12961|TRGJ2*01|Homo	50/50 nt	100	50	tgctgcgtgggagtcctcgaacccgcgaattattataagaaactcttt	CCVGVLEPANYYKKLF		TRG
TCGA-IC-A6RE	11A	Solid Tissue Normal	HWI-ST720:143833348:C379CACXX:2:1308:11467:89414	chr7	38253375	M13429|TRGV2*01|Homo	45/46 nt	97.8261	45	M12961|TRGJ2*01|Homo	46/46 nt	100	46	tgtgccacctgggacgggggctattataagaaactcttt	CATWDGGYYKKLF		TRG
TCGA-IC-A6RE	11A	Solid Tissue Normal	HWI-ST720:143833348:C379CACXX:2:1210:17787:75725	chr7	38330343	M13434|TRGV8*01|Homo	76/76 nt	100	76	M12960|TRGJ1*01|Homo	28/29 nt	96.5517	28	tgtgccacctgggataggaaactcttt	CATWDRKLF		TRG
TCGA-IC-A6RE	11A	Solid Tissue Normal	HWI-ST720:143833348:C379CACXX:3:1110:15001:98563	chr7	38330343	M13434|TRGV8*01|Homo	76/76 nt	100	76	M12960|TRGJ1*01|Homo	28/29 nt	96.5517	28	tgtgccacctgggataggaaactcttt	CATWDRKLF		TRG
TCGA-IG-A8O2	01A	Primary Tumor	HWI-ST495:144517341:C3KNPACXX:3:2209:13738:23593	chr7	38269478	X13354|TRGV4*02|Homo	41/41 nt	100	41	M12957|TRGJ1*02|Homo	43/43 nt	100	43	tgtgccacctgggatgggcggtataagaaactcttt	CATWDGRYKKLF		TRG
TCGA-IG-A8O2	01A	Primary Tumor	HWI-ST495:144517341:C3KNPACXX:4:1104:14534:34385	chr7	38330346	M13434|TRGV8*01|Homo	63/64 nt	98.4375	63	M12960|TRGJ1*01|Homo	30/30 nt	100	30	tgccacctgggattagggaccctttataagaaactcttt	CHLGLGTLYKKLF		TRG
TCGA-IG-A8O2	01A	Primary Tumor	HWI-ST495:144517341:C3KNPACXX:4:2306:16965:5379	chr7	38358513	M13430|TRGV3*01|Homo	47/47 nt	100	47	M12961|TRGJ2*01|Homo	38/38 nt	100	38	tgccacctgggacagacggtggttgggaaactcttt	CHLGQTVVGKLF		TRG
TCGA-L5-A8NM	11A	Solid Tissue Normal	HWI-ST720:144720179:C3LT3ACXX:3:1109:13349:7038	chr7	38269482	M13429|TRGV2*01|Homo	37/37 nt	100	37	M12961|TRGJ2*01|Homo	49/49 nt	100	49	tgccacctgggacagataaattattataagaaactcttt	CHLGQINYYKKLF		TRG
TCGA-L5-A8NM	11A	Solid Tissue Normal	HWI-ST720:144720179:C3LT3ACXX:3:1109:13349:7038	chr7	38362867	M13429|TRGV2*01|Homo	53/53 nt	100	53	M12961|TRGJ2*01|Homo	42/42 nt	100	42	tgccacctgggacagataaattattataagaaactcttt	CHLGQINYYKKLF		TRG
TCGA-L5-A4OP	11A	Solid Tissue Normal	HWI-ST735:141770216:C266MACXX:5:1101:8723:40622	chr7	38269486	X13354|TRGV4*02|Homo	38/38 nt	100	38	M12957|TRGJ1*02|Homo	46/48 nt	95.8333	46	tgccacaccaatgctttta-tactaagaaactcttt	CHTNAFILRNS		TRG
TCGA-XP-A8T8	10A	Blood Derived Normal	HWI-ST495:146855256:C5HGDACXX:1:2104:14278:49225	chr7	38269487	X13354|TRGV4*02|Homo	39/39 nt	100	39	M12957|TRGJ1*02|Homo	47/47 nt	100	47	tgccaccaaacgtccccttattataagaaactcttt	CHQTSPYYKKLF		TRG
TCGA-IC-A6RE	10A	Blood Derived Normal	HWI-ST720:143833348:C379CACXX:3:2113:15961:58108	chr7	38317019	X07205|TRGV9*01|Homo	49/49 nt	100	49	M12961|TRGJ2*01|Homo	43/43 nt	100	43	tgtgggaggaggcgatataagaaactcttt	CGRRRYKKLF		TRG
TCGA-IC-A6RE	10A	Blood Derived Normal	HWI-ST720:143833348:C379CACXX:2:1308:18522:13765	chr7	38353721	X13354|TRGV4*02|Homo	63/64 nt	98.4375	63	M12957|TRGJ1*02|Homo	35/35 nt	100	35	tgccacctggctaagaaactcttt	CHLAKKLF		TRG
TCGA-L5-A88Z	11A	Solid Tissue Normal	HWI-ST446:144525639:C3L0JACXX:6:2215:1430:29991	chr7	38269460	X15274|TRGV9*02|Homo	20/20 nt	100	20	M12957|TRGJ1*02|Homo	43/43 nt	100	43	tgtgccttgtgggaggtgcaatggtataagaaactcttt	CALWEVQWYKKLF		TRG
TCGA-L5-A88S	11A	Solid Tissue Normal	HWI-ST446:144525639:C3L0JACXX:6:1116:8709:13737	chr7	38269485	X13354|TRGV4*02|Homo	48/48 nt	100	48	M12961|TRGJ2*01|Homo	45/45 nt	100	45	tgtgccacctgggatgggcattataagaaactcttt	CATWDGHYKKLF		TRG
TCGA-LN-A49W	01A	Primary Tumor	HWI-ST791:141707868:C27VPACXX:3:1311:13051:53294	chr7	38362866	M13429|TRGV2*01|Homo	47/48 nt	97.9167	47	M12961|TRGJ2*01|Homo	43/43 nt	100	43	tgtgccacctgggacgaaacctataagaaactcttt	CATWDETYKKLF		TRG
TCGA-2H-A9GR	01A	Primary Tumor	HWI-ST720:144720132:C3LEAACXX:3:1206:11047:81932	chr7	38349354	X13355|TRGV5*01|Homo	66/66 nt	100	66	M12960|TRGJ1*01|Homo	24/24 nt	100	24	tgccacctgggacaggctaggcggtgttataagaaactcttt	CHLGQARRCYKKLF		TRG
TCGA-L5-A88W	11A	Solid Tissue Normal	HWI-ST434:144041132:C3D9TACXX:8:2116:20783:61839	chr7	38253350	X74798|TRGV10*02|Homo	26/26 nt	100	26	M12957|TRGJ1*02|Homo	41/41 nt	100	41	tgctgcgtgggtcctaagaaactcttt	CCVGPKKLF		TRG
TCGA-L5-A88W	11A	Solid Tissue Normal	HWI-ST434:144041132:C3D9TACXX:8:2209:12362:68433	chr7	38317016	X07205|TRGV9*01|Homo	50/50 nt	100	50	M12961|TRGJ2*01|Homo	46/46 nt	100	46	tgccttgtgggaggtgctggttattataagaaactcttt	CLVGGAGYYKKLF		TRG
TCGA-L5-A88W	11A	Solid Tissue Normal	HWI-ST434:144041132:C3D9TACXX:8:1116:4338:96927	chr7	38317019	X07205|TRGV9*01|Homo	56/56 nt	100	56	M12961|TRGJ2*01|Homo	42/42 nt	100	42	tgtgggaggctttattataagaaactcttt	CGRLYYKKLF		TRG
TCGA-L5-A88W	11A	Solid Tissue Normal	HWI-ST434:144041132:C3D9TACXX:8:1315:16505:81950	chr7	38317019	X07205|TRGV9*01|Homo	56/56 nt	100	56	M12961|TRGJ2*01|Homo	42/42 nt	100	42	tgtgggaggctttattataagaaactcttt	CGRLYYKKLF		TRG
TCGA-L5-A88W	11A	Solid Tissue Normal	HWI-ST434:144041132:C3D9TACXX:8:1107:16982:64979	chr7	38317020	X07205|TRGV9*01|Homo	57/57 nt	100	57	M12957|TRGJ1*02|Homo	38/38 nt	100	38	tgtgccttgtgggagctaatttattataagaaactcttt	CALWELIYYKKLF		TRG
TCGA-L5-A88W	11A	Solid Tissue Normal	HWI-ST434:144041132:C3D9TACXX:7:2213:17892:99760	chr7	38330348	M13434|TRGV8*01|Homo	69/69 nt	100	69	M12950|TRGJP*01|Homo	24/24 nt	100	24	tgtgccacctggggccccgggttgggcaaaaaaatcaaggtattt	CATWGPGLGKKIKVF		TRG
TCGA-IG-A3Y9	10A	Blood Derived Normal	HWI-ST118:140669790:C24Y4ACXX:4:1214:8364:86572	chr7	38253365	M13434|TRGV8*01|Homo	36/36 nt	100	36	M12957|TRGJ1*02|Homo	45/45 nt	100	45	tgtgccacctgggataggagggattataagaaactcttt	CATWDRRDYKKLF		TRG
TCGA-Q9-A6FW	01A	Primary Tumor	HWI-ST474:143067858:C2MMRACXX:5:2114:14935:27481	chr7	38253340	X15274|TRGV9*02|Homo	19/20 nt	95	19	M12957|TRGJ1*02|Homo	40/40 nt	100	40	tgtgccttgtgcgagaagaaactcttt	CALCEKKLF		TRG
TCGA-Q9-A6FW	01A	Primary Tumor	HWI-ST474:143067858:C2MMRACXX:5:2114:14935:27481	chr7	38253344	X15274|TRGV9*02|Homo	21/22 nt	95.4545	21	M12957|TRGJ1*02|Homo	40/40 nt	100	40	tgtgccttgtgcgagaagaaactcttt	CALCEKKLF		TRG
TCGA-JY-A93E	10A	Blood Derived Normal	HWI-ST718:146742941:C5HHBACXX:5:1102:2887:2223	chr7	38269499	M27337|TRGV2*02|Homo	42/42 nt	100	42	M12957|TRGJ1*02|Homo	39/39 nt	100	39	tgccacctggtctgtggcccgcctacaatttattataagaaactcttt	CHLVCGPPTIYYKKLF		TRG
TCGA-VR-A8EY	01A	Primary Tumor	HWI-ST434:144956024:C42N3ACXX:3:1301:17922:86515	chr7	38362864	M13429|TRGV2*01|Homo	57/57 nt	100	57	M12957|TRGJ1*02|Homo	36/36 nt	100	36	tgccacctgggacgggtcgagggttataagaaactcttt	CHLGRVEGYKKLF		TRG
TCGA-IC-A6RE	01A	Primary Tumor	HWI-ST648:144045123:C3B8UACXX:4:2304:3538:11772	chr7	38269483	X13354|TRGV4*02|Homo	42/42 nt	100	42	M12957|TRGJ1*02|Homo	47/47 nt	100	47	tgtgccacctgggatggccgttattataagaaactcttt	CATWDGRYYKKLF		TRG
TCGA-IC-A6RE	01A	Primary Tumor	HWI-ST648:144045123:C3B8UACXX:3:2305:16553:77664	chr7	38269488	M13430|TRGV3*01|Homo	36/36 nt	100	36	M12961|TRGJ2*01|Homo	49/49 nt	100	49	tgccacctgtcctctccccttaattattataagaaactcttt	CHLSSPLNYYKKLF		TRG
TCGA-L5-A88T	01A	Primary Tumor	HWI-ST434:144041132:C3D9TACXX:7:2107:2793:53965	chr7	38269486	M13429|TRGV2*01|Homo	49/49 nt	100	49	M12961|TRGJ2*01|Homo	44/44 nt	100	44	tgccacctgggacggacttataagaaactcttt	CHLGRTYKKLF		TRG
TCGA-L5-A88T	01A	Primary Tumor	HWI-ST434:144041132:C3D9TACXX:7:1205:18841:32734	chr7	38317022	X07205|TRGV9*01|Homo	50/51 nt	98.0392	50	M12961|TRGJ2*01|Homo	46/47 nt	97.8723	46	tgtgggcgggggaattattataagaacctcttt	CGRGNYYKNLF		TRG
TCGA-L5-A88T	01A	Primary Tumor	HWI-ST434:144041132:C3D9TACXX:7:2112:3824:83941	chr7	38330348	M13434|TRGV8*01|Homo	65/65 nt	100	65	M12960|TRGJ1*01|Homo	29/29 nt	100	29	tgtgccacctgggctggagattataagaaactcttt	CATWAGDYKKLF		TRG
TCGA-LN-A9FO	10A	Blood Derived Normal	HWI-ST664:145039189:C49PEACXX:2:1211:15818:8494	chr7	38253359	X13355|TRGV5*01|Homo	30/30 nt	100	30	M12957|TRGJ1*02|Homo	47/47 nt	100	47	tgtgccacctgggacaggccttattataagaaactcttt	CATWDRPYYKKLF		TRG
TCGA-LN-A9FO	10A	Blood Derived Normal	HWI-ST664:145039189:C49PEACXX:2:2309:14897:58970	chr7	38253360	M13434|TRGV8*01|Homo	30/30 nt	100	30	M12961|TRGJ2*01|Homo	48/48 nt	100	48	tgccacctgggataccattattataagaaactcttt	CHLGYHYYKKLF		TRG
TCGA-LN-A9FO	10A	Blood Derived Normal	HWI-ST664:145039189:C49PEACXX:2:2111:16352:43340	chr7	38299819	X07206|TRGV10*01|Homo	63/64 nt	98.4375	63	M12957|TRGJ1*02|Homo	34/34 nt	100	34	tgctgcggtgaaaagaaactcttt	CCGEKKLF		TRG
TCGA-LN-A9FO	10A	Blood Derived Normal	HWI-ST664:145039189:C49PEACXX:2:2111:20951:81626	chr7	38317021	X07205|TRGV9*01|Homo	50/50 nt	100	50	M12961|TRGJ2*01|Homo	42/42 nt	100	42	tgtgccttgtgggaagcgggcgattattataagaaactcttt	CALWEAGDYYKKLF		TRG
TCGA-VR-A8EQ	01A	Primary Tumor	HWI-ST434:144956024:C42N3ACXX:4:1108:15884:30946	chr7	38317020	X15274|TRGV9*02|Homo	70/70 nt	100	70	M12950|TRGJP*01|Homo	27/27 nt	100	27	tgtgccttgtgggagatccaagagttgggcaaaaaaatcaaggtattt	CALWEIQELGKKIKVF		TRG
TCGA-VR-A8EQ	01A	Primary Tumor	HWI-ST434:144956024:C42N3ACXX:4:1307:6564:85974	chr7	38362863	M13429|TRGV2*01|Homo	71/72 nt	98.6111	71	M12960|TRGJ1*01|Homo	23/23 nt	100	23	tgccacctgggacgggcgtcgtataagaaactcttt	CHLGRASYKKLF		TRG
TCGA-R6-A6KZ	10A	Blood Derived Normal	HWI-ST474:143067858:C2MMRACXX:5:2215:7594:41903	chr7	38253351	X13354|TRGV4*02|Homo	20/20 nt	100	20	M12961|TRGJ2*01|Homo	49/50 nt	98	49	tgtgccacctgggatgggctgaa-tattataagaaactcttt	CATWDGLNIIRNS		TRG
TCGA-R6-A6KZ	10A	Blood Derived Normal	HWI-ST474:143067858:C2MMRACXX:5:2213:4946:74179	chr7	38269461	X15272|TRGV4*01|Homo	21/22 nt	95.4545	21	M12957|TRGJ1*02|Homo	38/38 nt	100	38	tgtgccatccacgggccaacgaaactcttt	CAIHGPTKLF		TRG
TCGA-R6-A6KZ	10A	Blood Derived Normal	HWI-ST474:143067858:C2MMRACXX:6:1103:16059:23790	chr7	38269475	X13354|TRGV4*02|Homo	30/30 nt	100	30	M12961|TRGJ2*01|Homo	49/49 nt	100	49	tgccacctgggatggggaaaaaattattataagaaactcttt	CHLGWGKNYYKKLF		TRG
TCGA-R6-A6KZ	10A	Blood Derived Normal	HWI-ST474:143067858:C2MMRACXX:6:2306:10167:60648	chr7	38349356	X13355|TRGV5*01|Homo	58/58 nt	100	58	M12957|TRGJ1*02|Homo	34/34 nt	100	34	tgccacctgggacagaggtggggttataagaaactcttt	CHLGQRWGYKKLF		TRG
TCGA-IG-A5S3	10A	Blood Derived Normal	HWI-ST482:140667846:C26A8ACXX:5:1214:8907:88750	chr7	38253361	X07205|TRGV9*01|Homo	41/41 nt	100	41	M12961|TRGJ2*01|Homo	39/39 nt	100	39	tgccttgtgggaggtcagaaactcttt	CLVGGQKLF		TRG
TCGA-IG-A5S3	10A	Blood Derived Normal	HWI-ST482:140667846:C26A8ACXX:6:1216:2716:50913	chr7	38317022	X15274|TRGV9*02|Homo	73/75 nt	97.3333	73	M12960|TRGJ1*01|Homo	22/22 nt	100	22	tgtagagaaacaggacatagctacctactactgtgccttgtgggggggaggaaactcttt	CRETGHSYLLLCLVGGRKLF		TRG
TCGA-IG-A5S3	10A	Blood Derived Normal	HWI-ST482:140667846:C26A8ACXX:5:2105:15323:48113	chr7	38349364	X13355|TRGV5*01|Homo	72/72 nt	100	72	M12960|TRGJ1*01|Homo	19/19 nt	100	19	tgccaccctaccgcgaaactcttt	CHPTAKLF		TRG
TCGA-LN-A8I0	10A	Blood Derived Normal	HWI-ST495:144517253:C4B5BACXX:2:1202:17019:33033	chr7	38273593	X15274|TRGV9*02|Homo	39/39 nt	100	39	M12950|TRGJP*01|Homo	50/50 nt	100	50	tgtgccttgtgggaggtgaaaggatccttagagttgggcaaaaaaatcaaggtattt	CALWEVKGSLELGKKIKVF		TRG
TCGA-JY-A93F	01A	Primary Tumor	HWI-ST720:144720132:C3LEAACXX:6:2305:9202:8402	chr7	38269473	X07205|TRGV9*01|Homo	30/30 nt	100	30	M12961|TRGJ2*01|Homo	49/49 nt	100	49	tgtgggaggggcaattattataagaaactcttt	CGRGNYYKKLF		TRG
TCGA-2H-A9GI	11A	Solid Tissue Normal	HWI-ST495:144774742:C3YL8ACXX:1:1208:20295:66298	chr7	38269463	X74798|TRGV10*02|Homo	25/25 nt	100	25	M12960|TRGJ1*01|Homo	43/43 nt	100	43	tgctgcgtgggattttggtataagaaactcttt	CCVGFWYKKLF		TRG
TCGA-2H-A9GI	11A	Solid Tissue Normal	HWI-ST495:144774742:C3YL8ACXX:2:1110:12077:40997	chr7	38269465	M13434|TRGV8*01|Homo	26/28 nt	92.8571	26	M12957|TRGJ1*02|Homo	44/44 nt	100	44	tgtgccacctggcgagagggttataagaaactcttt	CATWREGYKKLF		TRG
TCGA-VR-AA7I	01A	Primary Tumor	HWI-ST467:146042992:C4LD5ACXX:5:2114:12577:39722	chr7	38253369	X13354|TRGV4*02|Homo	30/30 nt	100	30	M12957|TRGJ1*02|Homo	47/47 nt	100	47	tgtgccacctgggatggacgggggggggtttattataagaaactcttt	CATWDGRGGVYYKKLF		TRG
TCGA-VR-AA7I	01A	Primary Tumor	HWI-ST467:146042992:C4LD5ACXX:6:2305:4504:8536	chr7	38362867	M13429|TRGV2*01|Homo	58/59 nt	98.3051	58	M12960|TRGJ1*01|Homo	34/34 nt	100	34	tgtgccacctgggacagacactattattataagaaactcttt	CATWDRHYYYKKLF		TRG
TCGA-VR-A8EX	10A	Blood Derived Normal	HWI-ST495:144517253:C4B5BACXX:1:1101:17224:79902	chr7	38269455	X07206|TRGV10*01|Homo	20/20 nt	100	20	M12957|TRGJ1*02|Homo	40/40 nt	100	40	tgctgcgtaaagaagaaactcttt	CCVKKKLF		TRG
TCGA-VR-A8EX	10A	Blood Derived Normal	HWI-ST495:144517253:C4B5BACXX:1:1101:14601:74626	chr7	38269466	X13355|TRGV5*01|Homo	29/29 nt	100	29	M12957|TRGJ1*02|Homo	40/40 nt	100	40	tgtgccacctgggacaggccagggaagaaactcttt	CATWDRPGKKLF		TRG
TCGA-VR-A8EX	10A	Blood Derived Normal	HWI-ST495:144517253:C4B5BACXX:2:1303:13957:28281	chr7	38269473	M13429|TRGV2*01|Homo	27/27 nt	100	27	M12961|TRGJ2*01|Homo	48/48 nt	100	48	tgtgccacctgggacgggcggttggattattataagaaactcttt	CATWDGRLDYYKKLF		TRG
TCGA-VR-A8EX	10A	Blood Derived Normal	HWI-ST495:144517253:C4B5BACXX:2:2315:18509:41873	chr7	38269491	X13355|TRGV5*01|Homo	46/46 nt	100	46	M12961|TRGJ2*01|Homo	50/50 nt	100	50	tgccacctgggacaggttccgaattattataagaaactcttt	CHLGQVPNYYKKLF		TRG
TCGA-VR-A8EX	10A	Blood Derived Normal	HWI-ST495:144517253:C4B5BACXX:1:1314:5908:79363	chr7	38299812	X74798|TRGV10*02|Homo	54/54 nt	100	54	M12957|TRGJ1*02|Homo	44/45 nt	97.7778	44	tgctgcgtgggatttaataagaaactcttt	CCVGFNKKLF		TRG
TCGA-VR-A8EU	10A	Blood Derived Normal	HWI-ST446:144525639:C3L0JACXX:5:2103:10111:63462	chr7	38253356	AF159056|TRGV11*02|Homo	20/20 nt	100	20	M12960|TRGJ1*01|Homo	47/47 nt	100	47	tgtgcctgctgctgcaccccttattataagaaactcttt	CACCCTPYYKKLF		TRG
TCGA-VR-A8EU	10A	Blood Derived Normal	HWI-ST446:144525639:C3L0JACXX:6:1316:5537:89868	chr7	38253370	X74798|TRGV10*02|Homo	49/49 nt	100	49	M12960|TRGJ1*01|Homo	45/45 nt	100	45	tgtgctgcgtgggattataagaaactcttt	CAAWDYKKLF		TRG
TCGA-VR-A8EU	10A	Blood Derived Normal	HWI-ST446:144525639:C3L0JACXX:5:1314:10841:52814	chr7	38269476	M13429|TRGV2*01|Homo	44/44 nt	100	44	M12957|TRGJ1*02|Homo	38/38 nt	100	38	tgtgccacctgggaatggaaactcttt	CATWEWKLF		TRG
TCGA-VR-A8EU	10A	Blood Derived Normal	HWI-ST446:144525639:C3L0JACXX:6:1314:7667:79782	chr7	38253370	X74798|TRGV10*02|Homo	49/49 nt	100	49	M12960|TRGJ1*01|Homo	45/45 nt	100	45	tgtgctgcgtgggattataagaaactcttt	CAAWDYKKLF		TRG
TCGA-VR-A8EU	10A	Blood Derived Normal	HWI-ST446:144525639:C3L0JACXX:5:1101:21349:66085	chr7	38273569	X15274|TRGV9*02|Homo	21/21 nt	100	21	M12950|TRGJP*01|Homo	55/55 nt	100	55	tgtgccttgtgggagattgcggagttgggcaaaaaaatcaaggtattt	CALWEIAELGKKIKVF		TRG
TCGA-VR-A8EU	10A	Blood Derived Normal	HWI-ST446:144525639:C3L0JACXX:6:2116:8185:13334	chr7	38353716	X13354|TRGV4*02|Homo	56/56 nt	100	56	M12960|TRGJ1*01|Homo	35/35 nt	100	35	tgtgccacctgggatggaacaggggggaaactcttt	CATWDGTGGKLF		TRG
TCGA-LN-A4A4	10A	Blood Derived Normal	HWI-ST735:141770216:C266MACXX:1:1114:15177:48831	chr7	38317020	X15274|TRGV9*02|Homo	73/73 nt	100	73	M12960|TRGJ1*01|Homo	22/22 nt	100	22	tgtgccttgtgggagtccccttattataagaaactcttt	CALWESPYYKKLF		TRG
TCGA-L5-A4OH	01A	Primary Tumor	HWI-ST735:141770216:C266MACXX:4:2310:10035:75803	chr7	38269479	X13354|TRGV4*02|Homo	42/42 nt	100	42	M12961|TRGJ2*01|Homo	48/48 nt	100	48	tgtgccacctgggattattataagaaactcttt	CATWDYYKKLF		TRG
TCGA-L5-A4OH	01A	Primary Tumor	HWI-ST735:141770216:C266MACXX:4:2214:14226:96064	chr7	38269485	M13434|TRGV8*01|Homo	40/40 nt	100	40	M12957|TRGJ1*02|Homo	45/45 nt	100	45	tgccacctggcccccgggcattataagaaactcttt	CHLAPGHYKKLF		TRG
TCGA-L5-A4OH	01A	Primary Tumor	HWI-ST735:141770216:C266MACXX:3:1308:18411:98202	chr7	38349354	X13355|TRGV5*01|Homo	70/70 nt	100	70	M12960|TRGJ1*01|Homo	25/25 nt	100	25	tgtgccacctgggacaggccggcgaaactcttt	CATWDRPAKLF		TRG
TCGA-L5-A4OH	01A	Primary Tumor	HWI-ST735:141770216:C266MACXX:4:2204:6792:35970	chr7	38349354	X13355|TRGV5*01|Homo	70/70 nt	100	70	M12960|TRGJ1*01|Homo	25/25 nt	100	25	tgtgccacctgggacaggccggcgaaactcttt	CATWDRPAKLF		TRG
TCGA-L7-A56G	10A	Blood Derived Normal	HWI-ST791:141707868:C27VPACXX:1:1111:18644:75008	chr7	38269459	X07205|TRGV9*01|Homo	27/27 nt	100	27	M12957|TRGJ1*02|Homo	38/38 nt	100	38	tgtgggaggtgcgggaaactcttt	CGRCGKLF		TRG
TCGA-L5-A8NH	11A	Solid Tissue Normal	HWI-ST466:144720274:C3LTWACXX:7:1113:8280:25052	chr7	142797455	U48259|TRBV19*02|Homo	24/24 nt	100	24	M14159|TRBJ2-7*01|Homo	47/47 nt	100	47	tgtgccagtagtattcggagctcctacgagcagtacttc	CASSIRSSYEQYF		TRB
TCGA-LN-A7HV	10A	Blood Derived Normal	HWI-ST434:144041132:C3D9TACXX:7:1101:6221:90178	chr7	142796369	U08314|TRBV28*01|Homo	28/28 nt	100	28	X02987|TRBJ2-1*01|Homo	44/44 nt	100	44	tgtgccagcagcctaagcatcggcgggagggctttgggttacaatgagcagttcttc	CASSLSIGGRALGYNEQFF		TRB
TCGA-JY-A6FH	01A	Primary Tumor	HWI-ST648:144045133:C3CU5ACXX:5:2208:5815:66580	chr7	142308973	U07977|TRBV3-1*01|Homo	74/74 nt	100	74	M14159|TRBJ2-7*01|Homo	21/21 nt	100	21	tgtgccagcagccaaacgggcgagcagtacttc	CASSQTGEQYF		TRB
TCGA-JY-A6FH	01A	Primary Tumor	HWI-ST648:144045133:C3CU5ACXX:6:1113:17385:3116	chr7	142797460	U03115|TRBV10-3*01|Homo	44/45 nt	97.7778	44	M14159|TRBJ2-7*01|Homo	42/42 nt	100	42	tgtgccatcagagacgggactagcggttacgagcagtacttc	CAIRDGTSGYEQYF		TRB
TCGA-LN-A49V	01A	Primary Tumor	HWI-ST118:140669790:C24Y4ACXX:4:1110:10150:45028	chr7	142796369	M11954|TRBV20-1*03|Homo	40/40 nt	100	40	X02987|TRBJ2-1*01|Homo	42/42 nt	100	42	tgcagtgctggggactcttccttcgaatacaatgagcagttcttc	CSAGDSSFEYNEQFF		TRB
TCGA-LN-A8I1	10A	Blood Derived Normal	HWI-ST495:144517253:C4B5BACXX:2:2303:11890:18230	chr7	142451390	L36092|TRBV6-5*01|Homo	57/59 nt	96.6102	57	X02987|TRBJ2-2*01|Homo	33/33 nt	100	33	tgtgcaagcagttatcgccgggggtccggggagctgtttttt	CASSYRRGSGELFF		TRB
TCGA-LN-A49X	10A	Blood Derived Normal	HWI-ST735:141770216:C266MACXX:7:2307:10263:66773	chr7	142796365	X74848|TRBV6-6*04|Homo	40/40 nt	100	40	X02987|TRBJ2-1*01|Homo	45/45 nt	100	45	tgtgccagcagtcgcatgacagggcctatctcctacaatgagcagttcttc	CASSRMTGPISYNEQFF		TRB
TCGA-L5-A4OM	11A	Solid Tissue Normal	HWI-ST446:142371357:C27VUACXX:1:1212:9400:67884	chr7	142349593	X61445|TRBV6-2*01|Homo	63/63 nt	100	63	M14159|TRBJ2-7*01|Homo	24/24 nt	100	24	tgtacttctgtgccaggcccacaggaggactacgagcagtacttc	CTSVPGPQEDYEQYF		TRB
TCGA-VR-A8EY	10A	Blood Derived Normal	HWI-ST495:144517253:C4B5BACXX:2:1105:6977:46211	chr7	142715803	L36092|TRBV27*01|Homo	55/56 nt	98.2143	55	X02987|TRBJ2-1*01|Homo	28/28 nt	100	28	tgtgccagcagcttcccgggactagcggggtcctacaatgagcagttcttc	CASSFPGLAGSYNEQFF		TRB
TCGA-VR-A8EY	10A	Blood Derived Normal	HWI-ST495:144517253:C4B5BACXX:2:2203:6036:33222	chr7	142715803	L36092|TRBV27*01|Homo	55/56 nt	98.2143	55	X02987|TRBJ2-1*01|Homo	28/28 nt	100	28	tgtgccagcagcttcccgggactagcggggtcctacaatgagcagttcttc	CASSFPGLAGSYNEQFF		TRB
TCGA-VR-A8ER	10A	Blood Derived Normal	HWI-ST495:144517253:C4B5BACXX:2:2213:8309:76912	chr7	142797456	U07978|TRBV4-3*01|Homo	42/42 nt	100	42	M14159|TRBJ2-7*01|Homo	47/47 nt	100	47	tgcgccagcagccaatttagcggtctctcctacgagcagtacttc	CASSQFSGLSYEQYF		TRB
TCGA-VR-A8EZ	10A	Blood Derived Normal	HWI-ST495:144517253:C4B5BACXX:2:2308:7308:19837	chr7	142301366	M64351|TRBV2*03|Homo	64/65 nt	98.4615	64	X02987|TRBJ2-1*01|Homo	31/31 nt	100	31	tgtgccagcagcgaatccccctacaatgagcagttcttc	CASSESPYNEQFF		TRB
TCGA-IG-A3YC	10A	Blood Derived Normal	HWI-ST118:140669790:C24Y4ACXX:2:1106:13260:56900	chr7	142536237	M62378|TRBV13*02|Homo	50/50 nt	100	50	M14159|TRBJ2-7*01|Homo	37/38 nt	97.3684	37	tgtacttctgtgccagcaggcccagggacaggctc-tacgagcagtacttc	CTSVPAGPGTGSTSST		TRB
TCGA-IG-A3YC	10A	Blood Derived Normal	HWI-ST118:140669790:C24Y4ACXX:2:1106:13260:56900	chr7	142797459	M62378|TRBV13*02|Homo	25/25 nt	100	25	M14159|TRBJ2-7*01|Homo	46/47 nt	97.8723	46	tgtacttctgtgccagcaggcccagggacaggctc-tacgagcagtacttc	CTSVPAGPGTGSTSST		TRB
TCGA-L5-A4OW	01A	Primary Tumor	HWI-ST482:140667846:C26A8ACXX:8:2111:19370:51478	chr7	142451401	AF009662|TRBV6-6*02|Homo	48/48 nt	100	48	M14159|TRBJ2-7*01|Homo	33/33 nt	100	33	tgtgccagcagttactcgccgggacaggcgggattggagcagtacttc	CASSYSPGQAGLEQYF		TRB
TCGA-L5-A4OW	01A	Primary Tumor	HWI-ST482:140667846:C26A8ACXX:8:1102:19744:12005	chr7	142796373	AF009662|TRBV6-6*02|Homo	29/29 nt	100	29	X02987|TRBJ2-1*01|Homo	42/42 nt	100	42	tgtgccagcagttatgcaagggtcgatgagcagttcttc	CASSYARVDEQFF		TRB
TCGA-VR-A8EP	10B	Blood Derived Normal	HWI-ST467:146042992:C4LD5ACXX:3:1113:19206:46032	chr7	142392372	AF009660|TRBV9*02|Homo	41/41 nt	100	41	X02987|TRBJ2-2*01|Homo	38/38 nt	100	38	tgtgccagcagcgtagctcccttgggacagggctcccccggggagctgtttttt	CASSVAPLGQGSPGELFF		TRB
TCGA-VR-A8EP	10B	Blood Derived Normal	HWI-ST467:146042992:C4LD5ACXX:3:2111:18040:33745	chr7	142796373	X61447|TRBV6-9*01|Homo	21/21 nt	100	21	X02987|TRBJ2-1*01|Homo	42/42 nt	100	42	tgtgccagcagttatgccggtcaggggtgggatgagcagttcttc	CASSYAGQGWDEQFF		TRB
TCGA-VR-A8EP	10B	Blood Derived Normal	HWI-ST467:146042992:C4LD5ACXX:4:1213:19248:71600	chr7	142796560	AF009660|TRBV9*02|Homo	38/38 nt	100	38	X02987|TRBJ2-2*01|Homo	42/42 nt	100	42	tgtgccagcagcgtcccgttactagcggggggcccgaacaccggggagctgtttttt	CASSVPLLAGGPNTGELFF		TRB
TCGA-LN-A49O	01A	Primary Tumor	HWI-ST118:140669790:C24Y4ACXX:5:1311:19732:8761	chr7	142797459	L36092|TRBV9*01|Homo	27/27 nt	100	27	M14159|TRBJ2-7*01|Homo	44/44 nt	100	44	tgtgccagcagcgccgatccgggacagtcaatctacgagcagtacttc	CASSADPGQSIYEQYF		TRB
TCGA-JY-A6FD	01A	Primary Tumor	HWI-ST648:144045123:C3B8UACXX:3:2303:18029:77012	chr7	142797461	L36092|TRBV5-1*01|Homo	35/35 nt	100	35	M14159|TRBJ2-7*01|Homo	42/42 nt	100	42	tgcgccagcagcttgggactagcagagcatgacgagcagtacttc	CASSLGLAEHDEQYF		TRB
TCGA-JY-A6FD	01A	Primary Tumor	HWI-ST648:144045123:C3B8UACXX:3:2303:18029:77012	chr7	142797461	L36092|TRBV5-1*01|Homo	35/35 nt	100	35	M14159|TRBJ2-7*01|Homo	42/42 nt	100	42	tgcgccagcagcttgggactagcagagcatgacgagcagtacttc	CASSLGLAEHDEQYF		TRB
TCGA-L5-A8NU	01A	Primary Tumor	HWI-ST495:144517253:C4B5BACXX:1:1204:16585:41723	chr7	142500471	L36092|TRBV5-6*01|Homo	64/64 nt	100	64	L36092|TRBJ1-6*02|Homo	24/24 nt	100	24	tgccagcagcttgggatcagggacagctcctataattcacccctccacttt	CQQLGIRDSSYNSPLHF		TRB
TCGA-L5-A8NU	01A	Primary Tumor	HWI-ST495:144517253:C4B5BACXX:2:1114:5893:76388	chr7	142788499	L36092|TRBV2*01|Homo	43/43 nt	100	43	M14158|TRBJ1-5*01|Homo	44/44 nt	100	44	tgtgccagcagggggacaggccgaagcaatcagccccagcatttt	CASRGTGRSNQPQHF		TRB
TCGA-L5-A8NU	01A	Primary Tumor	HWI-ST495:144517253:C4B5BACXX:1:2310:7507:13291	chr7	142797456	L36092|TRBV10-2*01|Homo	32/32 nt	100	32	M14159|TRBJ2-7*01|Homo	47/47 nt	100	47	tgcgccagcagtgaagggacattctcctacgagcagtacttc	CASSEGTFSYEQYF		TRB
TCGA-VR-A8ET	01A	Primary Tumor	HWI-ST467:146042992:C4LD5ACXX:4:1207:11074:7941	chr7	142313613	U07977|TRBV4-1*01|Homo	54/54 nt	100	54	X02987|TRBJ2-1*01|Homo	36/36 nt	100	36	tgcgccagcagccaagataagggcgcgaatgagcagttcttc	CASSQDKGANEQFF		TRB
TCGA-VR-A8ET	01A	Primary Tumor	HWI-ST467:146042992:C4LD5ACXX:4:1206:20506:21273	chr7	142434330	L36092|TRBV11-2*01|Homo	61/62 nt	98.3871	61	M14159|TRBJ2-7*01|Homo	27/27 nt	100	27	tgtgccagcagcttttcagggggcccctacgagcagtacttc	CASSFSGGPYEQYF		TRB
TCGA-JY-A6FA	10A	Blood Derived Normal	HWI-ST466:144041013:C3CV5ACXX:1:2104:9824:20752	chr7	142313612	U07977|TRBV4-1*01|Homo	55/55 nt	100	55	K02545|TRBJ1-1*01|Homo	24/25 nt	96	24	tgcgccagcagccaagatttggtagagagcgctggcatgaacaccgaagctttcttt	CASSQDLVESAGMNTEAFF		TRB
TCGA-VR-A8EQ	10A	Blood Derived Normal	HWI-ST446:144525639:C3L0JACXX:8:2203:19035:43534	chr7	142619465	L36092|TRBV19*01|Homo	59/60 nt	98.3333	59	M14159|TRBJ2-7*01|Homo	25/25 nt	100	25	tgtgccagttccgggacaggcgcttacgagcagtacttc	CASSGTGAYEQYF		TRB
TCGA-VR-A8EQ	10A	Blood Derived Normal	HWI-ST446:144525639:C3L0JACXX:8:2204:19537:34022	chr7	142796375	L36092|TRBV19*01|Homo	22/22 nt	100	22	X02987|TRBJ2-1*01|Homo	40/40 nt	100	40	tgtgccagtagtgttaactccgggactagcggaaggtgggagcagttcttc	CASSVNSGTSGRWEQFF		TRB
TCGA-IG-A97I	10A	Blood Derived Normal	HWI-ST664:145039189:C49PEACXX:6:1102:11700:78101	chr7	142434349	L36092|TRBV11-2*01|Homo	45/45 nt	100	45	X02987|TRBJ2-1*01|Homo	40/40 nt	100	40	tgtgccagcagcttagccccgggactagcggatgagcagttcttc	CASSLAPGLADEQFF		TRB
TCGA-IG-A97I	10A	Blood Derived Normal	HWI-ST664:145039189:C49PEACXX:5:2202:18100:71652	chr7	142469950	X58815|TRBV6-6*03|Homo	58/59 nt	98.3051	58	M14158|TRBJ1-3*01|Homo	34/34 nt	100	34	tgtgccagccaggctggccctggaaacaccatatatttt	CASQAGPGNTIYF		TRB
TCGA-IG-A97I	10A	Blood Derived Normal	HWI-ST664:145039189:C49PEACXX:6:2106:3373:26181	chr7	142469950	X58815|TRBV6-6*03|Homo	58/59 nt	98.3051	58	M14158|TRBJ1-3*01|Homo	34/34 nt	100	34	tgtgccagccaggctggccctggaaacaccatatatttt	CASQAGPGNTIYF		TRB
TCGA-IG-A97I	10A	Blood Derived Normal	HWI-ST664:145039189:C49PEACXX:6:2207:9149:18568	chr7	142627336	M11955|TRBV20-1*01|Homo	64/64 nt	100	64	K02545|TRBJ1-2*01|Homo	21/21 nt	100	21	tgcagtgctagagatcacagggattctgtctatggctacaccttc	CSARDHRDSVYGYTF		TRB
TCGA-IG-A97I	10A	Blood Derived Normal	HWI-ST664:145039189:C49PEACXX:6:2303:4259:16996	chr7	142627336	M11955|TRBV20-1*01|Homo	64/64 nt	100	64	K02545|TRBJ1-2*01|Homo	21/21 nt	100	21	tgcagtgctagagatcacagggattctgtctatggctacaccttc	CSARDHRDSVYGYTF		TRB
TCGA-IG-A97I	10A	Blood Derived Normal	HWI-ST664:145039189:C49PEACXX:5:2313:8627:42163	chr7	142797464	L36092|TRBV27*01|Homo	33/33 nt	100	33	M14159|TRBJ2-7*01|Homo	39/39 nt	100	39	tgtgccagcagtttctgggggggacagcagtacttc	CASSFWGGQQYF		TRB
TCGA-L5-A4OQ	01A	Primary Tumor	HWI-ST735:141770216:C266MACXX:5:1214:19772:48316	chr7	142797460	M33233|TRBV11-1*01|Homo	29/29 nt	100	29	M14159|TRBJ2-7*01|Homo	43/43 nt	100	43	tgtgccagcagtcccgggacaaacctttacgagcagtacttc	CASSPGTNLYEQYF		TRB
TCGA-L5-A4OQ	01A	Primary Tumor	HWI-ST735:141770216:C266MACXX:6:2112:19757:93111	chr7	142797460	M33233|TRBV11-1*01|Homo	29/29 nt	100	29	M14159|TRBJ2-7*01|Homo	43/43 nt	100	43	tgtgccagcagtcccgggacaaacctttacgagcagtacttc	CASSPGTNLYEQYF		TRB
TCGA-L5-A43I	11A	Solid Tissue Normal	HWI-ST118:140669790:C24Y4ACXX:2:2211:20372:83415	chr7	142451403	X61446|TRBV6-1*01|Homo	40/40 nt	100	40	M14159|TRBJ2-7*01|Homo	43/44 nt	97.7273	43	tgtacttctgtgccagcagcgtcttggaggggacagtcc-acgagcagtacttc	CTSVPAASWRGQSTSST		TRB
TCGA-L5-A43I	11A	Solid Tissue Normal	HWI-ST118:140669790:C24Y4ACXX:2:2216:16047:32455	chr7	142797458	M27384|TRBV7-8*03|Homo	38/38 nt	100	38	M14159|TRBJ2-7*01|Homo	44/44 nt	100	44	tgtgccagcagccctaccttttcgggtgggacctacgagcagtacttc	CASSPTFSGGTYEQYF		TRB
TCGA-IG-A3I8	10A	Blood Derived Normal	HWI-ST482:140667846:C26A8ACXX:2:1112:17968:81283	chr7	142309003	M33240|TRBV3-2*03|Homo	45/46 nt	97.8261	45	X02987|TRBJ2-3*01|Homo	42/42 nt	100	42	tgtgccagcagcccaaggcgggggggtttcacagatacgcagtatttt	CASSPRRGGFTDTQYF		TRB
TCGA-Z6-AAPN	10A	Blood Derived Normal	HWI-ST467:146042992:C4LD5ACXX:4:2306:2473:59661	chr7	142657160	L05153|TRBV24/OR9-2*01|Homo	49/49 nt	100	49	X02987|TRBJ2-3*01|Homo	34/34 nt	100	34	tgtgccaccagtggctactccgggacacaaagcacagatacgcagtatttt	CATSGYSGTQSTDTQYF		TRB
TCGA-IG-A3YA	01A	Primary Tumor	HWI-ST118:140669790:C24Y4ACXX:4:2214:3036:100355	chr7	142345922	U07978|TRBV4-3*01|Homo	60/60 nt	100	60	M14158|TRBJ1-4*01|Homo	25/25 nt	100	25	tgcgccagcagccctcttgcccaattttcaactaatgaaaaactgtttttt	CASSPLAQFSTNEKLFF		TRB
TCGA-IG-A3YA	01A	Primary Tumor	HWI-ST118:140669790:C24Y4ACXX:5:1210:9674:17002	chr7	142797121	L36092|TRBV19*01|Homo	27/27 nt	100	27	X02987|TRBJ2-5*01|Homo	46/46 nt	100	46	tgtgccagtagtatcacagggtttcaagagacccagtacttc	CASSITGFQETQYF		TRB
TCGA-JY-A938	10A	Blood Derived Normal	HWI-ST720:144720132:C3LEAACXX:8:2104:3423:77242	chr7	142451377	L36092|TRBV6-5*01|Homo	66/66 nt	100	66	X02987|TRBJ2-2*01|Homo	22/22 nt	100	22	tgtgccagcagcaaactcgacagcaccggggagctgtttttt	CASSKLDSTGELFF		TRB
TCGA-JY-A938	10A	Blood Derived Normal	HWI-ST720:144720132:C3LEAACXX:7:2305:11890:99128	chr7	142796567	L06892|TRBV6-6*05|Homo	32/32 nt	100	32	X02987|TRBJ2-2*01|Homo	44/44 nt	100	44	tgtgccagcagccagagccccgggggcggggagctgtttttt	CASSQSPGGGELFF		TRB
TCGA-R6-A6L6	01B	Primary Tumor	HWI-ST648:144045123:C3B8UACXX:4:1215:19110:55922	chr7	142657166	L05153|TRBV24/OR9-2*01|Homo	47/47 nt	100	47	K02545|TRBJ1-2*01|Homo	46/46 nt	100	46	tgtgccaccagtgatttaacagggaactatggctacaccttc	CATSDLTGNYGYTF		TRB
TCGA-KH-A6WC	10B	Blood Derived Normal	HWI-ST466:144041013:C3CV5ACXX:2:2109:6071:72419	chr7	142715798	L36092|TRBV27*01|Homo	61/61 nt	100	61	X02987|TRBJ2-5*01|Homo	27/27 nt	100	27	tgtgccagcagtttcggagggacggggacccagtacttc	CASSFGGTGTQYF		TRB
TCGA-L5-A893	01A	Primary Tumor	HWI-ST434:144956024:C42N3ACXX:4:1114:7406:45347	chr7	142349603	X61445|TRBV6-2*01|Homo	62/62 nt	100	62	K02545|TRBJ1-1*01|Homo	26/26 nt	100	26	tgtgccagcagttactccctccggcctggtgaagctttcttt	CASSYSLRPGEAFF		TRB
TCGA-L5-A893	01A	Primary Tumor	HWI-ST434:144956024:C42N3ACXX:4:1114:7406:45347	chr7	142786887	U07978|TRBV6-3*01|Homo	25/25 nt	100	25	K02545|TRBJ1-1*01|Homo	41/41 nt	100	41	tgtgccagcagttactccctccggcctggtgaagctttcttt	CASSYSLRPGEAFF		TRB
TCGA-L5-A893	01A	Primary Tumor	HWI-ST434:144956024:C42N3ACXX:3:1302:3923:68309	chr7	142796371	L36092|TRBV5-1*01|Homo	38/38 nt	100	38	X02987|TRBJ2-1*01|Homo	44/44 nt	100	44	tgcgccagcagccgtgtggcggggcccaatgagcagttcttc	CASSRVAGPNEQFF		TRB
TCGA-L5-A893	01A	Primary Tumor	HWI-ST434:144956024:C42N3ACXX:4:2308:13789:75144	chr7	142797459	M62379|TRBV2*02|Homo	35/35 nt	100	35	M14159|TRBJ2-7*01|Homo	44/44 nt	100	44	tgtgccagcagaatctacgagcagtacttc	CASRIYEQYF		TRB
TCGA-LN-A4A1	01A	Primary Tumor	HWI-ST735:141770216:C266MACXX:8:1202:6943:74068	chr7	142469939	X74848|TRBV6-6*04|Homo	67/67 nt	100	67	X02987|TRBJ2-6*01|Homo	19/19 nt	100	19	tgtgccagcgggacaggggtcctctctggggccaacgtcctgactttc	CASGTGVLSGANVLTF		TRB
TCGA-LN-A4A1	01A	Primary Tumor	HWI-ST735:141770216:C266MACXX:8:2307:21021:46140	chr7	142469939	X74848|TRBV6-6*04|Homo	67/67 nt	100	67	X02987|TRBJ2-6*01|Homo	19/19 nt	100	19	tgtgccagcgggacaggggtcctctctggggccaacgtcctgactttc	CASGTGVLSGANVLTF		TRB
TCGA-2H-A9GJ	11A	Solid Tissue Normal	HWI-ST720:144720179:C3LT3ACXX:3:2108:8144:81886	chr7	142434350	L36092|TRBV11-2*01|Homo	39/39 nt	100	39	X02987|TRBJ2-1*01|Homo	26/26 nt	100	26	tgccagcaggcccacggggaccctccccagggggggggattaggtgagcagttcttc	CQQAHGDPPQGGGLGEQFF		TRB
TCGA-R6-A6DQ	10A	Blood Derived Normal	HWI-ST474:143067858:C2MMRACXX:6:2203:10584:3300	chr7	142308998	U07977|TRBV3-1*01|Homo	46/46 nt	100	46	M14158|TRBJ1-5*01|Homo	33/33 nt	100	33	tgtatttctgtgccagcagcttccaccatacacagggggcatagcaatcagccccagcatttt	CISVPAASTIHRGHSNQPQHF		TRB
TCGA-R6-A6DQ	10A	Blood Derived Normal	HWI-ST474:143067858:C2MMRACXX:5:2105:9779:78758	chr7	142788498	X61445|TRBV6-2*01|Homo	36/36 nt	100	36	M14158|TRBJ1-5*01|Homo	47/47 nt	100	47	tgtgtacttctgtgccagcagacctatcgacagtcctatagcaatcagccccagcatttt	CVLLCQQTYRQSYSNQPQHF		TRB
TCGA-R6-A6DQ	10A	Blood Derived Normal	HWI-ST474:143067858:C2MMRACXX:6:2213:11681:11547	chr7	142796368	X61446|TRBV6-1*01|Homo	27/27 nt	100	27	X02987|TRBJ2-1*01|Homo	47/47 nt	100	47	tgtgccagcagtgaaacggcaacacccttctacaatgagcagttcttc	CASSETATPFYNEQFF		TRB
TCGA-LN-A4MR	10A	Blood Derived Normal	HWI-ST482:140667846:C26A8ACXX:4:2108:17171:59766	chr7	142797457	M62379|TRBV2*02|Homo	23/23 nt	100	23	M14159|TRBJ2-7*01|Homo	46/46 nt	100	46	tgtgccagcaaagtagcgggggggtcctacgagcagtacttc	CASKVAGGSYEQYF		TRB
TCGA-L5-A8NE	01A	Primary Tumor	HWI-ST720:144720179:C3LT3ACXX:8:1214:16532:80426	chr7	142796562	L06892|TRBV6-6*05|Homo	30/30 nt	100	30	X02987|TRBJ2-2*01|Homo	49/49 nt	100	49	tgtgccagcggaaccgggacaaacaccggggagctgtttttt	CASGTGTNTGELFF		TRB
TCGA-V5-AASW	10A	Blood Derived Normal	HWI-ST467:146042992:C4LD5ACXX:3:2206:18155:16901	chr7	142560878	X07192|TRBV12-3*01|Homo	52/53 nt	98.1132	52	M14159|TRBJ2-7*01|Homo	28/28 nt	100	28	tgtgtacctctgtgccagcagtttagtttgggccgggacaggggttacgagcagtacttc	CVPLCQQFSLGRDRGYEQYF		TRB
TCGA-V5-AASW	10A	Blood Derived Normal	HWI-ST467:146042992:C4LD5ACXX:3:1115:13028:94730	chr7	142796370	AF029308|TRBV20/OR9-2*03|Homo	25/26 nt	96.1538	25	X02987|TRBJ2-1*01|Homo	45/45 nt	100	45	tgcagtgctggagggctcgacaatgagcagttcttc	CSAGGLDNEQFF		TRB
TCGA-V5-AASW	10A	Blood Derived Normal	HWI-ST467:146042992:C4LD5ACXX:4:1206:19933:53934	chr7	142796855	U07975|TRBV4-2*01|Homo	21/21 nt	100	21	X02987|TRBJ2-3*01|Homo	41/41 nt	100	41	tgtgccagcagccccctcgggagggccgagggtacgcagtatttt	CASSPLGRAEGTQYF		TRB
TCGA-L5-A891	11A	Solid Tissue Normal	HWI-ST495:144517253:C4B5BACXX:2:2207:4041:15340	chr7	142796564	L36092|TRBV19*01|Homo	19/19 nt	100	19	X02987|TRBJ2-2*01|Homo	47/47 nt	100	47	tgtgccagtagtatagctggggcaccgggcaccggggagctgtttttt	CASSIAGAPGTGELFF		TRB
TCGA-V5-A7RE	11A	Solid Tissue Normal	HWI-ST720:144016725:C3E61ACXX:7:1303:13080:48072	chr7	142349590	U07978|TRBV6-3*01|Homo	69/69 nt	100	69	K02545|TRBJ1-1*01|Homo	20/20 nt	100	20	tgtgccagcagggacagggaagacactgaagctttcttt	CASRDREDTEAFF		TRB
TCGA-V5-A7RE	11A	Solid Tissue Normal	HWI-ST720:144016725:C3E61ACXX:8:2314:12124:12640	chr7	142469954	L36092|TRBV6-6*01|Homo	60/60 nt	100	60	X02987|TRBJ2-2*01|Homo	32/32 nt	100	32	tgtgccagcagttactcgaaggggtccggggagctgtttttt	CASSYSKGSGELFF		TRB
TCGA-S8-A6BW	10A	Blood Derived Normal	HWI-ST474:143067858:C2MMRACXX:8:2216:8880:17852	chr7	142500479	L36092|TRBV5-6*01|Homo	56/56 nt	100	56	K02545|TRBJ1-2*01|Homo	23/23 nt	100	23	tgtgccagcagcttggtcgggacccatccggcaggcgatggctacaccttc	CASSLVGTHPAGDGYTF		TRB
TCGA-X8-AAAR	01A	Primary Tumor	HWI-ST467:146042992:C4LD5ACXX:6:1212:21036:68539	chr7	142616353	L36092|TRBV18*01|Homo	61/61 nt	100	61	M14159|TRBJ2-7*01|Homo	35/36 nt	97.2222	35	tgtgccagctcaccagtttcccacgagcagtacttc	CASSPVSHEQYF		TRB
TCGA-X8-AAAR	01A	Primary Tumor	HWI-ST467:146042992:C4LD5ACXX:6:1113:20882:69927	chr7	142619482	L36092|TRBV19*01|Homo	48/48 nt	100	48	M14159|TRBJ2-7*01|Homo	30/30 nt	100	30	tgtgccagtagtatggattccgggacagggggccgagagcagtacttc	CASSMDSGTGGREQYF		TRB
TCGA-VR-A8Q7	01A	Primary Tumor	HWI-ST720:144720179:C3LT3ACXX:6:2211:20488:19414	chr7	142482957	X58801|TRBV5-5*03|Homo	55/55 nt	100	55	X02987|TRBJ2-6*01|Homo	33/33 nt	100	33	tgtgccagggggtcggggatcaacgtcctgactttc	CARGSGINVLTF		TRB
TCGA-VR-A8Q7	01A	Primary Tumor	HWI-ST720:144720179:C3LT3ACXX:5:2210:1734:61892	chr7	142796847	AF009660|TRBV9*02|Homo	31/31 nt	100	31	X02987|TRBJ2-3*01|Homo	49/49 nt	100	49	tgtgccagcagcgtagagagcaggggaagcacagatacgcagtatttt	CASSVESRGSTDTQYF		TRB
TCGA-JY-A938	01A	Primary Tumor	HWI-ST720:144720179:C3LT3ACXX:6:1209:6672:11954	chr7	142451376	L36092|TRBV6-5*01|Homo	67/67 nt	100	67	K02545|TRBJ1-1*01|Homo	21/21 nt	100	21	tgtgccagcagccccctcccatcgaacactgaagctttcttt	CASSPLPSNTEAFF		TRB
TCGA-JY-A938	01A	Primary Tumor	HWI-ST720:144720179:C3LT3ACXX:6:1103:19821:9185	chr7	142637327	L36092|TRBV21-1*01|Homo	52/53 nt	98.1132	52	M14159|TRBJ2-7*01|Homo	38/38 nt	100	38	tgtatttctgtgccagcgcctagacaggcctcctacgagcagtacttc	CISVPAPRQASYEQYF		TRB
TCGA-L5-A8NK	01A	Primary Tumor	HWI-ST466:144720274:C3LTWACXX:7:1114:16550:76744	chr7	142797458	U07977|TRBV4-1*01|Homo	23/23 nt	100	23	M14159|TRBJ2-7*01|Homo	45/45 nt	100	45	tgcgccagcagccaaactcaggggggacggaaaacctacgagcagtacttc	CASSQTQGGRKTYEQYF		TRB
TCGA-L5-A8NQ	11A	Solid Tissue Normal	HWI-ST446:144525639:C3L0JACXX:8:2204:19011:36120	chr7	142797459	U03115|TRBV10-3*01|Homo	26/26 nt	100	26	M14159|TRBJ2-7*01|Homo	44/44 nt	100	44	tgtgccatcagtgggaatccggatgagggctacgagcagtacttc	CAISGNPDEGYEQYF		TRB
TCGA-L5-A8NQ	01A	Primary Tumor	HWI-ST434:144956024:C42N3ACXX:3:1204:2230:46433	chr7	142482972	L36092|TRBV5-5*01|Homo	48/48 nt	100	48	M14158|TRBJ1-4*01|Homo	39/39 nt	100	39	tgtgccagcagcttggttgagggggcgagtgaaaaactgtttttt	CASSLVEGASEKLFF		TRB
TCGA-L5-A8NQ	01A	Primary Tumor	HWI-ST434:144956024:C42N3ACXX:4:2116:3767:62491	chr7	142671185	L36092|TRBV25-1*01|Homo	60/60 nt	100	60	M14159|TRBJ2-7*01|Homo	24/24 nt	100	24	tgtgccagcagtgaatacggcacagggggccggtcctacgagcagtacttc	CASSEYGTGGRSYEQYF		TRB
TCGA-L5-A8NQ	01A	Primary Tumor	HWI-ST434:144956024:C42N3ACXX:3:2105:4946:32102	chr7	142787025	U07977|TRBV3-1*01|Homo	38/38 nt	100	38	K02545|TRBJ1-2*01|Homo	40/40 nt	100	40	tgtgccagcagccatgggtcgggggcgcagggcggctacaccttc	CASSHGSGAQGGYTF		TRB
TCGA-L5-A893	11A	Solid Tissue Normal	HWI-ST446:144525639:C3L0JACXX:4:2215:16008:21864	chr7	142797457	AF009660|TRBV9*02|Homo	27/27 nt	100	27	M14159|TRBJ2-7*01|Homo	46/46 nt	100	46	tgtgccagcagcgtagttccgtcgtcctacgagcagtacttc	CASSVVPSSYEQYF		TRB
TCGA-R6-A6DN	01B	Primary Tumor	HWI-ST474:143067858:C2MMRACXX:7:2201:9202:26827	chr7	142796849	L36092|TRBV27*01|Homo	41/41 nt	100	41	X02987|TRBJ2-3*01|Homo	47/47 nt	100	47	tgtgccagcagtttccgcggggtagacacagatacgcagtatttt	CASSFRGVDTDTQYF		TRB
TCGA-2H-A9GH	01A	Primary Tumor	HWI-ST720:144720179:C3LT3ACXX:3:1104:13252:16894	chr7	142796365	AF009660|TRBV9*02|Homo	29/29 nt	100	29	X02987|TRBJ2-1*01|Homo	50/50 nt	100	50	tgtgccagcagcgtagctagggggaactcctacaatgagcagttcttc	CASSVARGNSYNEQFF		TRB
TCGA-2H-A9GL	11A	Solid Tissue Normal	HWI-ST720:144720132:C3LEAACXX:7:2214:14077:25135	chr7	142492605	L36092|TRBV7-6*01|Homo	65/65 nt	100	65	X02987|TRBJ2-3*01|Homo	21/21 nt	100	21	tgtgccagcagctatttagcgggggctagcacagatacgcagtatttt	CASSYLAGASTDTQYF		TRB
TCGA-JY-A6FB	01A	Primary Tumor	HWI-ST648:144045133:C3CU5ACXX:4:2316:20978:19671	chr7	142463513	X58804|TRBV5-4*04|Homo	64/64 nt	100	64	M14158|TRBJ1-4*01|Homo	22/22 nt	100	22	tgtgccagcagtcggacggccggagctaatgaaaaactgtttttt	CASSRTAGANEKLFF		TRB
TCGA-V5-A7RB	10A	Blood Derived Normal	HWI-ST720:144016725:C3E61ACXX:6:2105:1417:12628	chr7	142392345	M27380|TRBV9*03|Homo	64/64 nt	100	64	M14159|TRBJ2-7*01|Homo	19/19 nt	100	19	tgtgccagcagccaaagcccgggacaagtctacgagcagtacttc	CASSQSPGQVYEQYF		TRB
TCGA-V5-A7RB	10A	Blood Derived Normal	HWI-ST720:144016725:C3E61ACXX:6:1212:12500:23727	chr7	142619473	L36092|TRBV19*01|Homo	57/57 nt	100	57	M14159|TRBJ2-7*01|Homo	31/31 nt	100	31	tgtgccagtagtatgacagggggcggcgagcagtacttc	CASSMTGGGEQYF		TRB
TCGA-V5-A7RB	10A	Blood Derived Normal	HWI-ST720:144016725:C3E61ACXX:6:2109:12651:33500	chr7	142797457	M62378|TRBV13*02|Homo	26/26 nt	100	26	M14159|TRBJ2-7*01|Homo	46/46 nt	100	46	tgccagcagcctcaccgaccccgggacgcaaggtcctacgagcagtacttc	CQQPHRPRDARSYEQYF		TRB
TCGA-V5-A7RB	10A	Blood Derived Normal	HWI-ST720:144016725:C3E61ACXX:5:2101:4026:87701	chr7	142797462	L36092|TRBV6-5*01|Homo	37/37 nt	100	37	M14159|TRBJ2-7*01|Homo	41/41 nt	100	41	tgtgccagcagtttcggacaggggggcgagcagtacttc	CASSFGQGGEQYF		TRB
TCGA-VR-A8EU	01A	Primary Tumor	HWI-ST446:144525639:C3L0JACXX:7:1312:18035:51546	chr7	142392354	AF009660|TRBV9*02|Homo	56/56 nt	100	56	X02987|TRBJ2-5*01|Homo	29/29 nt	100	29	tgtgccagcagcggctccgggacagggaaagagacccagtacttc	CASSGSGTGKETQYF		TRB
TCGA-L5-A88T	11A	Solid Tissue Normal	HWI-ST434:144041132:C3D9TACXX:7:1312:6991:41923	chr7	142313593	U07977|TRBV4-1*01|Homo	71/71 nt	100	71	X02987|TRBJ2-2*01|Homo	25/25 nt	100	25	tgcgccagcagccaccagaccggggagctgtttttt	CASSHQTGELFF		TRB
TCGA-L5-A88T	11A	Solid Tissue Normal	HWI-ST434:144041132:C3D9TACXX:8:2305:4500:42259	chr7	142796364	L36092|TRBV5-6*01|Homo	42/43 nt	97.6744	42	X02987|TRBJ2-1*01|Homo	48/48 nt	100	48	tgtgccagcagcttctcgcggggctcctacaatgagcagttcttc	CASSFSRGSYNEQFF		TRB
TCGA-L5-A88T	11A	Solid Tissue Normal	HWI-ST434:144041132:C3D9TACXX:7:1307:6343:43513	chr7	142796375	L36092|TRBV27*01|Homo	40/40 nt	100	40	X02987|TRBJ2-1*01|Homo	40/40 nt	100	40	tgtgccagcagtttaataggggaggagcagttcttc	CASSLIGEEQFF		TRB
TCGA-L5-A88T	11A	Solid Tissue Normal	HWI-ST434:144041132:C3D9TACXX:7:1307:6343:43513	chr7	142796375	L36092|TRBV27*01|Homo	23/23 nt	100	23	X02987|TRBJ2-1*01|Homo	39/40 nt	97.5	39	tgtgccagcagtttaataggggaggagcagttcttc	CASSLIGEEQFF		TRB
TCGA-V5-A7RC	10A	Blood Derived Normal	HWI-ST467:146042992:C4LD5ACXX:8:1212:14070:85225	chr7	142313606	U07977|TRBV4-1*01|Homo	58/58 nt	100	58	M14158|TRBJ1-5*01|Homo	32/32 nt	100	32	tgcgccagcagccacaatacagggagcaatcagccccagcatttt	CASSHNTGSNQPQHF		TRB
TCGA-V5-A7RC	10A	Blood Derived Normal	HWI-ST467:146042992:C4LD5ACXX:7:2303:10159:73290	chr7	142328728	X61446|TRBV6-1*01|Homo	54/54 nt	100	54	X02987|TRBJ2-3*01|Homo	43/43 nt	100	43	tgtgccagcagttatacagatacgcagtatttt	CASSYTDTQYF		TRB
TCGA-V5-A7RC	10A	Blood Derived Normal	HWI-ST467:146042992:C4LD5ACXX:7:2208:2137:45688	chr7	142740828	L36092|TRBV29-1*01|Homo	63/63 nt	100	63	K02545|TRBJ1-1*01|Homo	22/22 nt	100	22	tgcagcgttgcccagacagggggctctgaagctttcttt	CSVAQTGGSEAFF		TRB
TCGA-V5-A7RC	10A	Blood Derived Normal	HWI-ST467:146042992:C4LD5ACXX:7:1115:2809:56264	chr7	142797460	K02546|TRBV12-4*01|Homo	21/21 nt	100	21	M14159|TRBJ2-7*01|Homo	43/43 nt	100	43	tgtgccagcagtttaaggacaggtcttgggtacgagcagtacttc	CASSLRTGLGYEQYF		TRB
TCGA-V5-A7RC	10A	Blood Derived Normal	HWI-ST467:146042992:C4LD5ACXX:7:1315:13451:31013	chr7	142797460	K02546|TRBV12-4*01|Homo	21/21 nt	100	21	M14159|TRBJ2-7*01|Homo	43/43 nt	100	43	tgtgccagcagtttaaggacaggtcttgggtacgagcagtacttc	CASSLRTGLGYEQYF		TRB
TCGA-Q9-A6FW	10A	Blood Derived Normal	HWI-ST474:143067858:C2MMRACXX:6:1307:13629:57200	chr7	142796564	X07192|TRBV12-3*01|Homo	41/41 nt	100	41	X02987|TRBJ2-2*01|Homo	45/45 nt	100	45	tgtgccagccattcgggactagtcaccggggagctgtttttt	CASHSGLVTGELFF		TRB
TCGA-R6-A6L6	10A	Blood Derived Normal	HWI-ST648:144045123:C3B8UACXX:3:2209:19353:64329	chr7	142507753	L36092|TRBV6-8*01|Homo	47/47 nt	100	47	M14158|TRBJ1-5*01|Homo	35/35 nt	100	35	tgtacttgtgtgccgggggtctgggacagtgatagcaatcagccccagcatttt	CTCVPGVWDSDSNQPQHF		TRB
TCGA-R6-A6L6	10A	Blood Derived Normal	HWI-ST648:144045123:C3B8UACXX:4:2202:3561:87586	chr7	142788994	X72718|TRBV20/OR9-2*02|Homo	20/20 nt	100	20	M14158|TRBJ1-6*01|Homo	47/47 nt	100	47	tgcagtgccgccggcacagctaattcacccctccacttt	CSAAGTANSPLHF		TRB
TCGA-R6-A6L6	10A	Blood Derived Normal	HWI-ST648:144045123:C3B8UACXX:3:2210:1478:41472	chr7	142796372	L36092|TRBV25-1*01|Homo	23/23 nt	100	23	X02987|TRBJ2-1*01|Homo	43/43 nt	100	43	tgtgcctcctcgttggccgcgaatgagcagttcttc	CASSLAANEQFF		TRB
TCGA-R6-A6L6	10A	Blood Derived Normal	HWI-ST648:144045123:C3B8UACXX:3:2210:6583:27544	chr7	142796565	L36092|TRBV27*01|Homo	37/37 nt	100	37	X02987|TRBJ2-2*01|Homo	46/46 nt	100	46	tgtgccagcacaacaacgaggctagcgaccggggagctgtttttt	CASTTTRLATGELFF		TRB
TCGA-R6-A6L6	10A	Blood Derived Normal	HWI-ST648:144045123:C3B8UACXX:3:2203:14496:80549	chr7	142797458	X07223|TRBV12-5*01|Homo	28/29 nt	96.5517	28	M14159|TRBJ2-7*01|Homo	45/45 nt	100	45	tgtatttttgtgctggtggcccgccgggacacggcctacgagcagtacttc	CIFVLVARRDTAYEQYF		TRB
TCGA-R6-A6L6	10A	Blood Derived Normal	HWI-ST648:144045123:C3B8UACXX:4:2112:2502:92454	chr7	142797459	X61445|TRBV6-2*01|Homo	20/20 nt	100	20	M14159|TRBJ2-7*01|Homo	44/44 nt	100	44	tgtgccagcaatatggacagggggcgctacgagcagtacttc	CASNMDRGRYEQYF		TRB
TCGA-VR-A8EO	10A	Blood Derived Normal	HWI-ST495:144517253:C4B5BACXX:2:2201:13243:34608	chr7	142308979	U07977|TRBV3-1*01|Homo	69/69 nt	100	69	M14159|TRBJ2-7*01|Homo	24/24 nt	100	24	tgtgccagcagccaaggggtgggctacgagcagtacttc	CASSQGVGYEQYF		TRB
TCGA-LN-A7HW	10A	Blood Derived Normal	HWI-ST434:144041132:C3D9TACXX:7:1109:20984:47737	chr7	142301375	M64351|TRBV2*03|Homo	53/53 nt	100	53	X02987|TRBJ2-1*01|Homo	39/40 nt	97.5	39	tgtacttctgtgccagcagtccccgaaacct-caatgagcagttcttc	CTSVPAVPETSMSSS		TRB
TCGA-LN-A7HW	10A	Blood Derived Normal	HWI-ST434:144041132:C3D9TACXX:7:2108:10008:30058	chr7	142392340	AF009660|TRBV9*02|Homo	73/73 nt	100	73	X02987|TRBJ2-2*01|Homo	24/24 nt	100	24	tgtgccagcagcgtagaagacaccggggagctgtttttt	CASSVEDTGELFF		TRB
TCGA-2H-A9GN	01A	Primary Tumor	HWI-ST720:144720132:C3LEAACXX:2:1307:9078:36016	chr7	142353295	X61442|TRBV7-2*01|Homo	59/59 nt	100	59	M14159|TRBJ2-7*01|Homo	23/23 nt	100	23	tgtatctctgtgccagcagcccccgacggggcagaattctcctacgagcagtacttc	CISVPAAPDGAEFSYEQYF		TRB
TCGA-2H-A9GN	01A	Primary Tumor	HWI-ST720:144720132:C3LEAACXX:2:2301:14865:31478	chr7	142384775	X61440|TRBV7-3*01|Homo	66/66 nt	100	66	X02987|TRBJ2-1*01|Homo	20/20 nt	100	20	tgtgccagcagcttaattccagcgggaggatacaatgagcagttcttc	CASSLIPAGGYNEQFF		TRB
TCGA-2H-A9GN	01A	Primary Tumor	HWI-ST720:144720132:C3LEAACXX:2:2301:14865:31478	chr7	142796369	X61440|TRBV7-3*01|Homo	24/24 nt	100	24	X02987|TRBJ2-1*01|Homo	46/46 nt	100	46	tgtgccagcagcttaattccagcgggaggatacaatgagcagttcttc	CASSLIPAGGYNEQFF		TRB
TCGA-LN-A49P	01A	Primary Tumor	HWI-ST118:140669790:C24Y4ACXX:7:1211:3661:57062	chr7	142349599	U07978|TRBV6-3*01|Homo	60/60 nt	100	60	K02545|TRBJ1-2*01|Homo	37/37 nt	100	37	tgtgccagcagaggctatggctacaccttc	CASRGYGYTF		TRB
TCGA-LN-A49P	01A	Primary Tumor	HWI-ST118:140669790:C24Y4ACXX:7:2107:2964:26145	chr7	142787024	AF009660|TRBV9*02|Homo	36/36 nt	100	36	K02545|TRBJ1-2*01|Homo	41/41 nt	100	41	tgtgccagcagcgtagtcccgggacggatctatcgtggctacaccttc	CASSVVPGRIYRGYTF		TRB
TCGA-LN-A49P	01A	Primary Tumor	HWI-ST118:140669790:C24Y4ACXX:6:1303:3906:19108	chr7	142796370	L36092|TRBV19*01|Homo	39/39 nt	100	39	X02987|TRBJ2-1*01|Homo	45/45 nt	100	45	tgtgccagtacccgaacagggcagaacaatgagcagttcttc	CASTRTGQNNEQFF		TRB
TCGA-LN-A49P	01A	Primary Tumor	HWI-ST118:140669790:C24Y4ACXX:7:2102:13977:63827	chr7	142796374	AF009660|TRBV9*02|Homo	36/36 nt	100	36	X02987|TRBJ2-1*01|Homo	41/41 nt	100	41	tgtgccagcagcgcgggactagcggggaggggtgagcagttcttc	CASSAGLAGRGEQFF		TRB
TCGA-LN-A49P	01A	Primary Tumor	HWI-ST118:140669790:C24Y4ACXX:6:1101:3386:26948	chr7	142797461	L36190|TRBV7-2*02|Homo	40/40 nt	100	40	M14159|TRBJ2-7*01|Homo	42/42 nt	100	42	tgtgccagcagctcgtgggcgggagatcacgagcagtacttc	CASSSWAGDHEQYF		TRB
TCGA-LN-A49K	10A	Blood Derived Normal	HWI-ST482:140667846:C26A8ACXX:2:2108:20557:89095	chr7	142321497	L36092|TRBV5-1*01|Homo	46/46 nt	100	46	X02987|TRBJ2-3*01|Homo	40/40 nt	100	40	tgcgccagcagcttagaacaactagctcgcacagatacgcagtatttt	CASSLEQLARTDTQYF		TRB
TCGA-LN-A49K	10A	Blood Derived Normal	HWI-ST482:140667846:C26A8ACXX:2:1303:20428:69866	chr7	142797458	L36092|TRBV5-6*01|Homo	25/25 nt	100	25	M14159|TRBJ2-7*01|Homo	45/45 nt	100	45	tgccagcagcttagccgggacacctatcatccctacgagcagtacttc	CQQLSRDTYHPYEQYF		TRB
TCGA-L5-A4OT	11A	Solid Tissue Normal	HWI-ST482:140667846:C26A8ACXX:4:1104:5318:90722	chr7	142787021	X61446|TRBV6-1*01|Homo	43/43 nt	100	43	K02545|TRBJ1-2*01|Homo	44/44 nt	100	44	tgtgccagcagccgaacgggggcctatggctacaccttc	CASSRTGAYGYTF		TRB
TCGA-L5-A4OT	11A	Solid Tissue Normal	HWI-ST482:140667846:C26A8ACXX:3:1214:4537:61619	chr7	142796372	M62377|TRBV11-3*03|Homo	19/19 nt	100	19	X02987|TRBJ2-1*01|Homo	43/43 nt	100	43	tgtgccagcaaaccaggggtgggactggtaaatgagcagttcttc	CASKPGVGLVNEQFF		TRB
TCGA-2H-A9GR	11A	Solid Tissue Normal	HWI-ST720:144720179:C3LT3ACXX:5:1310:12088:15156	chr7	142796374	M13847|TRBV29-1*02|Homo	28/28 nt	100	28	X02987|TRBJ2-1*01|Homo	41/41 nt	100	41	tgcagcgtgcctggactgcttgagcagttcttc	CSVPGLLEQFF		TRB
TCGA-IG-A7DP	01A	Primary Tumor	HWI-ST648:144045133:C3CU5ACXX:1:2307:3060:97593	chr7	142492624	L36092|TRBV7-6*01|Homo	43/43 nt	100	43	X02987|TRBJ2-2*01|Homo	39/39 nt	100	39	tgtgccagcaagggacagaagggaatcgccggggagctgtttttt	CASKGQKGIAGELFF		TRB
TCGA-IG-A7DP	01A	Primary Tumor	HWI-ST648:144045133:C3CU5ACXX:1:1213:7297:54896	chr7	142786881	L36092|TRBV27*01|Homo	30/30 nt	100	30	K02545|TRBJ1-1*01|Homo	47/47 nt	100	47	tgtgccagcagtttcgaacagacagggcggaacactgaagctttcttt	CASSFEQTGRNTEAFF		TRB
TCGA-IG-A7DP	01A	Primary Tumor	HWI-ST648:144045133:C3CU5ACXX:2:1108:11475:25591	chr7	142797129	M15564|TRBV7-9*02|Homo	19/20 nt	95	19	X02987|TRBJ2-5*01|Homo	38/38 nt	100	38	tgtgccagcagcattaccgggacccggggccagtacttc	CASSITGTRGQYF		TRB
TCGA-IG-A7DP	01A	Primary Tumor	HWI-ST648:144045133:C3CU5ACXX:2:1104:3708:56654	chr7	142797455	AF029308|TRBV20/OR9-2*03|Homo	31/32 nt	96.875	31	M14159|TRBJ2-7*01|Homo	47/47 nt	100	47	tgcagtgttagcggctcctacgagcagtacttc	CSVSGSYEQYF		TRB
TCGA-IG-A7DP	01A	Primary Tumor	HWI-ST648:144045133:C3CU5ACXX:2:2208:14128:25804	chr7	142797455	AF029308|TRBV20/OR9-2*03|Homo	31/32 nt	96.875	31	M14159|TRBJ2-7*01|Homo	47/47 nt	100	47	tgcagtgttagcggctcctacgagcagtacttc	CSVSGSYEQYF		TRB
TCGA-LN-A7HZ	01A	Primary Tumor	HWI-ST720:144016725:C3E61ACXX:8:1105:16881:66900	chr7	142796367	AF009660|TRBV5-3*02|Homo	39/39 nt	100	39	X02987|TRBJ2-1*01|Homo	48/48 nt	100	48	tgtatctctgtgccagaagcttggtccacctacaatgagcagttcttc	CISVPEAWSTYNEQFF		TRB
TCGA-IG-A97H	01A	Primary Tumor	HWI-ST442:145054085:C42T6ACXX:5:1215:15122:88380	chr7	142627340	L05149|TRBV20/OR9-2*01|Homo	60/60 nt	100	60	K02545|TRBJ1-2*01|Homo	27/27 nt	100	27	tgcagtgctagagatgagacaggggtgaactatggctacaccttc	CSARDETGVNYGYTF		TRB
TCGA-IG-A97H	01A	Primary Tumor	HWI-ST442:145054085:C42T6ACXX:5:1215:2915:37086	chr7	142657135	M11951|TRBV24-1*01|Homo	75/77 nt	97.4026	75	X02987|TRBJ2-1*01|Homo	19/19 nt	100	19	tgtgccaccactggatggtccaatgagcagttcttc	CATTGWSNEQFF		TRB
TCGA-IG-A97H	01A	Primary Tumor	HWI-ST442:145054085:C42T6ACXX:5:1215:2915:37086	chr7	142796371	L05153|TRBV24/OR9-2*01|Homo	29/30 nt	96.6667	29	X02987|TRBJ2-1*01|Homo	44/44 nt	100	44	tgtgccaccagtggatggtccaatgagcagttcttc	CATSGWSNEQFF		TRB
TCGA-IG-A97H	01A	Primary Tumor	HWI-ST442:145054085:C42T6ACXX:5:1210:19860:55624	chr7	142797462	M97725|TRBV19*03|Homo	24/24 nt	100	24	M14159|TRBJ2-7*01|Homo	41/41 nt	100	41	tgtgccagtagactgtacaggggctttggcgagcagtacttc	CASRLYRGFGEQYF		TRB
TCGA-IG-A97H	01A	Primary Tumor	HWI-ST442:145054085:C42T6ACXX:5:2105:8096:14101	chr7	142797462	M97725|TRBV19*03|Homo	24/24 nt	100	24	M14159|TRBJ2-7*01|Homo	41/41 nt	100	41	tgtgccagtagactgtacaggggctttggcgagcagtacttc	CASRLYRGFGEQYF		TRB
TCGA-R6-A6L4	10A	Blood Derived Normal	HWI-ST434:144041137:C3CWBACXX:2:1205:15613:23553	chr7	142313612	U07977|TRBV4-1*01|Homo	50/50 nt	100	50	M14159|TRBJ2-7*01|Homo	38/38 nt	100	38	tgcgccagcagcagacaaccagggtacgagcagtacttc	CASSRQPGYEQYF		TRB
TCGA-R6-A6L4	10A	Blood Derived Normal	HWI-ST434:144041137:C3CWBACXX:2:2204:3695:17888	chr7	142392359	M27380|TRBV9*03|Homo	45/45 nt	100	45	X02987|TRBJ2-2*01|Homo	43/43 nt	100	43	tgccatccccttaatagcaccggggagctgtttttt	CHPLNSTGELFF		TRB
TCGA-R6-A6L4	10A	Blood Derived Normal	HWI-ST434:144041137:C3CWBACXX:2:2302:13834:39845	chr7	142786884	U08314|TRBV28*01|Homo	29/29 nt	100	29	K02545|TRBJ1-1*01|Homo	44/44 nt	100	44	tgtgccagcagtcgggcgggggccatcactgaagctttcttt	CASSRAGAITEAFF		TRB
TCGA-JY-A6FG	10A	Blood Derived Normal	HWI-ST720:143833348:C379CACXX:2:2306:15088:36568	chr7	142787019	AF009662|TRBV6-6*02|Homo	42/42 nt	100	42	K02545|TRBJ1-2*01|Homo	43/43 nt	100	43	tgtgccagcagttacccgaccgggacagggaactatggctacaccttc	CASSYPTGTGNYGYTF		TRB
TCGA-R6-A8WC	10A	Blood Derived Normal	HWI-ST720:144720132:C3LEAACXX:2:1206:11569:65195	chr7	142353313	L36190|TRBV7-2*02|Homo	41/41 nt	100	41	X02987|TRBJ2-1*01|Homo	38/38 nt	100	38	tgtgccagcagccccgggggagcgggattagaaaatgagcagttcttc	CASSPGGAGLENEQFF		TRB
TCGA-R6-A8WC	10A	Blood Derived Normal	HWI-ST720:144720132:C3LEAACXX:2:2208:1882:11749	chr7	142797456	AF009662|TRBV6-6*02|Homo	39/39 nt	100	39	M14159|TRBJ2-7*01|Homo	47/47 nt	100	47	tgtgccagcagttataactttcactcctacgagcagtacttc	CASSYNFHSYEQYF		TRB
TCGA-KH-A6WC	01A	Primary Tumor	HWI-ST648:144045133:C3CU5ACXX:5:1211:20376:97556	chr7	142796566	X06154|TRBV14*01|Homo	36/37 nt	97.2973	36	X02987|TRBJ2-2*01|Homo	45/45 nt	100	45	tgtgccagcagtcaggagtgggccggggagctgtttttt	CASSQEWAGELFF		TRB
TCGA-KH-A6WC	01A	Primary Tumor	HWI-ST648:144045133:C3CU5ACXX:6:1208:12525:69709	chr7	142796855	M11955|TRBV20-1*01|Homo	30/30 nt	100	30	X02987|TRBJ2-3*01|Homo	41/41 nt	100	41	tgcagtgctagagtggctagcggggaaggtacgcagtatttt	CSARVASGEGTQYF		TRB
TCGA-R6-A6XQ	10A	Blood Derived Normal	HWI-ST648:144045133:C3CU5ACXX:7:2216:19751:58888	chr7	142797463	L36092|TRBV5-6*01|Homo	35/35 nt	100	35	M14159|TRBJ2-7*01|Homo	40/40 nt	100	40	tgtgccagcagcccagggacaggggcaagagagcagtacttc	CASSPGTGAREQYF		TRB
TCGA-JY-A93E	01A	Primary Tumor	HWI-ST720:144720132:C3LEAACXX:7:1215:8667:15465	chr7	142797124	L36092|TRBV23-1*01|Homo	19/19 nt	100	19	X02987|TRBJ2-5*01|Homo	43/43 nt	100	43	tgtagtggggagacccagtacttc	CSGETQYF		TRB
TCGA-IC-A6RE	11A	Solid Tissue Normal	HWI-ST720:143833348:C379CACXX:2:1214:8898:7065	chr7	142349596	X61445|TRBV6-2*01|Homo	69/69 nt	100	69	X02987|TRBJ2-3*01|Homo	23/23 nt	100	23	tgtgccagcagttactcggcggatcgcacagatacgcagtatttt	CASSYSADRTDTQYF		TRB
TCGA-IC-A6RE	11A	Solid Tissue Normal	HWI-ST720:143833348:C379CACXX:2:2106:7751:61469	chr7	142627328	X57604|TRBV20-1*05|Homo	67/67 nt	100	67	M14159|TRBJ2-7*01|Homo	20/20 nt	100	20	tgctgcccgactagcttctacgagcagtacttc	CCPTSFYEQYF		TRB
TCGA-IC-A6RE	11A	Solid Tissue Normal	HWI-ST720:143833348:C379CACXX:2:2110:12093:24225	chr7	142627328	X57604|TRBV20-1*05|Homo	67/67 nt	100	67	M14159|TRBJ2-7*01|Homo	20/20 nt	100	20	tgctgcccgactagcttctacgagcagtacttc	CCPTSFYEQYF		TRB
TCGA-LN-A5U7	10A	Blood Derived Normal	HWI-ST474:143067858:C2MMRACXX:6:1112:7781:63230	chr7	142796848	AF009663|TRBV7-9*03|Homo	45/45 nt	100	45	X02987|TRBJ2-3*01|Homo	48/48 nt	100	48	tgtgccagcagcttagcgggcacagatacgcagtatttt	CASSLAGTDTQYF		TRB
TCGA-XP-A8T8	10A	Blood Derived Normal	HWI-ST446:144525639:C3L0JACXX:6:1210:4720:21252	chr7	142451383	L36092|TRBV6-5*01|Homo	61/61 nt	100	61	K02545|TRBJ1-1*01|Homo	26/26 nt	100	26	tgtgccagcagtcgcaggggctcagacactgaagctttcttt	CASSRRGSDTEAFF		TRB
TCGA-IG-A97I	01A	Primary Tumor	HWI-ST442:145054085:C42T6ACXX:7:1206:13077:54587	chr7	142353302	M27384|TRBV7-8*03|Homo	53/53 nt	100	53	M14159|TRBJ2-7*01|Homo	30/30 nt	100	30	tgtgccagcagcctcacaggggcggagggttacgagcagtacttc	CASSLTGAEGYEQYF		TRB
TCGA-IG-A97I	01A	Primary Tumor	HWI-ST442:145054085:C42T6ACXX:8:2204:1747:76727	chr7	142797461	L36092|TRBV6-5*01|Homo	43/43 nt	100	43	M14159|TRBJ2-7*01|Homo	45/46 nt	97.8261	45	tgtgccagcagttacacacagggttcccacgagcagtacttc	CASSYTQGSHEQYF		TRB
TCGA-IC-A6RE	10A	Blood Derived Normal	HWI-ST720:143833348:C379CACXX:3:2111:17929:5798	chr7	142353294	M11953|TRBV7-8*01|Homo	64/64 nt	100	64	M14159|TRBJ2-7*01|Homo	24/24 nt	100	24	tgtgccagcagcttagaggaggggggggacgagcagtacttc	CASSLEEGGDEQYF		TRB
TCGA-IC-A6RE	10A	Blood Derived Normal	HWI-ST720:143833348:C379CACXX:2:2303:7956:18006	chr7	142451383	L36092|TRBV6-5*01|Homo	64/67 nt	95.5224	64	M14159|TRBJ2-7*01|Homo	33/33 nt	100	33	tgtgccagtcagactcggtacgagcagtacttc	CASQTRYEQYF		TRB
TCGA-IC-A6RE	10A	Blood Derived Normal	HWI-ST720:143833348:C379CACXX:2:1201:16000:60050	chr7	142627329	M11955|TRBV20-1*01|Homo	65/65 nt	100	65	X02987|TRBJ2-1*01|Homo	20/20 nt	100	20	tgcagtgccccgggacccgggggcaatgagcagttcttc	CSAPGPGGNEQFF		TRB
TCGA-IC-A6RE	10A	Blood Derived Normal	HWI-ST720:143833348:C379CACXX:3:2313:14179:79924	chr7	142797122	L36092|TRBV2*01|Homo	35/36 nt	97.2222	35	X02987|TRBJ2-5*01|Homo	45/45 nt	100	45	tgtgccgccaggggacaggggaaagagacccagtacttc	CAARGQGKETQYF		TRB
TCGA-IC-A6RE	10A	Blood Derived Normal	HWI-ST720:143833348:C379CACXX:3:2108:16042:82832	chr7	142797458	L36092|TRBV5-6*01|Homo	36/36 nt	100	36	M14159|TRBJ2-7*01|Homo	45/45 nt	100	45	tgtgccagcagcccgggtccctacgagcagtacttc	CASSPGPYEQYF		TRB
TCGA-LN-A9FQ	10A	Blood Derived Normal	HWI-ST442:145054085:C42T6ACXX:7:2208:10424:34587	chr7	142328740	X61446|TRBV6-1*01|Homo	45/45 nt	100	45	M14159|TRBJ2-7*01|Homo	36/37 nt	97.2973	36	tgtgccagcagtgaaccgggacaggggctaaaagagcagtacttc	CASSEPGQGLKEQYF		TRB
TCGA-LN-A9FQ	10A	Blood Derived Normal	HWI-ST442:145054085:C42T6ACXX:8:2205:10295:12617	chr7	142786879	U08314|TRBV28*01|Homo	38/38 nt	100	38	K02545|TRBJ1-1*01|Homo	48/48 nt	100	48	tgtgccagcagttcccaggtgaacactgaagctttcttt	CASSSQVNTEAFF		TRB
TCGA-LN-A49W	01A	Primary Tumor	HWI-ST791:141707868:C27VPACXX:4:2307:20601:84855	chr7	142796564	X72719|TRBV20-1*02|Homo	33/33 nt	100	33	X02987|TRBJ2-2*01|Homo	47/47 nt	100	47	tgcagtgcttacagggcgggcaccggggagctgtttttt	CSAYRAGTGELFF		TRB
TCGA-LN-A49W	01A	Primary Tumor	HWI-ST791:141707868:C27VPACXX:3:1103:3198:44698	chr7	142797124	X74848|TRBV6-6*04|Homo	33/33 nt	100	33	X02987|TRBJ2-5*01|Homo	43/43 nt	100	43	tgtgccacccgggacaccctaactgagacccagtacttc	CATRDTLTETQYF		TRB
TCGA-LN-A49W	01A	Primary Tumor	HWI-ST791:141707868:C27VPACXX:4:1216:6255:33330	chr7	142797462	L36092|TRBV23-1*01|Homo	24/24 nt	100	24	M14159|TRBJ2-7*01|Homo	41/41 nt	100	41	tgcgccagcaccgaacagcgggagtggagcgagcagtacttc	CASTEQREWSEQYF		TRB
TCGA-L5-A88W	11A	Solid Tissue Normal	HWI-ST434:144041132:C3D9TACXX:7:2216:8004:53867	chr7	142616358	L36092|TRBV18*01|Homo	55/56 nt	98.2143	55	M14159|TRBJ2-7*01|Homo	34/34 nt	100	34	tgtgccagctcgaccgggacagggacctacgagcagtacttc	CASSTGTGTYEQYF		TRB
TCGA-L5-A88W	11A	Solid Tissue Normal	HWI-ST434:144041132:C3D9TACXX:7:1303:15311:3014	chr7	142619481	L36092|TRBV19*01|Homo	50/50 nt	100	50	M14159|TRBJ2-7*01|Homo	45/45 nt	100	45	tgtgccagtagtatacggagctcctacgagcagtacttc	CASSIRSSYEQYF		TRB
TCGA-L5-A88W	11A	Solid Tissue Normal	HWI-ST434:144041132:C3D9TACXX:7:2108:8400:29740	chr7	142619481	L36092|TRBV19*01|Homo	50/50 nt	100	50	M14159|TRBJ2-7*01|Homo	45/45 nt	100	45	tgtgccagtagtatacggagctcctacgagcagtacttc	CASSIRSSYEQYF		TRB
TCGA-L5-A88W	11A	Solid Tissue Normal	HWI-ST434:144041132:C3D9TACXX:7:1311:19956:61582	chr7	142740827	L36092|TRBV29-1*01|Homo	62/62 nt	100	62	X02987|TRBJ2-1*01|Homo	23/23 nt	100	23	tgcagcgtagcgggagagacacccaatgagcagttcttc	CSVAGETPNEQFF		TRB
TCGA-L5-A88W	11A	Solid Tissue Normal	HWI-ST434:144041132:C3D9TACXX:7:1208:1636:75101	chr7	142796564	U08314|TRBV28*01|Homo	20/20 nt	100	20	X02987|TRBJ2-2*01|Homo	47/47 nt	100	47	tgtgccagcagggctagtattccatccaccggggagctgtttttt	CASRASIPSTGELFF		TRB
TCGA-L5-A88W	11A	Solid Tissue Normal	HWI-ST434:144041132:C3D9TACXX:8:2305:6351:54760	chr7	142796845	X61447|TRBV6-9*01|Homo	34/34 nt	100	34	X02987|TRBJ2-3*01|Homo	49/49 nt	100	49	tgtatacttctgtgccagcagttattcgaggagggtctgagcacagatacgcagtatttt	CILLCQQLFEEGLSTDTQYF		TRB
TCGA-L5-A88W	11A	Solid Tissue Normal	HWI-ST434:144041132:C3D9TACXX:7:2216:8004:53867	chr7	142797458	L36092|TRBV18*01|Homo	37/38 nt	97.3684	37	M14159|TRBJ2-7*01|Homo	45/45 nt	100	45	tgtgccagctcgaccgggacagggacctacgagcagtacttc	CASSTGTGTYEQYF		TRB
TCGA-L7-A56G	01A	Primary Tumor	HWI-ST791:141707868:C27VPACXX:1:2306:13907:4663	chr7	142529693	M27385|TRBV7-9*05|Homo	65/66 nt	98.4848	65	X02987|TRBJ2-5*01|Homo	20/20 nt	100	20	tgtgccagctaccccccagcgggggttgagacccagtacttc	CASYPPAGVETQYF		TRB
TCGA-L7-A56G	01A	Primary Tumor	HWI-ST446:142371357:C27VUACXX:1:1210:8416:82321	chr7	142797006	M11953|TRBV7-8*01|Homo	31/31 nt	100	31	X02987|TRBJ2-4*01|Homo	42/42 nt	100	42	tgtgccagcagcttagcgcggctggctagcggtgcccggacggacattcagtacttc	CASSLARLASGARTDIQYF		TRB
TCGA-2H-A9GQ	11A	Solid Tissue Normal	HWI-ST720:144720132:C3LEAACXX:1:2112:5182:87690	chr7	142796371	X58811|TRBV4-2*02|Homo	42/42 nt	100	42	X02987|TRBJ2-1*01|Homo	44/44 nt	100	44	tgtgccagcaccgaggctagcgggagcaatgagcagttcttc	CASTEASGSNEQFF		TRB
TCGA-2H-A9GQ	11A	Solid Tissue Normal	HWI-ST720:144720132:C3LEAACXX:1:2212:16374:85967	chr7	142796847	L36092|TRBV19*01|Homo	24/24 nt	100	24	X02987|TRBJ2-3*01|Homo	49/49 nt	100	49	tgtgccagtagtagggacaccgctagcacagatacgcagtatttt	CASSRDTASTDTQYF		TRB
TCGA-IG-A50L	01A	Primary Tumor	HWI-ST446:142371357:C27VUACXX:1:2110:10764:8067	chr7	142345930	U07975|TRBV4-2*01|Homo	52/52 nt	100	52	X02987|TRBJ2-3*01|Homo	28/28 nt	100	28	tgtgccagcagcctcactccgctcggacaggaaagcacagatacgcagtatttt	CASSLTPLGQESTDTQYF		TRB
TCGA-IG-A50L	01A	Primary Tumor	HWI-ST791:141707868:C27VPACXX:1:2301:10531:46635	chr7	142451374	L36092|TRBV6-5*01|Homo	74/75 nt	98.6667	74	M14158|TRBJ1-4*01|Homo	19/19 nt	100	19	tgtgccagcagttatcttcagggtgaaaaactgtttttt	CASSYLQGEKLFF		TRB
TCGA-IC-A6RE	01A	Primary Tumor	HWI-ST648:144045123:C3B8UACXX:4:2102:15821:27402	chr7	142463524	L36092|TRBV5-4*01|Homo	58/60 nt	96.6667	58	X02987|TRBJ2-1*01|Homo	31/31 nt	100	31	tgtgccagcagcccttgggctagcgggtacaatgagcagttcttc	CASSPWASGYNEQFF		TRB
TCGA-Z6-A8JE	10A	Blood Derived Normal	HWI-ST720:144720179:C3LT3ACXX:8:1105:15839:37220	chr7	142715807	L36092|TRBV27*01|Homo	55/55 nt	100	55	X02987|TRBJ2-1*01|Homo	33/33 nt	100	33	tgccagcagtttatccaggacaggggatacaatgagcagttcttc	CQQFIQDRGYNEQFF		TRB
TCGA-R6-A8W8	10A	Blood Derived Normal	HWI-ST466:144720274:C3LTWACXX:8:2106:18496:31195	chr7	142482957	X57611|TRBV5-5*02|Homo	59/59 nt	100	59	M14159|TRBJ2-7*01|Homo	20/20 nt	100	20	tgtgccagcagccccttcctaggggaacctagggagcagtacttc	CASSPFLGEPREQYF		TRB
TCGA-R6-A8W8	10A	Blood Derived Normal	HWI-ST466:144720274:C3LTWACXX:8:2303:18911:60996	chr7	142796851	L36092|TRBV11-2*01|Homo	42/42 nt	100	42	X02987|TRBJ2-3*01|Homo	45/45 nt	100	45	tgtgccagcagctctaacggcgcagatacgcagtatttt	CASSSNGADTQYF		TRB
TCGA-LN-A9FO	10A	Blood Derived Normal	HWI-ST664:145039189:C49PEACXX:1:2213:12443:72909	chr7	142321493	L36092|TRBV5-1*01|Homo	48/48 nt	100	48	K02545|TRBJ1-1*01|Homo	35/35 nt	100	35	tgcgccagcagcccccaagggctactcagtgaagctttcttt	CASSPQGLLSEAFF		TRB
TCGA-LN-A9FO	10A	Blood Derived Normal	HWI-ST664:145039189:C49PEACXX:1:1210:8300:84163	chr7	142796364	M11951|TRBV24-1*01|Homo	31/31 nt	100	31	X02987|TRBJ2-1*01|Homo	50/50 nt	100	50	tgtgccaccagtgaggggacaccaagctcctacaatgagcagttcttc	CATSEGTPSSYNEQFF		TRB
TCGA-2H-A9GI	01A	Primary Tumor	HWI-ST720:144720132:C3LEAACXX:4:1109:20907:72365	chr7	142796374	L36092|TRBV5-1*01|Homo	20/20 nt	100	20	X02987|TRBJ2-1*01|Homo	41/41 nt	100	41	tgcgccagcagcttaacaggggccacgacctttggtgagcagttcttc	CASSLTGATTFGEQFF		TRB
TCGA-IG-A5S3	10A	Blood Derived Normal	HWI-ST482:140667846:C26A8ACXX:6:1107:2125:34866	chr7	142328723	X61446|TRBV6-1*01|Homo	58/58 nt	100	58	X02987|TRBJ2-5*01|Homo	28/28 nt	100	28	tgtgccagcaggggaaggacaggccaccaagagacccagtacttc	CASRGRTGHQETQYF		TRB
TCGA-IG-A5S3	10A	Blood Derived Normal	HWI-ST482:140667846:C26A8ACXX:5:1104:16682:12945	chr7	142797459	L36092|TRBV27*01|Homo	40/40 nt	100	40	M14159|TRBJ2-7*01|Homo	44/44 nt	100	44	tgtacttctgtgccagcagtcaggccttcaaggaactacgagcagtacttc	CTSVPAVRPSRNYEQYF		TRB
TCGA-LN-A8I0	10A	Blood Derived Normal	HWI-ST495:144517253:C4B5BACXX:1:1211:11940:71869	chr7	142796369	L36092|TRBV27*01|Homo	31/31 nt	100	31	X02987|TRBJ2-1*01|Homo	46/46 nt	100	46	tgtgccagcaggacatctgggactagcggttacaatgagcagttcttc	CASRTSGTSGYNEQFF		TRB
TCGA-2H-A9GI	11A	Solid Tissue Normal	HWI-ST495:144774742:C3YL8ACXX:1:1306:17141:2537	chr7	142500485	L36092|TRBV5-6*01|Homo	46/46 nt	100	46	M14159|TRBJ2-7*01|Homo	37/37 nt	100	37	tgtgccagcagcccgttagggacagggttctacgagcagtacttc	CASSPLGTGFYEQYF		TRB
TCGA-VR-AA7I	01A	Primary Tumor	HWI-ST467:146042992:C4LD5ACXX:5:2316:8931:36233	chr7	142392341	AF009660|TRBV9*02|Homo	72/72 nt	100	72	X02987|TRBJ2-1*01|Homo	22/22 nt	100	22	tgtgccagcagcgtagattgggacaatgagcagttcttc	CASSVDWDNEQFF		TRB
TCGA-VR-AA7I	01A	Primary Tumor	HWI-ST467:146042992:C4LD5ACXX:5:2107:12267:10405	chr7	142797464	L36092|TRBV21-1*01|Homo	32/33 nt	96.9697	32	M14159|TRBJ2-7*01|Homo	39/39 nt	100	39	tgtgccagcagaaaaagtaatagcgggagtgggaagcagtacttc	CASRKSNSGSGKQYF		TRB
TCGA-VR-A8EX	10A	Blood Derived Normal	HWI-ST495:144517253:C4B5BACXX:1:1210:9347:50921	chr7	142328715	X61446|TRBV6-1*01|Homo	64/65 nt	98.4615	64	M14158|TRBJ1-5*01|Homo	26/26 nt	100	26	tgtgccagcacccactggggcaatcagccccagcatttt	CASTHWGNQPQHF		TRB
TCGA-V5-A7RE	10A	Blood Derived Normal	HWI-ST720:144016725:C3E61ACXX:7:2214:11550:80316	chr7	142560866	X07192|TRBV12-3*01|Homo	60/60 nt	100	60	M14159|TRBJ2-7*01|Homo	23/23 nt	100	23	tgtgccagcagctgggacactcccaaggacgagcagtacttc	CASSWDTPKDEQYF		TRB
TCGA-V5-A7RE	10A	Blood Derived Normal	HWI-ST720:144016725:C3E61ACXX:8:1213:17377:29687	chr7	142788501	L36092|TRBV2*01|Homo	29/29 nt	100	29	M14158|TRBJ1-5*01|Homo	47/47 nt	100	47	tgtgccagcagtgatcagggaagggacaatcagccccagcatttt	CASSDQGRDNQPQHF		TRB
TCGA-V5-A7RE	10A	Blood Derived Normal	HWI-ST720:144016725:C3E61ACXX:8:1110:18518:56787	chr7	142788505	L36092|TRBV2*01|Homo	25/25 nt	100	25	M14158|TRBJ1-5*01|Homo	43/43 nt	100	43	tgtgccagcagtggtgggaaaggtaaccagccccagcatttt	CASSGGKGNQPQHF		TRB
TCGA-V5-A7RE	10A	Blood Derived Normal	HWI-ST720:144016725:C3E61ACXX:7:1105:9372:57609	chr7	142796365	L36092|TRBV5-1*01|Homo	40/40 nt	100	40	X02987|TRBJ2-1*01|Homo	47/47 nt	100	47	tgcgccagcagctcagctagcggttactcctacaatgagcagttcttc	CASSSASGYSYNEQFF		TRB
TCGA-VR-A8EU	10A	Blood Derived Normal	HWI-ST446:144525639:C3L0JACXX:6:1103:2715:37043	chr7	142349601	U07978|TRBV6-3*01|Homo	60/60 nt	100	60	X02987|TRBJ2-3*01|Homo	27/27 nt	100	27	tgtgccagcagttcgggactagcggacacagatacgcagtatttt	CASSSGLADTDTQYF		TRB
TCGA-VR-A8EU	10A	Blood Derived Normal	HWI-ST446:144525639:C3L0JACXX:6:1204:3227:4322	chr7	142349601	U07978|TRBV6-3*01|Homo	60/60 nt	100	60	X02987|TRBJ2-3*01|Homo	27/27 nt	100	27	tgtgccagcagttcgggactagcggacacagatacgcagtatttt	CASSSGLADTDTQYF		TRB
TCGA-VR-A8EU	10A	Blood Derived Normal	HWI-ST446:144525639:C3L0JACXX:5:2214:10979:92303	chr7	142451379	L36092|TRBV6-5*01|Homo	65/65 nt	100	65	X02987|TRBJ2-5*01|Homo	20/20 nt	100	20	tgtgccagcagtcggagtgggaatggggagacccagtacttc	CASSRSGNGETQYF		TRB
TCGA-VR-A8EU	10A	Blood Derived Normal	HWI-ST446:144525639:C3L0JACXX:5:1103:11657:23868	chr7	142787630	L36092|TRBV19*01|Homo	36/37 nt	97.2973	36	M14158|TRBJ1-3*01|Homo	50/50 nt	100	50	tgtgccagtagtatcagccacacgccctctggaaacaccatatatttt	CASSISHTPSGNTIYF		TRB
TCGA-VR-A8EU	10A	Blood Derived Normal	HWI-ST446:144525639:C3L0JACXX:5:1313:10789:57947	chr7	142787630	L36092|TRBV19*01|Homo	36/37 nt	97.2973	36	M14158|TRBJ1-3*01|Homo	50/50 nt	100	50	tgtgccagtagtatcagccacacgccctctggaaacaccatatatttt	CASSISHTPSGNTIYF		TRB
TCGA-VR-A8EU	10A	Blood Derived Normal	HWI-ST446:144525639:C3L0JACXX:6:1204:11270:76354	chr7	142788503	X74848|TRBV6-6*04|Homo	42/42 nt	100	42	M14158|TRBJ1-5*01|Homo	43/43 nt	100	43	tgtgccagcaccccagggggtttagatcagccccagcatttt	CASTPGGLDQPQHF		TRB
TCGA-VR-A8EU	10A	Blood Derived Normal	HWI-ST446:144525639:C3L0JACXX:5:2214:17422:73700	chr7	142796372	U48259|TRBV19*02|Homo	36/36 nt	100	36	X02987|TRBJ2-1*01|Homo	43/43 nt	100	43	tgtgccagtagtatgggaccctcgaatgagcagttcttc	CASSMGPSNEQFF		TRB
TCGA-VR-A8EU	10A	Blood Derived Normal	HWI-ST446:144525639:C3L0JACXX:6:2308:2665:76524	chr7	142797458	M11955|TRBV20-1*01|Homo	28/28 nt	100	28	M14159|TRBJ2-7*01|Homo	45/45 nt	100	45	tgcagtgccgctggacagggccgaccctacgagcagtacttc	CSAAGQGRPYEQYF		TRB
TCGA-L5-A4OH	01A	Primary Tumor	HWI-ST735:141770216:C266MACXX:4:2107:13126:58595	chr7	142451396	L36092|TRBV6-5*01|Homo	46/46 nt	100	46	X02987|TRBJ2-3*01|Homo	44/45 nt	97.7778	44	tgtgtacttctgtgccagcaccgccgactagcaacagatacgcagtatttt	CVLLCQHRRLATDTQYF		TRB
TCGA-L7-A56G	10A	Blood Derived Normal	HWI-ST446:142371357:C27VUACXX:1:1112:18529:48827	chr7	142328719	X61446|TRBV6-1*01|Homo	65/65 nt	100	65	X02987|TRBJ2-2*01|Homo	25/25 nt	100	25	tgtgccagcagtgagggacagggaaacaccggggagctgtttttt	CASSEGQGNTGELFF		TRB
TCGA-L7-A56G	10A	Blood Derived Normal	HWI-ST791:141707868:C27VPACXX:1:1305:9771:22117	chr7	142787024	Z13967|TRBV30*02|Homo	40/40 nt	100	40	K02545|TRBJ1-2*01|Homo	41/41 nt	100	41	tgtgcctggagtggtgtcgtaggtggctacaccttc	CAWSGVVGGYTF		TRB
TCGA-L7-A56G	10A	Blood Derived Normal	HWI-ST791:141707868:C27VPACXX:1:2306:6051:12671	chr7	142787024	Z13967|TRBV30*02|Homo	40/40 nt	100	40	K02545|TRBJ1-2*01|Homo	41/41 nt	100	41	tgtgcctggagtggtgtcgtaggtggctacaccttc	CAWSGVVGGYTF		TRB
TCGA-L7-A56G	10A	Blood Derived Normal	HWI-ST446:142371357:C27VUACXX:1:2115:7876:56285	chr7	142797120	U07975|TRBV4-2*01|Homo	39/39 nt	100	39	X02987|TRBJ2-5*01|Homo	46/46 nt	100	46	tgtgccagcagccaggggacagggggattccaagagacccagtacttc	CASSQGTGGFQETQYF		TRB
TCGA-VR-A8EZ	10A	Blood Derived Normal	HWI-ST495:144517253:C4B5BACXX:2:1108:15848:63583	chr14	21990868	M21624|TRAV14/DV4*03|Homo	21/23 nt	91.3043	21	M20289|TRDJ1*01|Homo	20/22 nt	90.9091	20	tgtattactgtgctcttgcataacaccgacaagctcatcttt	CITVLLHNTDKLIF		TRD
TCGA-IG-A3YC	10A	Blood Derived Normal	HWI-ST118:140669790:C24Y4ACXX:2:2303:2130:32545	chr14	21924594	AE000659|TRAV14/DV4*02|Homo	57/57 nt	100	57	AJ249814|TRDJ4*01|Homo	19/21 nt	90.4762	19	tgtgcaatgagagaggaccaggcaggaactgctctgatcttt	CAMREDQAGTALIF		TRD
TCGA-IG-A3YC	10A	Blood Derived Normal	HWI-ST118:140669790:C24Y4ACXX:3:1304:6647:37377	chr14	21924594	AE000659|TRAV14/DV4*02|Homo	57/57 nt	100	57	AJ249814|TRDJ4*01|Homo	19/21 nt	90.4762	19	tgtgcaatgagagaggaccaggcaggaactgctctgatcttt	CAMREDQAGTALIF		TRD
TCGA-L5-A8NU	01A	Primary Tumor	HWI-ST495:144517253:C4B5BACXX:1:1113:15004:64893	chr14	22496897	X61070|TRAV36/DV7*02|Homo	19/20 nt	95	19	M20289|TRDJ1*01|Homo	22/24 nt	91.6667	22	tgtgctgtcagaaagcaaggaagccaaggaaatctcatcttt	CAVRKQGSQGNLIF		TRD
TCGA-L5-A8NU	01A	Primary Tumor	HWI-ST495:144517253:C4B5BACXX:1:1113:15004:64893	chr14	22496897	X61070|TRAV36/DV7*02|Homo	19/20 nt	95	19	M20289|TRDJ1*01|Homo	22/24 nt	91.6667	22	tgtgctgtcagaaagcaaggaagccaaggaaatctcatcttt	CAVRKQGSQGNLIF		TRD
TCGA-IG-A3YA	01A	Primary Tumor	HWI-ST118:140669790:C24Y4ACXX:4:1204:15128:39737	chr14	22053002	AE000660|TRAV23/DV6*01|Homo	33/36 nt	91.6667	33	M20289|TRDJ1*01|Homo	22/24 nt	91.6667	22	tgcgatcttgattatggaggaagccaaggaaatctcatcttt	CDLDYGGSQGNLIF		TRD
TCGA-LN-A49S	10A	Blood Derived Normal	HWI-ST118:140669790:C24Y4ACXX:4:2305:17696:94220	chr14	22272496	AE000661|TRAV38-2/DV8*01|Homo	55/58 nt	94.8276	55	M20289|TRDJ1*01|Homo	22/24 nt	91.6667	22	tgtgcttccggaggaagccaaggaaatctcatcttt	CASGGSQGNLIF		TRD
TCGA-LN-A49S	10A	Blood Derived Normal	HWI-ST118:140669790:C24Y4ACXX:5:1311:7364:28577	chr14	22272496	AE000661|TRAV38-2/DV8*01|Homo	55/58 nt	94.8276	55	M20289|TRDJ1*01|Homo	22/24 nt	91.6667	22	tgtgcttccggaggaagccaaggaaatctcatcttt	CASGGSQGNLIF		TRD
TCGA-L5-A88T	11A	Solid Tissue Normal	HWI-ST434:144041132:C3D9TACXX:7:1109:7490:27075	chr14	22496890	M22198|TRDV1*01|Homo	36/36 nt	100	36	M20289|TRDJ1*01|Homo	22/24 nt	91.6667	22	tgctcttgggacgattatggaggaagccaaggaaatctcatcttt	CSWDDYGGSQGNLIF		TRD
TCGA-R6-A8WG	01A	Primary Tumor	HWI-ST720:144720132:C3LEAACXX:4:2109:9853:12396	chr14	22422981	AE000661|TRDV2*03|Homo	59/60 nt	98.3333	59	M20289|TRDJ1*01|Homo	23/23 nt	100	23	tgtgcctgtgacagactgggggatacgagggataaactcatcttt	CACDRLGDTRDKLIF		TRD
TCGA-L5-A88Z	11A	Solid Tissue Normal	HWI-ST446:144525639:C3L0JACXX:6:2111:20686:17554	chr14	22507672	AE000660|TRAV23/DV6*01|Homo	20/22 nt	90.9091	20	M20289|TRDJ1*01|Homo	20/22 nt	90.9091	20	tgtgcagaaaacaccgacaagctcatcttt	CAENTDKLIF		TRD
TCGA-LN-A49N	10A	Blood Derived Normal	HWI-ST118:140669790:C24Y4ACXX:5:2316:17036:15849	chr14	22450089	AE000661|TRDV2*03|Homo	27/27 nt	100	27	M20289|TRDJ1*01|Homo	42/42 nt	100	42	tgtgcctgtgacccccttgagtcgggggtccgggggggaccttacaccgataaactcatcttt	CACDPLESGVRGGPYTDKLIF		TRD
TCGA-LN-A9FO	10A	Blood Derived Normal	HWI-ST664:145039189:C49PEACXX:1:1114:8211:74397	chr14	22507671	AE000659|TRAV14/DV4*02|Homo	50/50 nt	100	50	M20289|TRDJ1*01|Homo	20/22 nt	90.9091	20	tgtgcaatgagagagggtaacaccgacaagctcatcttt	CAMREGNTDKLIF		TRD
TCGA-VR-A8EQ	01A	Primary Tumor	HWI-ST434:144956024:C42N3ACXX:4:2206:9746:55345	chr14	22422993	AE000661|TRDV2*03|Homo	50/50 nt	100	50	M20289|TRDJ1*01|Homo	29/29 nt	100	29	tgtgcctgtgacaccgtgctgggggatacagggaaaaccgataaactcatcttt	CACDTVLGDTGKTDKLIF		TRD
TCGA-VR-A8EQ	01A	Primary Tumor	HWI-ST434:144956024:C42N3ACXX:4:2206:9746:55345	chr14	22422998	AE000661|TRDV2*03|Homo	45/45 nt	100	45	M20289|TRDJ1*01|Homo	34/34 nt	100	34	tgtgcctgtgacaccgtgctgggggatacagggaaaaccgataaactcatcttt	CACDTVLGDTGKTDKLIF		TRD

## Sheet: physicochem
Filename	CDR3	Sample	Sample Type	Receptor	length	fraction_tiny	fraction_small	fraction_aromatic	fraction_charged	fraction_positive	fraction_negative	fraction_expanding	fraction_disorder_promoting	molecular_weight	isoelectric_point	ncpr	mean_hydropathy	uversky_hydropathy	ppii_propensity	gravy	aromaticity	kappa	omega	delta	instability_index	secondary_structure_helix	secondary_structure_turn	secondary_structure_sheet
TCGA-L5-A8NH	CAVWDDSLNSWVF	11A	Solid Tissue Normal	IGL	13	0.307692	0.692308	0.230769	0.153846	0	0.153846	0.153846	0.384615	1541.68	3.56366	-0.153846	4.91538	0.546154	0.281538	0.415385	0.230769	4.91538	0.730628	0.0306825	17.5154	0.461538	0.230769	0.153846
TCGA-LN-A8I1	CGTWDSSLSAGVF	10A	Blood Derived Normal	IGL	13	0.615385	0.769231	0.153846	0.0769231	0	0.0769231	0.0769231	0.615385	1329.43	3.79987	-0.0769231	5.02308	0.55812	0.251538	0.523077	0.153846	5.02308	1	0.009149	20.7692	0.307692	0.384615	0.153846
TCGA-L5-A4OM	CQAWDTTLVF	11A	Solid Tissue Normal	IGL	10	0.4	0.6	0.2	0.1	0	0.1	0.1	0.5	1183.33	3.79987	-0.1	5.08	0.564444	0.314	0.58	0.2	5.08	0.538632	0.00722222	-13.57	0.4	0	0.2
TCGA-VR-A8EP	CSSYTSSSTLGWVF	10B	Blood Derived Normal	IGL	14	0.642857	0.714286	0.214286	0	0	0	0	0.571429	1524.65	5.5174	0	4.87857	0.542063	0.251429	0.378571	0.214286	4.87857	-1	0	47.2429	0.357143	0.428571	0.0714286
TCGA-JY-A6FA	CQSADSSGTYRVF	10A	Blood Derived Normal	IGL	13	0.538462	0.692308	0.153846	0.153846	0.0769231	0.0769231	0.153846	0.692308	1420.5	5.82867	0	4.11538	0.457265	0.293077	-0.384615	0.153846	4.11538	0.0968171	0.0316667	40.7923	0.230769	0.307692	0.0769231
TCGA-L5-A4OO	CCLWVF	01A	Primary Tumor	IGL	6	0.333333	0.5	0.333333	0	0	0	0	0	769.973	5.51141	0	6.98333	0.775926	0.258333	2.48333	0.333333	6.98333	-1	0	65.75	0.666667	0	0.166667
TCGA-L5-A4OQ	CQAWDSSTAVF	01A	Primary Tumor	IGL	11	0.545455	0.727273	0.181818	0.0909091	0	0.0909091	0.0909091	0.636364	1214.3	3.79987	-0.0909091	4.76364	0.529293	0.311818	0.263636	0.181818	4.76364	0.773514	0.00851098	37.2545	0.272727	0.181818	0.181818
TCGA-KH-A6WC	CSAWDSSLSAVVF	10B	Blood Derived Normal	IGL	13	0.538462	0.769231	0.153846	0.0769231	0	0.0769231	0.0769231	0.538462	1371.51	3.79987	-0.0769231	5.53846	0.615385	0.283846	1.03846	0.153846	5.53846	1	0.009149	38.8615	0.384615	0.307692	0.230769
TCGA-R6-A6L6	CQAWDSSTYVVF	10A	Blood Derived Normal	IGL	12	0.416667	0.666667	0.25	0.0833333	0	0.0833333	0.0833333	0.5	1405.53	3.79987	-0.0833333	4.83333	0.537037	0.308333	0.333333	0.25	4.83333	0.954546	0.00902778	34.9833	0.416667	0.166667	0.0833333
TCGA-LN-A49P	CCSYAGSSTLF	01A	Primary Tumor	IGL	11	0.727273	0.727273	0.181818	0	0	0	0	0.545455	1138.27	5.5108	0	5.28182	0.586869	0.245455	0.781818	0.181818	5.28182	-1	0	48.1273	0.272727	0.363636	0.181818
TCGA-LN-A49Y	CSSYTSSSTYVF	10A	Blood Derived Normal	IGL	12	0.666667	0.75	0.25	0	0	0	0	0.583333	1331.4	5.51678	0	4.625	0.513889	0.2625	0.125	0.25	4.625	-1	0	50.2417	0.333333	0.416667	0
TCGA-Q9-A6FU	CNSHRRGGTHAVF	01A	Primary Tumor	IGL	13	0.461538	0.615385	0.230769	0.153846	0.153846	0	0.153846	0.692308	1441.58	10.3524	0.153846	3.73846	0.415385	0.263846	-0.761538	0.0769231	3.73846	0.730628	0.0306825	49.7231	0.153846	0.307692	0.0769231
TCGA-IG-A7DP	CCSYAGTYSVVF	01A	Primary Tumor	IGL	12	0.583333	0.75	0.25	0	0	0	0	0.416667	1299.47	5.51007	0	5.55833	0.617593	0.270833	1.05833	0.25	5.55833	-1	0	21.825	0.416667	0.25	0.0833333
TCGA-KH-A6WC	CGTWDSSLSAVVF	01A	Primary Tumor	IGL	13	0.538462	0.769231	0.153846	0.0769231	0	0.0769231	0.0769231	0.538462	1371.51	3.79987	-0.0769231	5.37692	0.597436	0.271538	0.876923	0.153846	5.37692	1	0.009149	20.7692	0.384615	0.307692	0.153846
TCGA-IC-A6RE	CQSYDTRNHVVF	11A	Solid Tissue Normal	IGL	12	0.25	0.583333	0.25	0.166667	0.0833333	0.0833333	0.166667	0.5	1468.59	6.73444	0	3.89167	0.432407	0.3075	-0.608333	0.166667	3.89167	0.341364	0.0159524	56.9917	0.333333	0.166667	0
TCGA-IC-A6RE	CQSYDTRNHVVF	11A	Solid Tissue Normal	IGL	12	0.25	0.583333	0.25	0.166667	0.0833333	0.0833333	0.166667	0.5	1468.59	6.73444	0	3.89167	0.432407	0.3075	-0.608333	0.166667	3.89167	0.341364	0.0159524	56.9917	0.333333	0.166667	0
TCGA-IG-A8O2	CQSYDSNLSSWVF	01A	Primary Tumor	IGL	13	0.384615	0.615385	0.230769	0.0769231	0	0.0769231	0.0769231	0.461538	1535.63	3.79987	-0.0769231	4.3	0.477778	0.277692	-0.2	0.230769	4.3	1	0.009149	78.5462	0.384615	0.384615	0.0769231
TCGA-L5-A4OP	CLLSYSGGQVF	11A	Solid Tissue Normal	IGL	11	0.454545	0.545455	0.181818	0	0	0	0	0.454545	1173.34	5.5174	0	5.4	0.6	0.255455	0.9	0.181818	5.4	-1	0	30.9636	0.454545	0.363636	0.181818
TCGA-L5-A88Z	CSSYAGSSWVF	11A	Solid Tissue Normal	IGL	11	0.636364	0.727273	0.272727	0	0	0	0	0.545455	1193.28	5.5174	0	5	0.555556	0.251818	0.5	0.272727	5	-1	0	57.9182	0.363636	0.454545	0.0909091
TCGA-LN-A49W	CSSYTSSSTFYVF	01A	Primary Tumor	IGL	13	0.615385	0.692308	0.307692	0	0	0	0	0.538462	1478.58	5.51678	0	4.83077	0.536752	0.255385	0.330769	0.307692	4.83077	-1	0	81.7162	0.384615	0.384615	0
TCGA-2H-A9GR	CQSADSSGTYEVF	01A	Primary Tumor	IGL	13	0.538462	0.692308	0.153846	0.153846	0	0.153846	0.153846	0.692308	1393.43	3.66595	-0.153846	4.19231	0.465812	0.296154	-0.307692	0.153846	4.19231	0.0968171	0.00234385	48	0.230769	0.307692	0.153846
TCGA-L5-A88W	CETWDSNTQVF	11A	Solid Tissue Normal	IGL	11	0.363636	0.636364	0.181818	0.181818	0	0.181818	0.181818	0.545455	1329.39	3.66595	-0.181818	3.80909	0.423232	0.314545	-0.690909	0.181818	3.80909	0.437269	0.0182322	-8.49091	0.272727	0.181818	0.0909091
TCGA-L5-A88T	CSSYAGSNFVVF	01A	Primary Tumor	IGL	12	0.5	0.75	0.25	0	0	0	0	0.416667	1280.4	5.5174	0	5.39167	0.599074	0.259167	0.891667	0.25	5.39167	-1	0	32.425	0.416667	0.416667	0.0833333
TCGA-L5-A88T	CSSYAGSNFVVF	01A	Primary Tumor	IGL	12	0.5	0.75	0.25	0	0	0	0	0.416667	1280.4	5.5174	0	5.39167	0.599074	0.259167	0.891667	0.25	5.39167	-1	0	32.425	0.416667	0.416667	0.0833333
TCGA-R6-A6KZ	CAAWDDSLNSWVF	10A	Blood Derived Normal	IGL	13	0.384615	0.692308	0.230769	0.153846	0	0.153846	0.153846	0.461538	1513.63	3.56366	-0.153846	4.73077	0.525641	0.28	0.230769	0.230769	4.73077	0.730628	0.0306825	17.5154	0.384615	0.230769	0.230769
TCGA-VR-AA7I	CNSRDSSGNHLVF	01A	Primary Tumor	IGL	13	0.384615	0.692308	0.153846	0.153846	0.0769231	0.0769231	0.153846	0.538462	1435.52	6.73529	0	3.90769	0.434188	0.255385	-0.592308	0.0769231	3.90769	0.830755	0.00395833	47.1462	0.230769	0.461538	0.0769231
TCGA-VR-A8EU	CQAWDSSTYVVF	10A	Blood Derived Normal	IGL	12	0.416667	0.666667	0.25	0.0833333	0	0.0833333	0.0833333	0.5	1405.53	3.79987	-0.0833333	4.83333	0.537037	0.308333	0.333333	0.25	4.83333	0.954546	0.00902778	34.9833	0.416667	0.166667	0.0833333
TCGA-VR-A8EU	CQAWDSSTYVVF	10A	Blood Derived Normal	IGL	12	0.416667	0.666667	0.25	0.0833333	0	0.0833333	0.0833333	0.5	1405.53	3.79987	-0.0833333	4.83333	0.537037	0.308333	0.333333	0.25	4.83333	0.954546	0.00902778	34.9833	0.416667	0.166667	0.0833333
TCGA-LN-A49X	CAGQMATKGEWAFDIW	10A	Blood Derived Normal	IGH	16	0.4375	0.5	0.1875	0.1875	0.0625	0.125	0.1875	0.625	1814.05	4.37018	-0.0625	4.4625	0.495833	0.323125	-0.0375	0.1875	4.4625	0.415205	0.0246828	-4.00625	0.25	0.125	0.3125
TCGA-L5-A4OM	CAKRGTFLGFDPW	11A	Solid Tissue Normal	IGH	13	0.384615	0.538462	0.230769	0.230769	0.153846	0.0769231	0.307692	0.615385	1497.72	8.22211	0.0769231	4.33077	0.481197	0.328462	-0.169231	0.230769	4.33077	0.367444	0.0529509	38.0154	0.307692	0.230769	0.153846
TCGA-VR-A8ER	CAPHPAGFLDYW	10A	Blood Derived Normal	IGH	12	0.333333	0.583333	0.333333	0.0833333	0	0.0833333	0.25	0.583333	1376.54	5.07648	-0.0833333	4.51667	0.501852	0.3775	0.0166667	0.25	4.51667	0.073051	0.00819444	30.225	0.333333	0.25	0.25
TCGA-IG-A4P3	CARVEVGSGWDFDYW	10A	Blood Derived Normal	IGH	15	0.333333	0.6	0.266667	0.266667	0.0666667	0.2	0.266667	0.533333	1789.92	4.02802	-0.133333	4.22	0.468889	0.281333	-0.28	0.266667	4.22	0.138286	0.0325253	8.18667	0.4	0.2	0.133333
TCGA-L5-A4OW	CAKSVYNYGLGYFDYW	01A	Primary Tumor	IGH	16	0.3125	0.5	0.375	0.125	0.0625	0.0625	0.125	0.375	1949.14	5.82599	0	4.28125	0.475694	0.26875	-0.21875	0.375	4.28125	0.546377	0.0175758	-4.71875	0.5	0.25	0.125
TCGA-VR-A8EP	CARIYDSSGYNDYW	10B	Blood Derived Normal	IGH	14	0.357143	0.571429	0.285714	0.214286	0.0714286	0.142857	0.214286	0.5	1712.79	4.20782	-0.0714286	3.57143	0.396825	0.276429	-0.928571	0.285714	3.57143	0.13329	0.0178473	40.2429	0.357143	0.285714	0.0714286
TCGA-JY-A6FA	CARDRLFEGNWFDPW	10A	Blood Derived Normal	IGH	15	0.2	0.466667	0.266667	0.333333	0.133333	0.2	0.4	0.533333	1912.09	4.55817	-0.0666667	3.62667	0.402963	0.325333	-0.873333	0.266667	3.62667	0.0663405	0.0201357	-1.96	0.333333	0.2	0.2
TCGA-L5-A4OO	CARDIGQEDFDLW	01A	Primary Tumor	IGH	13	0.230769	0.461538	0.153846	0.384615	0.0769231	0.307692	0.384615	0.615385	1567.68	3.83893	-0.230769	3.89231	0.432479	0.31	-0.607692	0.153846	3.89231	0.00358138	0.0799414	60.7692	0.307692	0.0769231	0.230769
TCGA-Z6-AAPN	CARDERGLLPIDYW	10A	Blood Derived Normal	IGH	14	0.214286	0.428571	0.142857	0.357143	0.142857	0.214286	0.428571	0.571429	1706.92	4.55817	-0.0714286	3.97857	0.442063	0.35	-0.521429	0.142857	3.97857	0.0387519	0.0125131	9.57143	0.357143	0.142857	0.285714
TCGA-IG-A3YA	CARGRGSHYLFYFDYW	01A	Primary Tumor	IGH	16	0.3125	0.375	0.4375	0.1875	0.125	0.0625	0.1875	0.5	2041.25	8.18378	0.0625	3.975	0.441667	0.2475	-0.525	0.375	3.975	0.472249	0.0429403	47.8319	0.4375	0.1875	0.125
TCGA-L5-A893	CARDNYTMSSGSYHYYGMDVW	01A	Primary Tumor	IGH	21	0.380952	0.571429	0.285714	0.142857	0.047619	0.0952381	0.142857	0.52381	2506.7	5.21051	-0.047619	3.74286	0.415873	0.272857	-0.757143	0.238095	3.74286	0.786287	0.00702172	64.2095	0.285714	0.285714	0.142857
TCGA-R6-A6DQ	CARAPSVAGKTRRYYFDYW	10A	Blood Derived Normal	IGH	19	0.368421	0.526316	0.263158	0.263158	0.210526	0.0526316	0.315789	0.631579	2310.59	9.62506	0.157895	3.74737	0.416374	0.347895	-0.752632	0.263158	3.74737	0.0491066	0.0532887	58.9895	0.315789	0.157895	0.157895
TCGA-L5-A8NE	CARGRRTIDYW	01A	Primary Tumor	IGH	11	0.363636	0.454545	0.181818	0.363636	0.272727	0.0909091	0.363636	0.636364	1396.58	9.50055	0.181818	3.45455	0.383838	0.309091	-1.04545	0.181818	3.45455	0.0249813	0.0948912	44.0182	0.272727	0.0909091	0.0909091
TCGA-JY-A938	CVTLEALDWFDPW	01A	Primary Tumor	IGH	13	0.230769	0.538462	0.230769	0.230769	0	0.230769	0.307692	0.461538	1594.78	3.49237	-0.230769	4.83077	0.536752	0.346154	0.330769	0.230769	4.83077	0.0688378	0.0110856	4.17692	0.461538	0.0769231	0.307692
TCGA-L5-A893	CTTDRFYW	11A	Solid Tissue Normal	IGH	8	0.375	0.5	0.375	0.25	0.125	0.125	0.25	0.5	1091.2	5.82867	0	3.7125	0.4125	0.28	-0.7875	0.375	3.7125	0.126317	0	67.8638	0.375	0	0
TCGA-L5-A4OE	CATLERVDYW	11A	Solid Tissue Normal	IGH	10	0.3	0.5	0.2	0.3	0.1	0.2	0.3	0.5	1255.4	4.37018	-0.1	4.29	0.476667	0.317	-0.21	0.2	4.29	0.0523469	0.00314815	-16.4	0.4	0	0.3
TCGA-L5-A4OE	CATLERVDYW	11A	Solid Tissue Normal	IGH	10	0.3	0.5	0.2	0.3	0.1	0.2	0.3	0.5	1255.4	4.37018	-0.1	4.29	0.476667	0.317	-0.21	0.2	4.29	0.0523469	0.00314815	-16.4	0.4	0	0.3
TCGA-L5-A88T	CARCLGPYSSGWLPSFYFDYW	11A	Solid Tissue Normal	IGH	21	0.380952	0.52381	0.333333	0.0952381	0.047619	0.047619	0.190476	0.47619	2518.82	5.82062	0	4.49524	0.499471	0.314286	-0.0047619	0.333333	4.49524	0.152098	0.0122672	74.4243	0.428571	0.333333	0.142857
TCGA-V5-A7RC	CTTVDGPYSGSFYFDYW	10A	Blood Derived Normal	IGH	17	0.411765	0.647059	0.352941	0.117647	0	0.117647	0.176471	0.529412	2008.12	3.56366	-0.117647	4.21176	0.467974	0.291765	-0.288235	0.352941	4.21176	0.360256	0.00785625	40.0829	0.411765	0.294118	0
TCGA-Q9-A6FU	CVRDNWPYYW	01A	Primary Tumor	IGH	10	0.1	0.5	0.4	0.2	0.1	0.1	0.3	0.3	1401.55	5.82794	0	3.42	0.38	0.359	-1.08	0.4	3.42	0.0752838	0.00611111	-6.94	0.5	0.2	0
TCGA-IG-A7DP	CARDLSSSPTPKPFDYW	01A	Primary Tumor	IGH	17	0.352941	0.647059	0.176471	0.235294	0.117647	0.117647	0.411765	0.705882	1970.16	5.9527	0	3.64118	0.404575	0.418235	-0.858824	0.176471	3.64118	0.0489159	0.0123219	65.9706	0.235294	0.352941	0.117647
TCGA-LN-A7HZ	CARQMGCPIPSCYNWFDPW	01A	Primary Tumor	IGH	19	0.315789	0.578947	0.210526	0.105263	0.0526316	0.0526316	0.263158	0.473684	2274.62	5.81537	0	4.20526	0.467251	0.402105	-0.294737	0.210526	4.20526	0.202417	0.0139524	55.0474	0.263158	0.315789	0.105263
TCGA-IC-A6RE	CARGGSGHQGDYW	11A	Solid Tissue Normal	IGH	13	0.538462	0.615385	0.230769	0.153846	0.0769231	0.0769231	0.153846	0.769231	1393.44	6.73444	0	3.34615	0.371795	0.253077	-1.15385	0.153846	3.34615	0.370988	0.02375	4.21538	0.153846	0.384615	0.0769231
TCGA-IC-A6RE	CARGGSGHEGGYW	11A	Solid Tissue Normal	IGH	13	0.615385	0.615385	0.230769	0.153846	0.0769231	0.0769231	0.153846	0.769231	1336.39	6.73956	0	3.58462	0.398291	0.231538	-0.915385	0.153846	3.58462	0.0968171	0.0316667	7.17692	0.153846	0.461538	0.153846
TCGA-IC-A6RE	CARDHCSGGSCYPDYW	11A	Solid Tissue Normal	IGH	16	0.5	0.6875	0.25	0.1875	0.0625	0.125	0.25	0.625	1819.95	5.21002	-0.0625	3.69375	0.410417	0.299375	-0.80625	0.1875	3.69375	0.506488	0.00949968	33.9813	0.1875	0.3125	0.0625
TCGA-R6-A8WG	CARHMGSAVAYLDYW	01A	Primary Tumor	IGH	15	0.4	0.533333	0.266667	0.133333	0.0666667	0.0666667	0.133333	0.533333	1742.97	6.73358	0	4.62667	0.514074	0.29	0.126667	0.2	4.62667	0.525474	0.0192424	15.26	0.333333	0.133333	0.333333
TCGA-L5-A4OP	CARVSKGPDYW	11A	Solid Tissue Normal	IGH	11	0.363636	0.636364	0.181818	0.272727	0.181818	0.0909091	0.363636	0.636364	1281.44	8.19733	0.0909091	3.73636	0.415152	0.374545	-0.763636	0.181818	3.73636	0.0239862	0.0490135	-14.9091	0.272727	0.272727	0.0909091
TCGA-LN-A5U7	CTRDHYGGNSVTGYW	10A	Blood Derived Normal	IGH	15	0.466667	0.666667	0.266667	0.133333	0.0666667	0.0666667	0.133333	0.6	1715.8	6.73358	0	3.50667	0.38963	0.254	-0.993333	0.2	3.50667	0.999705	0.00320707	33.3733	0.266667	0.333333	0
TCGA-LN-A9FQ	CARAYFGSGSTFDYW	10A	Blood Derived Normal	IGH	15	0.533333	0.6	0.333333	0.133333	0.0666667	0.0666667	0.133333	0.6	1730.85	5.82794	0	4.30667	0.478519	0.254667	-0.193333	0.333333	4.30667	0.525474	0.0192424	18.8733	0.333333	0.266667	0.133333
TCGA-LN-A9FQ	CARAYFGSGSTFDYW	10A	Blood Derived Normal	IGH	15	0.533333	0.6	0.333333	0.133333	0.0666667	0.0666667	0.133333	0.6	1730.85	5.82794	0	4.30667	0.478519	0.254667	-0.193333	0.333333	4.30667	0.525474	0.0192424	18.8733	0.333333	0.266667	0.133333
TCGA-LN-A49N	CARVGVADPGHYFQHW	10A	Blood Derived Normal	IGH	16	0.3125	0.5625	0.3125	0.125	0.0625	0.0625	0.1875	0.625	1843.03	6.90851	0	4.175	0.463889	0.331875	-0.325	0.1875	4.175	0.415205	0.0221717	24.425	0.3125	0.1875	0.125
TCGA-LN-A49N	CARDLGWTYGSDYW	10A	Blood Derived Normal	IGH	14	0.428571	0.571429	0.285714	0.214286	0.0714286	0.142857	0.214286	0.571429	1692.8	4.20782	-0.0714286	3.77857	0.419841	0.261429	-0.721429	0.285714	3.77857	0.43299	0.0110713	-6.10714	0.357143	0.214286	0.142857
TCGA-IC-A6RE	CARAEGMHYWYFDLW	01A	Primary Tumor	IGH	15	0.266667	0.333333	0.4	0.2	0.0666667	0.133333	0.2	0.466667	1948.19	5.32025	-0.0666667	4.17333	0.463704	0.279333	-0.326667	0.333333	4.17333	0.39112	0.0126571	93.9133	0.4	0.0666667	0.333333
TCGA-JY-A6FH	CARDLMEYCSSTRCSHDAFDIW	10A	Blood Derived Normal	IGH	22	0.409091	0.545455	0.181818	0.272727	0.0909091	0.181818	0.272727	0.590909	2609.89	4.65863	-0.0909091	4.16364	0.462626	0.294091	-0.336364	0.136364	4.16364	0.0992082	0.0348247	23.9091	0.227273	0.136364	0.227273
TCGA-Z6-A8JE	CARNYGDYVQGEANWFDPW	10A	Blood Derived Normal	IGH	19	0.263158	0.578947	0.263158	0.210526	0.0526316	0.157895	0.263158	0.526316	2291.41	4.02802	-0.105263	3.48947	0.387719	0.330526	-1.01053	0.263158	3.48947	0.0645466	0.0206974	7.05263	0.315789	0.263158	0.157895
TCGA-L5-A88T	CARDVGTLYYFDYW	01A	Primary Tumor	IGH	14	0.285714	0.5	0.357143	0.214286	0.0714286	0.142857	0.214286	0.428571	1771.94	4.20782	-0.0714286	4.33571	0.481746	0.275	-0.164286	0.357143	4.33571	0.43299	0.0110713	7.37857	0.5	0.0714286	0.142857
TCGA-LN-A9FO	CAKDSMVRGTFDYW	10A	Blood Derived Normal	IGH	14	0.357143	0.571429	0.214286	0.285714	0.142857	0.142857	0.285714	0.571429	1678.89	5.9527	0	4.05	0.45	0.305	-0.45	0.214286	4.05	0.0696297	0.0148011	21.1357	0.285714	0.142857	0.142857
TCGA-2H-A9GI	CARDGICSSISCSHDYW	01A	Primary Tumor	IGH	17	0.529412	0.647059	0.176471	0.176471	0.0588235	0.117647	0.176471	0.588235	1903.08	5.21002	-0.0588235	4.37059	0.485621	0.274706	-0.129412	0.117647	4.37059	0.635531	0.00887198	28.8235	0.235294	0.294118	0.0588235
TCGA-VR-AA7I	CARGSVTVTTRISYYYGLDVW	01A	Primary Tumor	IGH	21	0.428571	0.619048	0.190476	0.142857	0.0952381	0.047619	0.142857	0.52381	2410.7	8.17487	0.047619	4.6619	0.517989	0.294286	0.161905	0.190476	4.6619	0.36365	0.0195715	5.10476	0.428571	0.190476	0.0952381
TCGA-VR-AA7I	CARGSVTVTTRISYYYGLDVW	01A	Primary Tumor	IGH	21	0.428571	0.619048	0.190476	0.142857	0.0952381	0.047619	0.142857	0.52381	2410.7	8.17487	0.047619	4.6619	0.517989	0.294286	0.161905	0.190476	4.6619	0.36365	0.0195715	5.10476	0.428571	0.190476	0.0952381
TCGA-VR-AA7I	CARGSVTVTTRISYYYGLDVW	01A	Primary Tumor	IGH	21	0.428571	0.619048	0.190476	0.142857	0.0952381	0.047619	0.142857	0.52381	2410.7	8.17487	0.047619	4.6619	0.517989	0.294286	0.161905	0.190476	4.6619	0.36365	0.0195715	5.10476	0.428571	0.190476	0.0952381
TCGA-L5-A8NH	CVVNRDTGRRALTF	11A	Solid Tissue Normal	TRA	14	0.357143	0.642857	0.0714286	0.285714	0.214286	0.0714286	0.285714	0.571429	1607.84	10.2609	0.142857	4.28571	0.47619	0.306429	-0.214286	0.0714286	4.28571	0.0432908	0.0314291	36.8286	0.285714	0.142857	0.142857
TCGA-L5-A8NH	CATDAATSNTGKLIF	11A	Solid Tissue Normal	TRA	15	0.6	0.733333	0.0666667	0.133333	0.0666667	0.0666667	0.133333	0.666667	1512.68	5.82867	0	4.82	0.535556	0.308	0.32	0.0666667	4.82	0.335604	0.0256566	-13.3067	0.2	0.2	0.266667
TCGA-L5-A88Y	CALSDTSNDYKLSF	11A	Solid Tissue Normal	TRA	14	0.428571	0.642857	0.142857	0.214286	0.0714286	0.142857	0.214286	0.571429	1563.68	4.20782	-0.0714286	4.20714	0.46746	0.285	-0.292857	0.142857	4.20714	0.10548	0.0306463	-7.51429	0.285714	0.285714	0.214286
TCGA-L5-A88Y	CALLSGGSNYKLTF	11A	Solid Tissue Normal	TRA	14	0.5	0.571429	0.142857	0.0714286	0.0714286	0	0.0714286	0.5	1473.69	8.19745	0.0714286	4.97857	0.553175	0.260714	0.478571	0.142857	4.97857	0.945517	0.00826959	20.85	0.357143	0.357143	0.285714
TCGA-L5-A88Y	CCCVLLHPERRSSGTYKYIF	11A	Solid Tissue Normal	TRA	20	0.35	0.45	0.2	0.2	0.15	0.05	0.25	0.5	2375.79	8.65668	0.1	4.505	0.500556	0.3275	0.005	0.15	4.505	0.321924	0.0142773	68.975	0.35	0.2	0.15
TCGA-L5-A88Y	CLVANNQAGTALIF	11A	Solid Tissue Normal	TRA	14	0.428571	0.642857	0.0714286	0	0	0	0	0.428571	1434.66	5.51813	0	5.6	0.622222	0.307857	1.1	0.0714286	5.6	-1	0	11.5929	0.357143	0.214286	0.357143
TCGA-L5-A88Y	CAVSANSGYSTLTF	11A	Solid Tissue Normal	TRA	14	0.642857	0.785714	0.142857	0	0	0	0	0.571429	1420.54	5.5174	0	5.06429	0.562698	0.271429	0.564286	0.142857	5.06429	-1	0	12.0357	0.285714	0.357143	0.214286
TCGA-L5-A88Y	CCEWTGGGNKLTF	11A	Solid Tissue Normal	TRA	13	0.538462	0.615385	0.153846	0.153846	0.0769231	0.0769231	0.153846	0.538462	1415.59	5.98737	0	4.28462	0.476068	0.264615	-0.215385	0.153846	4.28462	0.233903	0.0277083	13.2077	0.230769	0.307692	0.153846
TCGA-L5-A8NF	CALDSNSGYALNF	11A	Solid Tissue Normal	TRA	13	0.461538	0.692308	0.153846	0.0769231	0	0.0769231	0.0769231	0.461538	1374.47	3.79987	-0.0769231	4.70769	0.523077	0.256923	0.207692	0.153846	4.70769	0.976728	0.00850263	24.1692	0.307692	0.384615	0.307692
TCGA-JY-A6FH	CAVRGSSNTGKLIF	01A	Primary Tumor	TRA	14	0.5	0.642857	0.0714286	0.142857	0.142857	0	0.142857	0.571429	1452.68	9.50775	0.142857	4.82857	0.536508	0.291429	0.328571	0.0714286	4.82857	0.229255	0.00473268	-7.27857	0.285714	0.357143	0.142857
TCGA-JY-A6FH	CALSDLGTGANNLFF	01A	Primary Tumor	TRA	15	0.466667	0.666667	0.133333	0.0666667	0	0.0666667	0.0666667	0.466667	1542.71	3.79987	-0.0666667	5.18667	0.576296	0.247333	0.686667	0.133333	5.18667	0.982605	0.00886364	-7.64667	0.333333	0.333333	0.333333
TCGA-2H-A9GO	CCKRDSGGGADGLTF	11A	Solid Tissue Normal	TRA	15	0.6	0.733333	0.0666667	0.266667	0.133333	0.133333	0.266667	0.733333	1486.63	5.94659	0	4.16	0.462222	0.26	-0.34	0.0666667	4.16	0.159808	0.0203114	57.2667	0.133333	0.333333	0.133333
TCGA-IG-A3YB	CAVGRAGYSTLTF	10A	Blood Derived Normal	TRA	13	0.615385	0.692308	0.153846	0.0769231	0.0769231	0	0.0769231	0.615385	1345.52	8.22198	0.0769231	5.12308	0.569231	0.273846	0.623077	0.153846	5.12308	1	0.009149	5.66154	0.307692	0.230769	0.230769
TCGA-IG-A3YB	CAFMGYSGAGSYQLTF	10A	Blood Derived Normal	TRA	16	0.5625	0.5625	0.25	0	0	0	0	0.5625	1702.9	5.51678	0	4.9875	0.554167	0.259375	0.4875	0.25	4.9875	-1	0	6.475	0.3125	0.3125	0.25
TCGA-LN-A49V	CAVSPPGTALIF	01A	Primary Tumor	TRA	12	0.5	0.75	0.0833333	0	0	0	0.166667	0.583333	1175.4	5.51813	0	5.85833	0.650926	0.405833	1.35833	0.0833333	5.85833	0.580981	0	54.7583	0.333333	0.333333	0.25
TCGA-LN-A8I1	CAVRDSNYQLIW	10A	Blood Derived Normal	TRA	12	0.25	0.5	0.166667	0.166667	0.0833333	0.0833333	0.166667	0.416667	1467.65	5.82867	0	4.4	0.488889	0.321667	-0.1	0.166667	4.4	0.71572	0.00448413	25.2167	0.416667	0.166667	0.166667
TCGA-LN-A49R	CALVTGANNLFF	10A	Blood Derived Normal	TRA	12	0.416667	0.666667	0.166667	0	0	0	0	0.333333	1269.47	5.51813	0	5.78333	0.642593	0.265833	1.28333	0.166667	5.78333	-1	0	-12.0583	0.416667	0.25	0.333333
TCGA-LN-A49R	CAVRSNSGGGADGLTF	10A	Blood Derived Normal	TRA	16	0.625	0.8125	0.0625	0.125	0.0625	0.0625	0.125	0.6875	1511.62	5.82941	0	4.59375	0.510417	0.25375	0.09375	0.0625	4.59375	0.323482	0.0263636	49.3625	0.1875	0.4375	0.1875
TCGA-IG-A3QL	CAASRGVGNNDMRF	10A	Blood Derived Normal	TRA	14	0.428571	0.714286	0.0714286	0.214286	0.142857	0.0714286	0.214286	0.571429	1497.66	8.24957	0.0714286	4.06429	0.451587	0.286429	-0.435714	0.0714286	4.06429	0.127776	0.0189496	-0.535714	0.142857	0.357143	0.214286
TCGA-LN-A49X	CAVGARSNTGKLIF	10A	Blood Derived Normal	TRA	14	0.5	0.642857	0.0714286	0.142857	0.142857	0	0.142857	0.571429	1436.68	9.50775	0.142857	5.01429	0.557143	0.300714	0.514286	0.0714286	5.01429	0.156361	0.00475737	4.28571	0.285714	0.285714	0.214286
TCGA-L5-A4OM	CCPDSGSARQLTF	11A	Solid Tissue Normal	TRA	13	0.538462	0.692308	0.0769231	0.153846	0.0769231	0.0769231	0.230769	0.692308	1384.54	5.82257	0	4.31538	0.479487	0.34	-0.184615	0.0769231	4.31538	0.0761487	0.0321528	57.3692	0.153846	0.307692	0.153846
TCGA-L5-A4OM	CAVDIGTGRDDKIIF	11A	Solid Tissue Normal	TRA	15	0.333333	0.6	0.0666667	0.333333	0.133333	0.2	0.333333	0.6	1622.84	4.42889	-0.0666667	4.79333	0.532593	0.318	0.293333	0.0666667	4.79333	0.0825503	0.0119595	-23.3267	0.333333	0.133333	0.0666667
TCGA-VR-A8EY	CAVXSXRRALTF	10A	Blood Derived Normal	TRA
TCGA-VR-A8EY	CAVRSVRRALTF	10A	Blood Derived Normal	TRA	12	0.416667	0.583333	0.0833333	0.25	0.25	0	0.25	0.583333	1378.65	11.7003	0.25	5.00833	0.556481	0.323333	0.508333	0.0833333	5.00833	0.0944776	0.0251587	103.8	0.333333	0.0833333	0.25
TCGA-VR-A8EY	CAEEDNYGQNFVF	10A	Blood Derived Normal	TRA	13	0.230769	0.538462	0.230769	0.230769	0	0.230769	0.230769	0.461538	1535.59	3.57452	-0.230769	3.83846	0.426496	0.303077	-0.661538	0.230769	3.83846	0.702574	0.0606903	31.0308	0.307692	0.230769	0.230769
TCGA-VR-A8EY	CLKTTSSA	10A	Blood Derived Normal	TRA	8	0.75	0.75	0	0.125	0.125	0	0.125	0.75	809.928	8.22223	0.125	4.65	0.516667	0.3175	0.15	0	4.65	0.323515	0.00493056	46.2875	0.125	0.25	0.25
TCGA-VR-A8EY	CRRSGSARQLTF	10A	Blood Derived Normal	TRA	12	0.5	0.5	0.0833333	0.25	0.25	0	0.25	0.75	1381.56	11.7003	0.25	3.76667	0.418519	0.3025	-0.733333	0.0833333	3.76667	0.0711232	0.00722222	119.85	0.166667	0.25	0.166667
TCGA-VR-A8EY	CCCVLLHPERRGNNDMRF	10A	Blood Derived Normal	TRA	18	0.222222	0.5	0.111111	0.277778	0.166667	0.111111	0.333333	0.444444	2163.53	7.97736	0.0555556	4.01667	0.446296	0.326667	-0.483333	0.0555556	4.01667	0.299098	0.00965948	31.5111	0.222222	0.222222	0.222222
TCGA-VR-A8EY	CAEEDNYGQNFVF	10A	Blood Derived Normal	TRA	13	0.230769	0.538462	0.230769	0.230769	0	0.230769	0.230769	0.461538	1535.59	3.57452	-0.230769	3.83846	0.426496	0.303077	-0.661538	0.230769	3.83846	0.702574	0.0606903	31.0308	0.307692	0.230769	0.230769
TCGA-VR-A8EY	CRRSGSARQLTF	10A	Blood Derived Normal	TRA	12	0.5	0.5	0.0833333	0.25	0.25	0	0.25	0.75	1381.56	11.7003	0.25	3.76667	0.418519	0.3025	-0.733333	0.0833333	3.76667	0.0711232	0.00722222	119.85	0.166667	0.25	0.166667
TCGA-VR-A8ER	CAESVTGANNLFF	10A	Blood Derived Normal	TRA	13	0.461538	0.692308	0.153846	0.0769231	0	0.0769231	0.0769231	0.461538	1372.5	3.99969	-0.0769231	5.06154	0.562393	0.277692	0.561538	0.153846	5.06154	0.953456	0.00785626	4.45385	0.307692	0.307692	0.307692
TCGA-VR-A8ER	CAERFSGNEKLTF	10A	Blood Derived Normal	TRA	13	0.384615	0.461538	0.153846	0.307692	0.153846	0.153846	0.307692	0.615385	1501.66	6.13605	0	3.95385	0.439316	0.303077	-0.546154	0.153846	3.95385	0.0257373	0.00444444	5.66154	0.230769	0.230769	0.307692
TCGA-VR-A8ER	CAVSDTGGFKTIF	10A	Blood Derived Normal	TRA	13	0.538462	0.692308	0.153846	0.153846	0.0769231	0.0769231	0.153846	0.615385	1345.52	5.82867	0	5.13077	0.570085	0.287692	0.630769	0.153846	5.13077	0.0709504	0.0321528	-10.9308	0.307692	0.230769	0.0769231
TCGA-VR-A8ER	CAVRESWGKLQF	10A	Blood Derived Normal	TRA	12	0.333333	0.416667	0.166667	0.25	0.166667	0.0833333	0.25	0.583333	1423.64	8.22223	0.0833333	4.3	0.477778	0.3275	-0.2	0.166667	4.3	0.0894573	0.00883377	23.3083	0.333333	0.166667	0.25
TCGA-VR-A8EZ	CAVGDDKIIF	10A	Blood Derived Normal	TRA	10	0.3	0.6	0.1	0.3	0.1	0.2	0.3	0.5	1080.25	4.20782	-0.1	5.4	0.6	0.325	0.9	0.1	5.4	0.059293	0.0230864	-16.47	0.4	0.1	0.1
TCGA-VR-A8EZ	CITVLLHNTDKLIF	10A	Blood Derived Normal	TRA	14	0.214286	0.428571	0.142857	0.142857	0.0714286	0.0714286	0.142857	0.357143	1629.96	6.73444	0	5.52857	0.614286	0.305714	1.02857	0.0714286	5.52857	0.922771	0.00354321	8.00714	0.5	0.0714286	0.214286
TCGA-VR-A8EZ	CAAMYGANNLFF	10A	Blood Derived Normal	TRA	12	0.416667	0.583333	0.25	0	0	0	0	0.333333	1321.52	5.5174	0	5.375	0.597222	0.268333	0.875	0.25	5.375	-1	0	14.75	0.333333	0.25	0.416667
TCGA-VR-A8EZ	CAGPDAGGTSYGKLTF	10A	Blood Derived Normal	TRA	16	0.625	0.75	0.125	0.125	0.0625	0.0625	0.1875	0.75	1544.68	5.82794	0	4.4125	0.490278	0.306875	-0.0875	0.125	4.4125	0.392036	0.0263636	-1.1375	0.1875	0.375	0.1875
TCGA-VR-A8EZ	CAGPDAGGTSYGKLTF	10A	Blood Derived Normal	TRA	16	0.625	0.75	0.125	0.125	0.0625	0.0625	0.1875	0.75	1544.68	5.82794	0	4.4125	0.490278	0.306875	-0.0875	0.125	4.4125	0.392036	0.0263636	-1.1375	0.1875	0.375	0.1875
TCGA-VR-A8EZ	CAGPDAGGTSYGKLTF	10A	Blood Derived Normal	TRA	16	0.625	0.75	0.125	0.125	0.0625	0.0625	0.1875	0.75	1544.68	5.82794	0	4.4125	0.490278	0.306875	-0.0875	0.125	4.4125	0.392036	0.0263636	-1.1375	0.1875	0.375	0.1875
TCGA-VR-A8EZ	CALRAGTASKLTF	10A	Blood Derived Normal	TRA	13	0.615385	0.615385	0.0769231	0.153846	0.153846	0	0.153846	0.692308	1338.58	9.50775	0.153846	5.06154	0.562393	0.304615	0.561538	0.0769231	5.06154	0.0968171	0.00234385	20.4769	0.230769	0.153846	0.384615
TCGA-VR-A8EZ	CAVGDDKIIF	10A	Blood Derived Normal	TRA	10	0.3	0.6	0.1	0.3	0.1	0.2	0.3	0.5	1080.25	4.20782	-0.1	5.4	0.6	0.325	0.9	0.1	5.4	0.059293	0.0230864	-16.47	0.4	0.1	0.1
TCGA-IG-A3YC	CAMREDQAGTALIF	10A	Blood Derived Normal	TRA	14	0.428571	0.5	0.0714286	0.214286	0.0714286	0.142857	0.214286	0.642857	1525.75	4.37018	-0.0714286	4.84286	0.538095	0.328571	0.342857	0.0714286	4.84286	0.653278	0.0158201	11.5929	0.214286	0.0714286	0.428571
TCGA-IG-A3YC	CAMREDQAGTALIF	10A	Blood Derived Normal	TRA	14	0.428571	0.5	0.0714286	0.214286	0.0714286	0.142857	0.214286	0.642857	1525.75	4.37018	-0.0714286	4.84286	0.538095	0.328571	0.342857	0.0714286	4.84286	0.653278	0.0158201	11.5929	0.214286	0.0714286	0.428571
TCGA-IG-A3YC	CNEFCSNDYKLSF	10A	Blood Derived Normal	TRA	13	0.307692	0.538462	0.230769	0.230769	0.0769231	0.153846	0.230769	0.384615	1569.71	4.37018	-0.0769231	4.00769	0.445299	0.279231	-0.492308	0.230769	4.00769	0.0776324	0.0200538	2.7	0.307692	0.307692	0.153846
TCGA-R6-A6Y0	CAMRRPDAGNMLTF	01B	Primary Tumor	TRA	14	0.357143	0.571429	0.0714286	0.214286	0.142857	0.0714286	0.285714	0.571429	1582.87	8.24957	0.0714286	4.34286	0.48254	0.35	-0.157143	0.0714286	4.34286	0.48303	0.0254058	55.9357	0.142857	0.214286	0.357143
TCGA-R6-A6Y0	CAMRRPDAGNMLTF	01B	Primary Tumor	TRA	14	0.357143	0.571429	0.0714286	0.214286	0.142857	0.0714286	0.285714	0.571429	1582.87	8.24957	0.0714286	4.34286	0.48254	0.35	-0.157143	0.0714286	4.34286	0.48303	0.0254058	55.9357	0.142857	0.214286	0.357143
TCGA-R6-A6Y0	CILGDNYGQNFVF	01B	Primary Tumor	TRA	13	0.230769	0.538462	0.230769	0.0769231	0	0.0769231	0.0769231	0.307692	1489.65	3.79987	-0.0769231	4.84615	0.538462	0.268462	0.346154	0.230769	4.84615	1	0.009149	5.95385	0.461538	0.307692	0.0769231
TCGA-IG-A4P3	CATDSNQGGKLIF	10A	Blood Derived Normal	TRA	13	0.461538	0.615385	0.0769231	0.153846	0.0769231	0.0769231	0.153846	0.615385	1353.5	5.82867	0	4.4	0.488889	0.3	-0.1	0.0769231	4.4	0.0968171	0.0316667	14.6769	0.230769	0.307692	0.153846
TCGA-IG-A4P3	CCCVLLHPHNAGNNRKLIW	10A	Blood Derived Normal	TRA	19	0.263158	0.526316	0.157895	0.105263	0.105263	0	0.157895	0.368421	2191.6	8.70746	0.105263	4.56316	0.507018	0.323684	0.0631579	0.0526316	4.56316	0.491738	0.0267023	7.51579	0.315789	0.263158	0.210526
TCGA-L5-A4OW	CALSDPGANSKLTF	01A	Primary Tumor	TRA	14	0.5	0.714286	0.0714286	0.142857	0.0714286	0.0714286	0.214286	0.642857	1423.59	5.82867	0	4.59286	0.510317	0.335714	0.0928571	0.0714286	4.59286	0.10548	0.0318889	5.97143	0.214286	0.357143	0.285714
TCGA-L5-A4OW	CALSDPGANSKLTF	01A	Primary Tumor	TRA	14	0.5	0.714286	0.0714286	0.142857	0.0714286	0.0714286	0.214286	0.642857	1423.59	5.82867	0	4.59286	0.510317	0.335714	0.0928571	0.0714286	4.59286	0.10548	0.0318889	5.97143	0.214286	0.357143	0.285714
TCGA-L5-A43J	CAVQAEGGGADGLTF	01A	Primary Tumor	TRA	15	0.6	0.733333	0.0666667	0.133333	0	0.133333	0.133333	0.733333	1395.49	3.66595	-0.133333	4.89333	0.543704	0.283333	0.393333	0.0666667	4.89333	0.190157	0.00532828	22.6933	0.2	0.266667	0.333333
TCGA-L5-A4OH	CVVNRYEGNEKLTF	11A	Solid Tissue Normal	TRA	14	0.214286	0.5	0.142857	0.285714	0.142857	0.142857	0.285714	0.428571	1671.87	6.13531	0	3.97857	0.442063	0.318571	-0.521429	0.142857	3.97857	0.0560723	0.0142798	-10.1857	0.357143	0.214286	0.214286
TCGA-L5-A4OH	CVVNRYEGNEKLTF	11A	Solid Tissue Normal	TRA	14	0.214286	0.5	0.142857	0.285714	0.142857	0.142857	0.285714	0.428571	1671.87	6.13531	0	3.97857	0.442063	0.318571	-0.521429	0.142857	3.97857	0.0560723	0.0142798	-10.1857	0.357143	0.214286	0.214286
TCGA-L5-A4OH	CAFIRAGSNYQLIW	11A	Solid Tissue Normal	TRA	14	0.357143	0.428571	0.214286	0.0714286	0.0714286	0	0.0714286	0.428571	1641.89	8.22198	0.0714286	4.98571	0.553968	0.302143	0.485714	0.214286	4.98571	0.991678	0.00906148	9.28571	0.428571	0.214286	0.214286
TCGA-VR-A8EP	CCVLLHRQSTDKLIF	10B	Blood Derived Normal	TRA	15	0.266667	0.4	0.133333	0.2	0.133333	0.0666667	0.2	0.466667	1776.13	8.06793	0.0666667	5.02	0.557778	0.313333	0.52	0.0666667	5.02	0.3251	0.0102553	35.12	0.4	0.0666667	0.2
TCGA-VR-A8EP	CALSGGETSGSRLTF	10B	Blood Derived Normal	TRA	15	0.666667	0.666667	0.0666667	0.133333	0.0666667	0.0666667	0.133333	0.733333	1485.62	5.99493	0	4.61333	0.512593	0.254667	0.113333	0.0666667	4.61333	0.285092	0.0274747	33.6	0.2	0.4	0.266667
TCGA-VR-A8EP	CALSGGETSGSRLTF	10B	Blood Derived Normal	TRA	15	0.666667	0.666667	0.0666667	0.133333	0.0666667	0.0666667	0.133333	0.733333	1485.62	5.99493	0	4.61333	0.512593	0.254667	0.113333	0.0666667	4.61333	0.285092	0.0274747	33.6	0.2	0.4	0.266667
TCGA-VR-A8EP	CAAIPRGSGGGADGLTF	10B	Blood Derived Normal	TRA	17	0.647059	0.764706	0.0588235	0.117647	0.0588235	0.0588235	0.176471	0.764706	1549.71	5.82941	0	4.84706	0.538562	0.297059	0.347059	0.0588235	4.84706	0.29713	0.0281161	10.0765	0.176471	0.411765	0.235294
TCGA-VR-A8EP	CVVIFSSNTGKLIF	10B	Blood Derived Normal	TRA	14	0.357143	0.571429	0.142857	0.0714286	0.0714286	0	0.0714286	0.357143	1527.83	8.22223	0.0714286	5.87143	0.652381	0.296429	1.37143	0.142857	5.87143	0.945517	0.00826959	-6.6	0.5	0.285714	0.0714286
TCGA-VR-A8EP	CCVLLPRGRNQGGKLIF	10B	Blood Derived Normal	TRA	17	0.294118	0.470588	0.0588235	0.176471	0.176471	0	0.235294	0.470588	1874.28	9.69586	0.176471	4.80588	0.533987	0.334118	0.305882	0.0588235	4.80588	0.145566	0.014779	6.97059	0.352941	0.294118	0.176471
TCGA-VR-A8EP	CLLLCSKYKVRYGNNRLAF	10B	Blood Derived Normal	TRA	19	0.263158	0.421053	0.157895	0.210526	0.210526	0	0.210526	0.368421	2261.71	9.69757	0.210526	4.57368	0.508187	0.298947	0.0736842	0.157895	4.57368	0.238132	0.0235009	2.23684	0.421053	0.210526	0.263158
TCGA-JY-A6FD	CAVSNGDFGNEKLTF	01A	Primary Tumor	TRA	15	0.4	0.666667	0.133333	0.2	0.0666667	0.133333	0.2	0.533333	1601.73	4.37018	-0.0666667	4.34667	0.482963	0.282	-0.153333	0.133333	4.34667	0.3251	0.0215348	-8.80667	0.266667	0.333333	0.2
TCGA-JY-A6FD	CAVSNGDFGNEKLTF	01A	Primary Tumor	TRA	15	0.4	0.666667	0.133333	0.2	0.0666667	0.133333	0.2	0.533333	1601.73	4.37018	-0.0666667	4.34667	0.482963	0.282	-0.153333	0.133333	4.34667	0.3251	0.0215348	-8.80667	0.266667	0.333333	0.2
TCGA-JY-A6FD	CAFYNNDMRF	01A	Primary Tumor	TRA	10	0.2	0.5	0.3	0.2	0.1	0.1	0.2	0.3	1280.43	5.82867	0	4.05	0.45	0.279	-0.45	0.3	4.05	0.509756	0.0122222	34.061	0.3	0.2	0.2
TCGA-JY-A6FD	CALIGDNQGGKLIF	01A	Primary Tumor	TRA	14	0.357143	0.5	0.0714286	0.142857	0.0714286	0.0714286	0.142857	0.5	1448.69	5.82867	0	5.07857	0.564286	0.292857	0.578571	0.0714286	5.07857	0.156361	0.0303457	0.585714	0.357143	0.285714	0.214286
TCGA-JY-A6FD	CALRSNDYKLSF	01A	Primary Tumor	TRA	12	0.333333	0.5	0.166667	0.25	0.166667	0.0833333	0.25	0.5	1416.6	8.19733	0.0833333	4.2	0.466667	0.2925	-0.3	0.166667	4.2	0.0856921	0.00751102	54.7583	0.333333	0.25	0.25
TCGA-JY-A6FD	CAFMNSDYKLSF	01A	Primary Tumor	TRA	12	0.333333	0.5	0.25	0.166667	0.0833333	0.0833333	0.166667	0.416667	1425.63	5.82794	0	4.65	0.516667	0.285	0.15	0.25	4.65	0.508552	0.0114683	2.09167	0.333333	0.25	0.25
TCGA-L5-A8NU	CATGSARQLTF	01A	Primary Tumor	TRA	11	0.636364	0.636364	0.0909091	0.0909091	0.0909091	0	0.0909091	0.727273	1154.3	8.24969	0.0909091	4.69091	0.521212	0.301818	0.190909	0.0909091	4.69091	0.773514	0.00851098	30.1	0.181818	0.181818	0.272727
TCGA-L5-A8NU	CALSEALSNFGNEKLTF	01A	Primary Tumor	TRA	17	0.411765	0.529412	0.117647	0.176471	0.0588235	0.117647	0.176471	0.529412	1844.05	4.53131	-0.0588235	4.64706	0.51634	0.289412	0.147059	0.117647	4.64706	0.379541	0.0131157	9.17059	0.294118	0.294118	0.411765
TCGA-L5-A8NU	CHLLLCRGRGGANSKLTF	01A	Primary Tumor	TRA	18	0.444444	0.5	0.111111	0.166667	0.166667	0	0.166667	0.555556	1946.3	9.69611	0.166667	4.63889	0.515432	0.263333	0.138889	0.0555556	4.63889	0.309349	0.0144689	22.4	0.277778	0.277778	0.277778
TCGA-L5-A8NU	CATDQRTGANSKLTF	01A	Primary Tumor	TRA	15	0.533333	0.666667	0.0666667	0.2	0.133333	0.0666667	0.2	0.733333	1612.76	8.22211	0.0666667	3.86667	0.42963	0.318	-0.633333	0.0666667	3.86667	0.151213	0.0165039	0.58	0.133333	0.2	0.2
TCGA-L5-A8NU	CHLLLCRGRGGANSKLTF	01A	Primary Tumor	TRA	18	0.444444	0.5	0.111111	0.166667	0.166667	0	0.166667	0.555556	1946.3	9.69611	0.166667	4.63889	0.515432	0.263333	0.138889	0.0555556	4.63889	0.309349	0.0144689	22.4	0.277778	0.277778	0.277778
TCGA-L5-A8NU	CAVPSGGGADGLTF	01A	Primary Tumor	TRA	14	0.642857	0.857143	0.0714286	0.0714286	0	0.0714286	0.142857	0.714286	1251.37	3.79987	-0.0714286	5.12143	0.569048	0.297857	0.621429	0.0714286	5.12143	0.115471	0.00906148	51.1143	0.214286	0.428571	0.214286
TCGA-L5-A8NU	CAVRKQGSQGNLIF	01A	Primary Tumor	TRA	14	0.357143	0.5	0.0714286	0.142857	0.142857	0	0.142857	0.571429	1520.76	9.50775	0.142857	4.43571	0.492857	0.327143	-0.0642857	0.0714286	4.43571	0.922771	0.0311189	33.8643	0.285714	0.285714	0.142857
TCGA-L5-A8NU	CAVRKQGSQGNLIF	01A	Primary Tumor	TRA	14	0.357143	0.5	0.0714286	0.142857	0.142857	0	0.142857	0.571429	1520.76	9.50775	0.142857	4.43571	0.492857	0.327143	-0.0642857	0.0714286	4.43571	0.922771	0.0311189	33.8643	0.285714	0.285714	0.142857
TCGA-L5-A8NU	CATGSARQLTF	01A	Primary Tumor	TRA	11	0.636364	0.636364	0.0909091	0.0909091	0.0909091	0	0.0909091	0.727273	1154.3	8.24969	0.0909091	4.69091	0.521212	0.301818	0.190909	0.0909091	4.69091	0.773514	0.00851098	30.1	0.181818	0.181818	0.272727
TCGA-L5-A8NU	CAALGYSTLTF	01A	Primary Tumor	TRA	11	0.636364	0.636364	0.181818	0	0	0	0	0.545455	1146.31	5.5174	0	5.64545	0.627273	0.263636	1.14545	0.181818	5.64545	-1	0	12.5909	0.363636	0.181818	0.363636
TCGA-VR-A8ET	CGTRNGSGNTGKLIF	01A	Primary Tumor	TRA	15	0.533333	0.666667	0.0666667	0.133333	0.133333	0	0.133333	0.6	1524.7	9.50775	0.133333	4.12667	0.458519	0.262	-0.373333	0.0666667	4.12667	0.335604	0.00626263	-26.42	0.2	0.466667	0.0666667
TCGA-VR-A8ET	CVVSVGSSNTGKLIF	01A	Primary Tumor	TRA	15	0.466667	0.733333	0.0666667	0.0666667	0.0666667	0	0.0666667	0.466667	1510.75	8.22223	0.0666667	5.49333	0.61037	0.29	0.993333	0.0666667	5.49333	0.920366	0.0079798	-11.1533	0.4	0.4	0.0666667
TCGA-JY-A6FA	CREDRMEYGNKLVF	10A	Blood Derived Normal	TRA	14	0.142857	0.357143	0.142857	0.428571	0.214286	0.214286	0.428571	0.5	1760	6.17413	0	3.54286	0.393651	0.322857	-0.957143	0.142857	3.54286	0.136235	0.015085	16.3786	0.285714	0.142857	0.285714
TCGA-JY-A6FA	CAASKSNNNDMCF	10A	Blood Derived Normal	TRA	13	0.461538	0.769231	0.0769231	0.153846	0.0769231	0.0769231	0.153846	0.461538	1404.55	5.82184	0	4.02308	0.447009	0.301538	-0.476923	0.0769231	4.02308	0.0709504	0.0321528	9.23077	0.0769231	0.384615	0.230769
TCGA-JY-A6FA	CAASSWNNNARLMF	10A	Blood Derived Normal	TRA	14	0.428571	0.642857	0.142857	0.0714286	0.0714286	0	0.0714286	0.428571	1584.78	8.24969	0.0714286	4.42143	0.49127	0.289286	-0.0785714	0.142857	4.42143	0.945517	0.00826959	31.8571	0.214286	0.357143	0.357143
TCGA-JY-A6FA	CAYRSWDTGNQFYF	10A	Blood Derived Normal	TRA	14	0.357143	0.5	0.357143	0.142857	0.0714286	0.0714286	0.142857	0.5	1757.88	5.82794	0	3.75	0.416667	0.277143	-0.75	0.357143	3.75	0.560011	0.0161728	18.2436	0.357143	0.214286	0.0714286
TCGA-JY-A6FA	CAYRSWDTGNQFYF	10A	Blood Derived Normal	TRA	14	0.357143	0.5	0.357143	0.142857	0.0714286	0.0714286	0.142857	0.5	1757.88	5.82794	0	3.75	0.416667	0.277143	-0.75	0.357143	3.75	0.560011	0.0161728	18.2436	0.357143	0.214286	0.0714286
TCGA-JY-A6FA	CAGRETSGSRLTF	10A	Blood Derived Normal	TRA	13	0.615385	0.615385	0.0769231	0.230769	0.153846	0.0769231	0.230769	0.769231	1384.52	8.24969	0.0769231	4.08462	0.453846	0.276154	-0.415385	0.0769231	4.08462	0.0869945	0.0125253	33.5385	0.153846	0.307692	0.230769
TCGA-JY-A6FA	CAMRDDQTGANNLFF	10A	Blood Derived Normal	TRA	15	0.333333	0.6	0.133333	0.2	0.0666667	0.133333	0.2	0.533333	1702.87	4.20782	-0.0666667	4.12	0.457778	0.295333	-0.38	0.133333	4.12	0.730729	0.0145314	-7.01333	0.2	0.2	0.266667
TCGA-JY-A6FA	CAMRDDQTGANNLFF	10A	Blood Derived Normal	TRA	15	0.333333	0.6	0.133333	0.2	0.0666667	0.133333	0.2	0.533333	1702.87	4.20782	-0.0666667	4.12	0.457778	0.295333	-0.38	0.133333	4.12	0.730729	0.0145314	-7.01333	0.2	0.2	0.266667
TCGA-JY-A6FA	CAGRSGANNLFF	10A	Blood Derived Normal	TRA	12	0.5	0.666667	0.166667	0.0833333	0.0833333	0	0.0833333	0.5	1256.39	8.24969	0.0833333	4.7	0.522222	0.249167	0.2	0.166667	4.7	0.965909	0.00861111	38.7083	0.25	0.416667	0.25
TCGA-JY-A6FA	CAASSWNNNARLMF	10A	Blood Derived Normal	TRA	14	0.428571	0.642857	0.142857	0.0714286	0.0714286	0	0.0714286	0.428571	1584.78	8.24969	0.0714286	4.42143	0.49127	0.289286	-0.0785714	0.142857	4.42143	0.945517	0.00826959	31.8571	0.214286	0.357143	0.357143
TCGA-L5-A4OS	CALTPPFNTGFQKLVF	01A	Primary Tumor	TRA	16	0.3125	0.5625	0.1875	0.0625	0.0625	0	0.1875	0.5	1783.1	8.22223	0.0625	5.0375	0.559722	0.383125	0.5375	0.1875	5.0375	0.294602	0.00766888	17.5312	0.375	0.25	0.1875
TCGA-VR-A8EQ	CAVQSGTYKYIF	10A	Blood Derived Normal	TRA	12	0.416667	0.5	0.25	0.0833333	0.0833333	0	0.0833333	0.5	1379.58	8.17523	0.0833333	4.825	0.536111	0.320833	0.325	0.25	4.825	0.965909	0.00861111	38.7083	0.416667	0.166667	0.0833333
TCGA-VR-A8EQ	CRPNYSGGSQGNLIF	10A	Blood Derived Normal	TRA	15	0.4	0.6	0.133333	0.0666667	0.0666667	0	0.133333	0.533333	1612.76	8.22198	0.0666667	4.02667	0.447407	0.308	-0.473333	0.133333	4.02667	0.999853	0.00621212	37.58	0.266667	0.533333	0.0666667
TCGA-VR-A8EQ	CAVQSGTYKYIF	10A	Blood Derived Normal	TRA	12	0.416667	0.5	0.25	0.0833333	0.0833333	0	0.0833333	0.5	1379.58	8.17523	0.0833333	4.825	0.536111	0.320833	0.325	0.25	4.825	0.965909	0.00861111	38.7083	0.416667	0.166667	0.0833333
TCGA-VR-A8EQ	CATDGVSGNTPLVF	10A	Blood Derived Normal	TRA	14	0.5	0.857143	0.0714286	0.0714286	0	0.0714286	0.142857	0.571429	1380.52	3.79987	-0.0714286	5.05	0.561111	0.322857	0.55	0.0714286	5.05	0.229255	0.00826959	-2.84286	0.285714	0.357143	0.142857
TCGA-VR-A8EQ	CATDGVSGNTPLVF	10A	Blood Derived Normal	TRA	14	0.5	0.857143	0.0714286	0.0714286	0	0.0714286	0.142857	0.571429	1380.52	3.79987	-0.0714286	5.05	0.561111	0.322857	0.55	0.0714286	5.05	0.229255	0.00826959	-2.84286	0.285714	0.357143	0.142857
TCGA-VR-A8EQ	CAVAVNQAGTALIF	10A	Blood Derived Normal	TRA	14	0.5	0.714286	0.0714286	0	0	0	0	0.5	1377.61	5.51813	0	6.00714	0.66746	0.325714	1.50714	0.0714286	6.00714	-1	0	-2.16429	0.357143	0.142857	0.357143
TCGA-IG-A97I	CAVGAQWGYNQGGKLIF	10A	Blood Derived Normal	TRA	17	0.411765	0.529412	0.176471	0.0588235	0.0588235	0	0.0588235	0.529412	1812.06	8.19745	0.0588235	4.68824	0.520915	0.299412	0.188235	0.176471	4.68824	0.88682	0.0073558	-18.8353	0.352941	0.294118	0.176471
TCGA-IG-A97I	CAVSDGGTSYGKLTF	10A	Blood Derived Normal	TRA	15	0.6	0.733333	0.133333	0.133333	0.0666667	0.0666667	0.133333	0.666667	1505.65	5.82794	0	4.64667	0.516296	0.269333	0.146667	0.133333	4.64667	0.24067	0.0288636	3.14667	0.266667	0.333333	0.133333
TCGA-IG-A97I	CAVRTGNQFYF	10A	Blood Derived Normal	TRA	11	0.363636	0.545455	0.272727	0.0909091	0.0909091	0	0.0909091	0.454545	1305.46	8.22198	0.0909091	4.51818	0.50202	0.293636	0.0181818	0.272727	4.51818	0.830136	0.00846167	9.58273	0.363636	0.181818	0.0909091
TCGA-IG-A97I	CAYRSLYYGGSQGNLIF	10A	Blood Derived Normal	TRA	17	0.411765	0.470588	0.235294	0.0588235	0.0588235	0	0.0588235	0.470588	1912.13	8.17499	0.0588235	4.55882	0.506536	0.262353	0.0588235	0.235294	4.55882	0.88682	0.0073558	41.1706	0.411765	0.352941	0.176471
TCGA-IG-A97I	CAGQNSGGSNYKLTF	10A	Blood Derived Normal	TRA	15	0.533333	0.666667	0.133333	0.0666667	0.0666667	0	0.0666667	0.6	1546.66	8.19745	0.0666667	3.94667	0.438519	0.273333	-0.553333	0.133333	3.94667	0.920366	0.0079798	20.1267	0.2	0.466667	0.133333
TCGA-IG-A97I	CAVSDRGTSYDKVIF	10A	Blood Derived Normal	TRA	15	0.4	0.666667	0.133333	0.266667	0.133333	0.133333	0.266667	0.6	1660.85	5.9527	0	4.54	0.504444	0.312	0.04	0.133333	4.54	0.0512542	0.00545455	-2.54667	0.333333	0.2	0.0666667
TCGA-IG-A97I	CRHLLLCWVAHRLLNDYKLSF	10A	Blood Derived Normal	TRA	21	0.190476	0.333333	0.238095	0.190476	0.142857	0.047619	0.190476	0.380952	2601.1	8.90424	0.0952381	4.84762	0.538624	0.280952	0.347619	0.142857	4.84762	0.433854	0.00942969	17.8429	0.47619	0.0952381	0.333333
TCGA-IG-A97I	CAASMAGGYQKVNF	10A	Blood Derived Normal	TRA	14	0.5	0.642857	0.142857	0.0714286	0.0714286	0	0.0714286	0.571429	1446.65	8.19745	0.0714286	4.71429	0.52381	0.313571	0.214286	0.142857	4.71429	0.945517	0.00826959	4.05	0.214286	0.285714	0.285714
TCGA-L5-A8NV	CALSEANFGNEKLTF	01A	Primary Tumor	TRA	15	0.4	0.533333	0.133333	0.2	0.0666667	0.133333	0.2	0.533333	1643.81	4.53131	-0.0666667	4.46667	0.496296	0.296	-0.0333333	0.133333	4.46667	0.166153	0.0150898	9.06	0.266667	0.266667	0.4
TCGA-LN-A5U7	CAVRDMDNAGNMLTF	01A	Primary Tumor	TRA	15	0.333333	0.666667	0.0666667	0.2	0.0666667	0.133333	0.2	0.466667	1657.89	4.20782	-0.0666667	4.57333	0.508148	0.298667	0.0733333	0.0666667	4.57333	0.595519	0.0168659	11.9	0.2	0.2	0.333333
TCGA-LN-A5U7	CVALASGGSYIPTF	01A	Primary Tumor	TRA	14	0.571429	0.714286	0.142857	0	0	0	0.0714286	0.571429	1385.58	5.5174	0	5.6	0.622222	0.320714	1.1	0.142857	5.6	0.899356	0	19.4714	0.357143	0.357143	0.214286
TCGA-L5-A8NN	CSVWYNQEGQLIF	01A	Primary Tumor	TRA	13	0.230769	0.384615	0.230769	0.0769231	0	0.0769231	0.0769231	0.384615	1586.76	3.99957	-0.0769231	4.53077	0.503419	0.312308	0.0307692	0.230769	4.53077	0.995249	0.00928254	18.2462	0.461538	0.230769	0.153846
TCGA-L5-A4OO	CIVISGNTGKLIF	01A	Primary Tumor	TRA	13	0.384615	0.538462	0.0769231	0.0769231	0.0769231	0	0.0769231	0.384615	1364.65	8.22223	0.0769231	5.81538	0.646154	0.297692	1.31538	0.0769231	5.81538	0.976728	0.00850263	-29.9538	0.461538	0.307692	0.0769231
TCGA-L5-A4OO	CIVRVAGSSGNTPLVF	01A	Primary Tumor	TRA	16	0.4375	0.75	0.0625	0.0625	0.0625	0	0.125	0.5	1619.88	8.24969	0.0625	5.45625	0.60625	0.33125	0.95625	0.0625	5.45625	0.39778	0.00766888	5.49375	0.375	0.375	0.125
TCGA-L5-A4OQ	CCERSPIIRAGNNRKLIW	01A	Primary Tumor	TRA	18	0.277778	0.444444	0.0555556	0.277778	0.222222	0.0555556	0.333333	0.5	2129.51	9.69183	0.166667	4.08333	0.453704	0.364444	-0.416667	0.0555556	4.08333	0.0391418	0.0308303	48.8333	0.277778	0.277778	0.166667
TCGA-LN-A4A2	CSKCRVKDRGGSNYKLTF	10A	Blood Derived Normal	TRA	18	0.388889	0.555556	0.111111	0.333333	0.277778	0.0555556	0.333333	0.611111	2062.38	9.69757	0.222222	3.59444	0.399383	0.312222	-0.905556	0.111111	3.59444	0.121588	0.0223673	7.93333	0.222222	0.277778	0.0555556
TCGA-IG-A3I8	CAMREWSGGSNYKLTF	10A	Blood Derived Normal	TRA	16	0.4375	0.5	0.1875	0.1875	0.125	0.0625	0.1875	0.5625	1850.08	8.19757	0.0625	4.00625	0.445139	0.28625	-0.49375	0.1875	4.00625	0.392036	0.0117661	5.3875	0.25	0.3125	0.25
TCGA-Z6-AAPN	CAMREGHNDMRF	10A	Blood Derived Normal	TRA	12	0.25	0.416667	0.166667	0.333333	0.166667	0.166667	0.333333	0.583333	1466.67	6.74384	0	3.48333	0.387037	0.299167	-1.01667	0.0833333	3.48333	0.0181383	0.020657	16.3333	0.0833333	0.166667	0.333333
TCGA-Z6-AAPN	CAVNNQAGTALIF	10A	Blood Derived Normal	TRA	13	0.461538	0.692308	0.0769231	0	0	0	0	0.461538	1321.5	5.51813	0	5.39231	0.599145	0.313077	0.892308	0.0769231	5.39231	-1	0	-3.1	0.307692	0.230769	0.307692
TCGA-Z6-AAPN	CAVNNQAGTALIF	10A	Blood Derived Normal	TRA	13	0.461538	0.692308	0.0769231	0	0	0	0	0.461538	1321.5	5.51813	0	5.39231	0.599145	0.313077	0.892308	0.0769231	5.39231	-1	0	-3.1	0.307692	0.230769	0.307692
TCGA-Z6-AAPN	CAVSTGNQFYF	10A	Blood Derived Normal	TRA	11	0.454545	0.636364	0.272727	0	0	0	0	0.454545	1236.35	5.5174	0	4.85455	0.539394	0.280909	0.354545	0.272727	4.85455	-1	0	9.58273	0.363636	0.272727	0.0909091
TCGA-Z6-AAPN	CAVSTGNQFYF	10A	Blood Derived Normal	TRA	11	0.454545	0.636364	0.272727	0	0	0	0	0.454545	1236.35	5.5174	0	4.85455	0.539394	0.280909	0.354545	0.272727	4.85455	-1	0	9.58273	0.363636	0.272727	0.0909091
TCGA-Z6-AAPN	CAGASGGADGLTF	10A	Blood Derived Normal	TRA	13	0.769231	0.846154	0.0769231	0.0769231	0	0.0769231	0.0769231	0.769231	1126.2	3.79987	-0.0769231	5.10769	0.567521	0.242308	0.607692	0.0769231	5.10769	1	0.009149	8.62308	0.153846	0.384615	0.307692
TCGA-Z6-AAPN	CAMREGHNDMRF	10A	Blood Derived Normal	TRA	12	0.25	0.416667	0.166667	0.333333	0.166667	0.166667	0.333333	0.583333	1466.67	6.74384	0	3.48333	0.387037	0.299167	-1.01667	0.0833333	3.48333	0.0181383	0.020657	16.3333	0.0833333	0.166667	0.333333
TCGA-IG-A3YA	CACSSGNTPLVF	01A	Primary Tumor	TRA	12	0.583333	0.833333	0.0833333	0	0	0	0.0833333	0.5	1198.37	5.51141	0	5.31667	0.590741	0.3225	0.816667	0.0833333	5.31667	0.965909	0	47.6833	0.25	0.416667	0.166667
TCGA-IG-A3YA	CACSSGNTPLVF	01A	Primary Tumor	TRA	12	0.583333	0.833333	0.0833333	0	0	0	0.0833333	0.5	1198.37	5.51141	0	5.31667	0.590741	0.3225	0.816667	0.0833333	5.31667	0.965909	0	47.6833	0.25	0.416667	0.166667
TCGA-IG-A3YA	CAILIMEEAKEISS	01A	Primary Tumor	TRA	14	0.357143	0.357143	0	0.285714	0.0714286	0.214286	0.285714	0.571429	1536.81	4.25262	-0.142857	5.16429	0.57381	0.361429	0.664286	0	5.16429	0.307619	0.0231998	73.8429	0.285714	0.142857	0.5
TCGA-IG-A3YA	CAAGFYGNNRLAF	01A	Primary Tumor	TRA	13	0.461538	0.615385	0.230769	0.0769231	0.0769231	0	0.0769231	0.461538	1403.56	8.22198	0.0769231	4.78462	0.531624	0.259231	0.284615	0.230769	4.78462	0.976728	0.00850263	21.2469	0.307692	0.307692	0.307692
TCGA-L5-A4OX	CAGRMWNNNARLMF	01A	Primary Tumor	TRA	14	0.285714	0.5	0.142857	0.142857	0.142857	0	0.142857	0.357143	1683.98	10.3519	0.142857	4.19286	0.465873	0.290714	-0.307143	0.142857	4.19286	0.229255	0.00473268	18.1	0.214286	0.285714	0.357143
TCGA-JY-A938	CADTGGFKTIF	10A	Blood Derived Normal	TRA	11	0.545455	0.636364	0.181818	0.181818	0.0909091	0.0909091	0.181818	0.636364	1159.31	5.82867	0	4.93636	0.548485	0.282727	0.436364	0.181818	4.93636	0.0338702	0.0315741	-22.4545	0.272727	0.181818	0.0909091
TCGA-JY-A938	CALSGGGSYIPTF	10A	Blood Derived Normal	TRA	13	0.615385	0.692308	0.153846	0	0	0	0.0769231	0.615385	1272.43	5.5174	0	5.19231	0.576923	0.296923	0.692308	0.153846	5.19231	0.953456	0	35.4923	0.307692	0.461538	0.153846
TCGA-JY-A938	CAASGTYNYIF	10A	Blood Derived Normal	TRA	11	0.545455	0.636364	0.272727	0	0	0	0	0.454545	1209.33	5.51678	0	4.99091	0.554545	0.273636	0.490909	0.272727	4.99091	-1	0	1.37273	0.363636	0.272727	0.181818
TCGA-JY-A938	CAVNPWASNTGKLIF	10A	Blood Derived Normal	TRA	15	0.4	0.666667	0.133333	0.0666667	0.0666667	0	0.133333	0.466667	1620.87	8.22223	0.0666667	4.90667	0.545185	0.348	0.406667	0.133333	4.90667	0.24067	0.0079798	-27.1667	0.333333	0.333333	0.2
TCGA-JY-A938	CALSGGGSYIPTF	10A	Blood Derived Normal	TRA	13	0.615385	0.692308	0.153846	0	0	0	0.0769231	0.615385	1272.43	5.5174	0	5.19231	0.576923	0.296923	0.692308	0.153846	5.19231	0.953456	0	35.4923	0.307692	0.461538	0.153846
TCGA-V5-AASX	CVVSDLGGTYKYIF	11A	Solid Tissue Normal	TRA	14	0.357143	0.571429	0.214286	0.142857	0.0714286	0.0714286	0.142857	0.428571	1564.8	5.82733	0	5.19286	0.576984	0.286429	0.692857	0.214286	5.19286	0.115471	0.0318889	6.65	0.5	0.214286	0.0714286
TCGA-R6-A6L6	CAATGGSNYKLTF	01B	Primary Tumor	TRA	13	0.615385	0.692308	0.153846	0.0769231	0.0769231	0	0.0769231	0.615385	1332.48	8.19745	0.0769231	4.57692	0.508547	0.278462	0.0769231	0.153846	4.57692	0.976728	0.00850263	15.1538	0.230769	0.307692	0.230769
TCGA-R6-A6L6	CTTASCEALISNFGNEKLTF	01B	Primary Tumor	TRA	20	0.5	0.6	0.1	0.15	0.05	0.1	0.15	0.55	2149.4	4.53131	-0.05	4.715	0.523889	0.298	0.215	0.1	4.715	0.558034	0.011713	32.265	0.25	0.25	0.3
TCGA-R6-A6L6	CAVTALNDYKLSF	01B	Primary Tumor	TRA	13	0.384615	0.615385	0.153846	0.153846	0.0769231	0.0769231	0.153846	0.461538	1444.65	5.82794	0	5.03846	0.559829	0.305385	0.538462	0.153846	5.03846	0.649958	0.0101389	-3.83077	0.384615	0.153846	0.307692
TCGA-XP-A8T8	CAVWTNTGNQFYF	01A	Primary Tumor	TRA	13	0.384615	0.615385	0.307692	0	0	0	0	0.384615	1550.69	5.5174	0	4.46923	0.496581	0.283846	-0.0307692	0.307692	4.46923	-1	0	-20.0069	0.384615	0.230769	0.0769231
TCGA-KH-A6WC	CWAALESSGGSNYKLTF	10B	Blood Derived Normal	TRA	17	0.529412	0.588235	0.176471	0.117647	0.0588235	0.0588235	0.117647	0.588235	1834.01	5.99359	0	4.47059	0.496732	0.275882	-0.0294118	0.176471	4.47059	0.352029	0.0254202	46.6824	0.294118	0.352941	0.294118
TCGA-KH-A6WC	CVVINSGYALNF	10B	Blood Derived Normal	TRA	12	0.333333	0.666667	0.166667	0	0	0	0	0.25	1299.49	5.5174	0	5.69167	0.632407	0.28	1.19167	0.166667	5.69167	-1	0	3.01667	0.5	0.333333	0.166667
TCGA-IG-A5B8	CIVRARNTGFQKLVF	01A	Primary Tumor	TRA	15	0.266667	0.466667	0.133333	0.2	0.2	0	0.2	0.466667	1752.09	10.8604	0.2	4.87333	0.541481	0.329333	0.373333	0.133333	4.87333	0.151213	0.0111616	-5.08	0.4	0.133333	0.133333
TCGA-L5-A893	CCERSSQSLSLSGNTGKLIF	01A	Primary Tumor	TRA	20	0.5	0.55	0.05	0.15	0.1	0.05	0.15	0.6	2130.4	8.05853	0.05	4.465	0.496111	0.286	-0.035	0.05	4.465	0.687352	0.00918981	51.475	0.25	0.4	0.2
TCGA-L5-A893	CATDAPLASNTGKLIF	01A	Primary Tumor	TRA	16	0.5	0.6875	0.0625	0.125	0.0625	0.0625	0.1875	0.625	1621.85	5.82867	0	4.98125	0.553472	0.34625	0.48125	0.0625	4.98125	0.265797	0.0234343	0.1875	0.25	0.25	0.3125
TCGA-L5-A893	CAAPRNNNARLMF	01A	Primary Tumor	TRA	13	0.307692	0.615385	0.0769231	0.153846	0.153846	0	0.230769	0.461538	1477.71	10.3519	0.153846	4.13846	0.459829	0.361538	-0.361538	0.0769231	4.13846	0.0869945	0.00315048	27.7385	0.153846	0.307692	0.384615
TCGA-VR-AA4D	CAVSDRTNAGKSTF	10A	Blood Derived Normal	TRA	14	0.571429	0.785714	0.0714286	0.214286	0.142857	0.0714286	0.214286	0.714286	1456.58	8.22211	0.0714286	4.09286	0.454762	0.307857	-0.407143	0.0714286	4.09286	0.10548	0.0183076	-4.08571	0.142857	0.285714	0.142857
TCGA-VR-AA4D	CAVSDSTGSSNTGKLIF	10A	Blood Derived Normal	TRA	17	0.588235	0.764706	0.0588235	0.117647	0.0588235	0.0588235	0.117647	0.647059	1686.84	5.82867	0	4.69412	0.521569	0.282353	0.194118	0.0588235	4.69412	0.38567	0.0242628	7.1	0.235294	0.411765	0.117647
TCGA-VR-AA4D	CAVSDSTGSSNTDKLIF	10A	Blood Derived Normal	TRA	17	0.529412	0.764706	0.0588235	0.176471	0.0588235	0.117647	0.176471	0.647059	1744.87	4.20782	-0.0588235	4.51176	0.501307	0.292353	0.0117647	0.0588235	4.51176	0.379541	0.0131157	12.0941	0.235294	0.352941	0.117647
TCGA-VR-AA4D	CALSEPIYNQGGKLIF	10A	Blood Derived Normal	TRA	16	0.3125	0.4375	0.125	0.125	0.0625	0.0625	0.1875	0.5	1753.03	5.99359	0	4.8	0.533333	0.34875	0.3	0.125	4.8	0.294602	0.0263636	25.8375	0.375	0.3125	0.25
TCGA-LN-A4A1	CALPNKDSGNTGKLIF	01A	Primary Tumor	TRA	16	0.375	0.625	0.0625	0.1875	0.125	0.0625	0.25	0.5625	1677.92	8.19757	0.0625	4.3125	0.479167	0.34	-0.1875	0.0625	4.3125	0.146755	0.0140325	21.7188	0.25	0.375	0.1875
TCGA-2H-A9GJ	CATVSISSGSARQLTF	11A	Solid Tissue Normal	TRA	16	0.625	0.6875	0.0625	0.0625	0.0625	0	0.0625	0.6875	1627.82	8.24969	0.0625	5.025	0.558333	0.30125	0.525	0.0625	5.025	0.97589	0.00860953	41.1625	0.25	0.3125	0.1875
TCGA-2H-A9GJ	CAVPHTNAGKSTF	11A	Solid Tissue Normal	TRA	13	0.538462	0.769231	0.153846	0.0769231	0.0769231	0	0.153846	0.692308	1332.48	8.23114	0.0769231	4.36923	0.48547	0.353077	-0.130769	0.0769231	4.36923	0.0968171	0.00850263	9.64615	0.153846	0.307692	0.153846
TCGA-2H-A9GJ	CAVVLYKLSF	11A	Solid Tissue Normal	TRA	10	0.3	0.5	0.2	0.1	0.1	0	0.1	0.3	1142.41	8.19745	0.1	6.21	0.69	0.31	1.71	0.2	6.21	0.653974	0.00777778	0.51	0.6	0.1	0.3
TCGA-R6-A6DQ	CVPDSGNTGKLIF	10A	Blood Derived Normal	TRA	13	0.384615	0.692308	0.0769231	0.153846	0.0769231	0.0769231	0.230769	0.538462	1350.54	5.82867	0	4.73077	0.525641	0.337692	0.230769	0.0769231	4.73077	0.155869	0.0316667	-5.39231	0.307692	0.384615	0.0769231
TCGA-R6-A6DQ	CATLGRPGTASKLTF	10A	Blood Derived Normal	TRA	15	0.6	0.666667	0.0666667	0.133333	0.133333	0	0.2	0.733333	1522.77	9.50775	0.133333	4.68667	0.520741	0.336	0.186667	0.0666667	4.68667	0.183748	0.0039899	19.08	0.2	0.266667	0.266667
TCGA-R6-A6DQ	CAVERNYGQNFVF	10A	Blood Derived Normal	TRA	13	0.230769	0.538462	0.230769	0.153846	0.0769231	0.0769231	0.153846	0.384615	1546.7	5.9942	0	4.35385	0.483761	0.306923	-0.146154	0.230769	4.35385	0.830755	0.00395833	0.630769	0.384615	0.230769	0.153846
TCGA-R6-A6DQ	CALDRQAGTALIF	10A	Blood Derived Normal	TRA	13	0.461538	0.538462	0.0769231	0.153846	0.0769231	0.0769231	0.153846	0.615385	1378.6	5.82941	0	5.28462	0.587179	0.312308	0.784615	0.0769231	5.28462	0.830755	0.00395833	11.7154	0.307692	0.0769231	0.384615
TCGA-LN-A4MR	CRLSYLPLCFITGTASKLTF	10A	Blood Derived Normal	TRA	20	0.45	0.5	0.15	0.1	0.1	0	0.15	0.5	2234.68	8.90326	0.1	5.335	0.592778	0.316	0.835	0.15	5.335	0.367371	0.00888889	12.565	0.4	0.2	0.25
TCGA-LN-A4MR	CAYREYGNKLVF	10A	Blood Derived Normal	TRA	12	0.25	0.416667	0.25	0.25	0.166667	0.0833333	0.25	0.416667	1462.67	8.17523	0.0833333	4.225	0.469444	0.306667	-0.275	0.25	4.225	0.0894573	0.00883377	-6.41667	0.416667	0.166667	0.25
TCGA-LN-A4MR	CSALKSSGDTLTF	10A	Blood Derived Normal	TRA	13	0.615385	0.692308	0.0769231	0.153846	0.0769231	0.0769231	0.153846	0.692308	1329.48	5.82867	0	4.73846	0.526496	0.278462	0.238462	0.0769231	4.73846	0.151621	0.0281944	15.4462	0.230769	0.307692	0.230769
TCGA-LN-A4MR	CLLPLCCEGGVTGGGNKLTF	10A	Blood Derived Normal	TRA	20	0.5	0.65	0.05	0.1	0.05	0.05	0.15	0.5	1982.35	5.98065	0	5.19	0.576667	0.2905	0.69	0.05	5.19	0.343258	0.0205093	48.3	0.3	0.35	0.25
TCGA-L5-A8NE	CAVDPTGTASKLTF	01A	Primary Tumor	TRA	14	0.571429	0.785714	0.0714286	0.142857	0.0714286	0.0714286	0.214286	0.714286	1410.59	5.82867	0	4.82857	0.536508	0.355714	0.328571	0.0714286	4.82857	0.163533	0.0283457	-10.8286	0.214286	0.214286	0.214286
TCGA-L5-A8NE	CAARSSNTGKLIF	01A	Primary Tumor	TRA	13	0.538462	0.615385	0.0769231	0.153846	0.153846	0	0.153846	0.615385	1367.57	9.50775	0.153846	4.7	0.522222	0.302308	0.2	0.0769231	4.7	0.0968171	0.00234385	31.7231	0.230769	0.307692	0.230769
TCGA-V5-AASW	CAPLNTGFQKLVF	10A	Blood Derived Normal	TRA	13	0.307692	0.538462	0.153846	0.0769231	0.0769231	0	0.153846	0.461538	1437.7	8.22223	0.0769231	5.12308	0.569231	0.356923	0.623077	0.153846	5.12308	0.233903	0.00850263	4.45385	0.384615	0.230769	0.230769
TCGA-V5-AASW	CATPRQAGTALIF	10A	Blood Derived Normal	TRA	13	0.538462	0.615385	0.0769231	0.0769231	0.0769231	0	0.153846	0.692308	1348.57	8.24969	0.0769231	5.08462	0.564957	0.372308	0.584615	0.0769231	5.08462	0.830755	0.009149	11.7154	0.230769	0.153846	0.307692
TCGA-V5-AASW	CAVPYNQGGKLIF	10A	Blood Derived Normal	TRA	13	0.307692	0.538462	0.153846	0.0769231	0.0769231	0	0.153846	0.461538	1409.65	8.19745	0.0769231	4.88462	0.542735	0.36	0.384615	0.153846	4.88462	0.0968171	0.00850263	14.6769	0.384615	0.307692	0.153846
TCGA-V5-AASW	CRRGSGNTGKLIF	10A	Blood Derived Normal	TRA	13	0.461538	0.538462	0.0769231	0.230769	0.230769	0	0.230769	0.615385	1408.63	10.8604	0.230769	4.07692	0.452991	0.276154	-0.423077	0.0769231	4.07692	0.314113	0.0152897	14.1077	0.230769	0.384615	0.0769231
TCGA-V5-AASW	CRHLLLCWAGRSGNTGKLIF	10A	Blood Derived Normal	TRA	20	0.4	0.45	0.15	0.15	0.15	0	0.15	0.5	2245.67	9.69611	0.15	4.805	0.533889	0.269	0.305	0.1	4.805	0.310884	0.00673611	24.2	0.35	0.25	0.25
TCGA-V5-AASW	CRHLLLCWAGRSGNTGKLIF	10A	Blood Derived Normal	TRA	20	0.4	0.45	0.15	0.15	0.15	0	0.15	0.5	2245.67	9.69611	0.15	4.805	0.533889	0.269	0.305	0.1	4.805	0.310884	0.00673611	24.2	0.35	0.25	0.25
TCGA-L5-A891	CAVRDPNRDDKIIF	11A	Solid Tissue Normal	TRA	14	0.142857	0.571429	0.0714286	0.428571	0.214286	0.214286	0.5	0.571429	1661.88	6.03278	0	3.91429	0.434921	0.389286	-0.585714	0.0714286	3.91429	0.121325	0.00277503	-2.84286	0.285714	0.142857	0.0714286
TCGA-L5-A891	CGPYSGNTPLVF	11A	Solid Tissue Normal	TRA	12	0.416667	0.75	0.166667	0	0	0	0.166667	0.5	1254.41	5.5174	0	4.75	0.527778	0.365833	0.25	0.166667	4.75	0.0916276	0	-4.98333	0.333333	0.5	0.0833333
TCGA-L5-A891	CASHPYNQGGKLIF	11A	Solid Tissue Normal	TRA	14	0.357143	0.5	0.214286	0.0714286	0.0714286	0	0.142857	0.571429	1534.74	8.20636	0.0714286	4.27143	0.474603	0.337857	-0.228571	0.142857	4.27143	0.115471	0.00826959	-1.47143	0.285714	0.357143	0.142857
TCGA-L5-A891	CAGVYTGFQKLVF	11A	Solid Tissue Normal	TRA	13	0.384615	0.538462	0.230769	0.0769231	0.0769231	0	0.0769231	0.461538	1432.68	8.19745	0.0769231	5.41538	0.601709	0.3	0.915385	0.230769	5.41538	0.976728	0.00850263	-16.1615	0.461538	0.153846	0.153846
TCGA-V5-A7RE	CAVVGTDKLIF	11A	Solid Tissue Normal	TRA	11	0.363636	0.636364	0.0909091	0.181818	0.0909091	0.0909091	0.181818	0.454545	1165.4	5.82867	0	5.89091	0.654545	0.319091	1.39091	0.0909091	5.89091	0.562986	0.00517196	-21.7818	0.454545	0.0909091	0.181818
TCGA-S8-A6BW	CNEPPFFQGAQKLVF	10A	Blood Derived Normal	TRA	15	0.2	0.466667	0.2	0.133333	0.0666667	0.0666667	0.266667	0.533333	1724.98	5.99432	0	4.44667	0.494074	0.413333	-0.0533333	0.2	4.44667	0.300971	0.0224495	36.5333	0.333333	0.266667	0.2
TCGA-X8-AAAR	CAVQPGNSGNTPLVF	01A	Primary Tumor	TRA	15	0.4	0.8	0.0666667	0	0	0	0.133333	0.533333	1503.68	5.51813	0	4.72	0.524444	0.38	0.22	0.0666667	4.72	0.24067	0	5.19333	0.266667	0.466667	0.133333
TCGA-V5-A7RB	CAVSYGSGNTGKLIF	01A	Primary Tumor	TRA	15	0.533333	0.666667	0.133333	0.0666667	0.0666667	0	0.0666667	0.533333	1516.72	8.19745	0.0666667	4.99333	0.554815	0.272	0.493333	0.133333	4.99333	0.920366	0.0079798	-24.6267	0.333333	0.4	0.133333
TCGA-V5-A7RB	CAVMDSSYKLIF	01A	Primary Tumor	TRA	12	0.333333	0.5	0.166667	0.166667	0.0833333	0.0833333	0.166667	0.416667	1376.64	5.82794	0	5.43333	0.603704	0.313333	0.933333	0.166667	5.43333	0.119457	0.0274206	34.1917	0.416667	0.166667	0.25
TCGA-V5-A7RB	CAVMDSSYKLIF	01A	Primary Tumor	TRA	12	0.333333	0.5	0.166667	0.166667	0.0833333	0.0833333	0.166667	0.416667	1376.64	5.82794	0	5.43333	0.603704	0.313333	0.933333	0.166667	5.43333	0.119457	0.0274206	34.1917	0.416667	0.166667	0.25
TCGA-V5-A7RB	CAMREGPPATGFQKLVF	01A	Primary Tumor	TRA	17	0.352941	0.529412	0.117647	0.176471	0.117647	0.0588235	0.294118	0.647059	1852.18	8.22223	0.0588235	4.58824	0.509804	0.399412	0.0882353	0.117647	4.58824	0.12755	0.0109939	17.6471	0.235294	0.235294	0.294118
TCGA-V5-A7RB	CSKRDGNNRLAF	01A	Primary Tumor	TRA	12	0.333333	0.583333	0.0833333	0.333333	0.25	0.0833333	0.333333	0.583333	1380.53	9.50409	0.166667	3.35833	0.373148	0.296667	-1.14167	0.0833333	3.35833	0.0848758	0.00518078	29.2583	0.166667	0.333333	0.166667
TCGA-V5-A7RB	CSKRDGNNRLAF	01A	Primary Tumor	TRA	12	0.333333	0.583333	0.0833333	0.333333	0.25	0.0833333	0.333333	0.583333	1380.53	9.50409	0.166667	3.35833	0.373148	0.296667	-1.14167	0.0833333	3.35833	0.0848758	0.00518078	29.2583	0.166667	0.333333	0.166667
TCGA-L5-A8NE	CAALYGNNRLAF	11A	Solid Tissue Normal	TRA	12	0.416667	0.583333	0.166667	0.0833333	0.0833333	0	0.0833333	0.416667	1312.5	8.22198	0.0833333	4.925	0.547222	0.275833	0.425	0.166667	4.925	0.965909	0.00861111	-4.98333	0.333333	0.25	0.416667
TCGA-L5-A8NE	CVRKQRSGNTGKLIF	11A	Solid Tissue Normal	TRA	15	0.333333	0.466667	0.0666667	0.266667	0.266667	0	0.266667	0.6	1707.01	11.013	0.266667	3.94667	0.438519	0.329333	-0.553333	0.0666667	3.94667	0.159808	0.0275505	21.06	0.266667	0.266667	0.0666667
TCGA-L5-A8NE	CAFIGSWGKLQF	11A	Solid Tissue Normal	TRA	12	0.416667	0.416667	0.25	0.0833333	0.0833333	0	0.0833333	0.5	1356.59	8.22223	0.0833333	5.19167	0.576852	0.285833	0.691667	0.25	5.19167	0.965909	0.00861111	7.25833	0.416667	0.25	0.166667
TCGA-L5-A8NE	CVVTTNQAGTALIF	11A	Solid Tissue Normal	TRA	14	0.5	0.714286	0.0714286	0	0	0	0	0.5	1437.66	5.51813	0	5.65	0.627778	0.318571	1.15	0.0714286	5.65	-1	0	-24.35	0.357143	0.142857	0.214286
TCGA-VR-A8Q7	CAEDRNNRLAF	01A	Primary Tumor	TRA	11	0.272727	0.545455	0.0909091	0.363636	0.181818	0.181818	0.363636	0.545455	1308.42	6.06329	0	3.56364	0.39596	0.310909	-0.936364	0.0909091	3.56364	0.0716407	0.0307584	30.9636	0.181818	0.181818	0.363636
TCGA-VR-A8Q7	CAAARHGSGNTGKLIF	01A	Primary Tumor	TRA	16	0.5625	0.625	0.125	0.125	0.125	0	0.125	0.6875	1602.82	9.50812	0.125	4.575	0.508333	0.2825	0.075	0.0625	4.575	0.323482	0.00619318	-11.6	0.1875	0.3125	0.25
TCGA-VR-A8Q7	CSKPDRDDKIIF	01A	Primary Tumor	TRA	12	0.166667	0.5	0.0833333	0.5	0.25	0.25	0.583333	0.666667	1436.63	6.03217	0	3.59167	0.399074	0.403333	-0.908333	0.0833333	3.59167	0.856285	0.00383457	-23.8333	0.25	0.166667	0
TCGA-VR-A8Q7	CASLSGSARQLTF	01A	Primary Tumor	TRA	13	0.615385	0.615385	0.0769231	0.0769231	0.0769231	0	0.0769231	0.692308	1340.51	8.24969	0.0769231	4.88462	0.542735	0.286154	0.384615	0.0769231	4.88462	1	0.009149	33.5385	0.230769	0.307692	0.307692
TCGA-VR-A8Q7	CSKPDRDDKIIF	01A	Primary Tumor	TRA	12	0.166667	0.5	0.0833333	0.5	0.25	0.25	0.583333	0.666667	1436.63	6.03217	0	3.59167	0.399074	0.403333	-0.908333	0.0833333	3.59167	0.856285	0.00383457	-23.8333	0.25	0.166667	0
TCGA-VR-A8Q7	CGTESESGDKIIF	01A	Primary Tumor	TRA	13	0.461538	0.538462	0.0769231	0.307692	0.0769231	0.230769	0.307692	0.692308	1385.5	4.13739	-0.153846	4.25385	0.47265	0.304615	-0.246154	0.0769231	4.25385	0.0307751	0.0493401	48.9	0.230769	0.307692	0.153846
TCGA-VR-A8Q7	CGTESGSGDKIIF	01A	Primary Tumor	TRA	13	0.538462	0.615385	0.0769231	0.230769	0.0769231	0.153846	0.230769	0.692308	1313.43	4.37018	-0.0769231	4.49231	0.499145	0.282308	-0.00769231	0.0769231	4.49231	0.0869945	0.0184014	19.2692	0.230769	0.384615	0.0769231
TCGA-VR-A8Q7	CAASWDNQGGKLIF	01A	Primary Tumor	TRA	14	0.428571	0.571429	0.142857	0.142857	0.0714286	0.0714286	0.142857	0.571429	1509.68	5.82867	0	4.52143	0.502381	0.3	0.0214286	0.142857	4.52143	0.156361	0.0303457	0.585714	0.285714	0.285714	0.214286
TCGA-VR-A8Q7	CAASWDNQGGKLIF	01A	Primary Tumor	TRA	14	0.428571	0.571429	0.142857	0.142857	0.0714286	0.0714286	0.142857	0.571429	1509.68	5.82867	0	4.52143	0.502381	0.3	0.0214286	0.142857	4.52143	0.156361	0.0303457	0.585714	0.285714	0.285714	0.214286
TCGA-VR-A8Q7	CAVRDPGNFNKFYF	01A	Primary Tumor	TRA	14	0.214286	0.571429	0.285714	0.214286	0.142857	0.0714286	0.285714	0.428571	1677.88	8.19733	0.0714286	4.12143	0.457937	0.334286	-0.378571	0.285714	4.12143	0.0815991	0.0136974	32.6864	0.357143	0.285714	0.0714286
TCGA-JY-A938	CAAGEVENNRLAF	01A	Primary Tumor	TRA	13	0.384615	0.615385	0.0769231	0.230769	0.0769231	0.153846	0.230769	0.538462	1393.52	4.53131	-0.0769231	4.48462	0.498291	0.311538	-0.0153846	0.0769231	4.48462	0.107371	0.0505619	3.43077	0.230769	0.230769	0.461538
TCGA-JY-A938	CAMRVTGNQFYF	01A	Primary Tumor	TRA	12	0.333333	0.5	0.25	0.0833333	0.0833333	0	0.0833333	0.416667	1436.66	8.22198	0.0833333	4.675	0.519444	0.299167	0.175	0.25	4.675	0.965909	0.00861111	-3.74083	0.333333	0.166667	0.166667
TCGA-JY-A938	CAVSAFYSGGGADGLTF	01A	Primary Tumor	TRA	17	0.647059	0.764706	0.176471	0.0588235	0	0.0588235	0.0588235	0.647059	1622.75	3.79987	-0.0588235	5.25294	0.58366	0.247059	0.752941	0.176471	5.25294	0.970683	0.0083297	40.3771	0.294118	0.352941	0.235294
TCGA-JY-A938	CAPANAGGTSYGKLTF	01A	Primary Tumor	TRA	16	0.625	0.75	0.125	0.0625	0.0625	0	0.125	0.6875	1557.73	8.19745	0.0625	4.55	0.505556	0.32	0.05	0.125	4.55	0.472078	0.00766888	27.65	0.1875	0.375	0.25
TCGA-L5-A8NK	CRRGSSNTGKLIF	01A	Primary Tumor	TRA	13	0.461538	0.538462	0.0769231	0.230769	0.230769	0	0.230769	0.615385	1438.65	10.8604	0.230769	4.04615	0.449573	0.284615	-0.453846	0.0769231	4.04615	0.314113	0.0152897	35.4538	0.230769	0.384615	0.0769231
TCGA-L5-A8NK	CAFRSYNQGGKLIF	01A	Primary Tumor	TRA	14	0.357143	0.428571	0.214286	0.142857	0.142857	0	0.142857	0.5	1603.84	9.31244	0.142857	4.49286	0.499206	0.291429	-0.00714286	0.214286	4.49286	0.229255	0.00473268	31.9714	0.357143	0.285714	0.142857
TCGA-L5-A8NK	CCCLLLCPHNNNDMRF	01A	Primary Tumor	TRA	16	0.25	0.5625	0.125	0.125	0.0625	0.0625	0.1875	0.25	1896.26	6.70978	0	4.675	0.519444	0.30875	0.175	0.0625	4.675	0.34601	0.00585859	43.5375	0.25	0.25	0.25
TCGA-LN-A49S	CGEQGADYGQNFVF	10A	Blood Derived Normal	TRA	14	0.357143	0.571429	0.214286	0.142857	0	0.142857	0.142857	0.571429	1534.6	3.66595	-0.142857	4.07857	0.453175	0.288571	-0.421429	0.214286	4.07857	0.47197	0.0138032	-11.2714	0.285714	0.285714	0.142857
TCGA-LN-A49S	CGEQGADYGQNFVF	10A	Blood Derived Normal	TRA	14	0.357143	0.571429	0.214286	0.142857	0	0.142857	0.142857	0.571429	1534.6	3.66595	-0.142857	4.07857	0.453175	0.288571	-0.421429	0.214286	4.07857	0.47197	0.0138032	-11.2714	0.285714	0.285714	0.142857
TCGA-LN-A49S	CASGGSQGNLIF	10A	Blood Derived Normal	TRA	12	0.583333	0.666667	0.0833333	0	0	0	0	0.583333	1153.27	5.51813	0	4.96667	0.551852	0.2575	0.466667	0.0833333	4.96667	-1	0	28.425	0.25	0.5	0.166667
TCGA-LN-A49S	CASGGSQGNLIF	10A	Blood Derived Normal	TRA	12	0.583333	0.666667	0.0833333	0	0	0	0	0.583333	1153.27	5.51813	0	4.96667	0.551852	0.2575	0.466667	0.0833333	4.96667	-1	0	28.425	0.25	0.5	0.166667
TCGA-LN-A49S	CASGGSQGNLIF	10A	Blood Derived Normal	TRA	12	0.583333	0.666667	0.0833333	0	0	0	0	0.583333	1153.27	5.51813	0	4.96667	0.551852	0.2575	0.466667	0.0833333	4.96667	-1	0	28.425	0.25	0.5	0.166667
TCGA-LN-A49S	CASGGSQGNLIF	10A	Blood Derived Normal	TRA	12	0.583333	0.666667	0.0833333	0	0	0	0	0.583333	1153.27	5.51813	0	4.96667	0.551852	0.2575	0.466667	0.0833333	4.96667	-1	0	28.425	0.25	0.5	0.166667
TCGA-LN-A49S	CNERGKGYSSASKIIF	10A	Blood Derived Normal	TRA	16	0.4375	0.5	0.125	0.25	0.1875	0.0625	0.25	0.625	1759.98	9.19611	0.125	4.01875	0.446528	0.311875	-0.48125	0.125	4.01875	0.271619	0.0164399	-5.11875	0.25	0.375	0.125
TCGA-L5-A8NQ	CRGDQTGNQFYF	11A	Solid Tissue Normal	TRA	12	0.333333	0.5	0.25	0.166667	0.0833333	0.0833333	0.166667	0.583333	1435.52	5.82867	0	3.4	0.377778	0.285833	-1.1	0.25	3.4	0.738051	0.00896825	2.5425	0.25	0.25	0
TCGA-L5-A8NQ	CACKVYSGGGADGLTF	11A	Solid Tissue Normal	TRA	16	0.625	0.75	0.125	0.125	0.0625	0.0625	0.125	0.625	1548.74	5.82123	0	4.975	0.552778	0.264375	0.475	0.125	4.975	0.323482	0.0263636	39.3438	0.25	0.3125	0.1875
TCGA-L5-A8NQ	CCVLLPRGWSSGGGADGLTF	01A	Primary Tumor	TRA	20	0.55	0.7	0.1	0.1	0.05	0.05	0.15	0.6	1996.27	5.82257	0	5.02	0.557778	0.2765	0.52	0.1	5.02	0.509317	0.0226852	33.165	0.3	0.4	0.2
TCGA-L5-A8NQ	CAVTEKDTGRRALTF	01A	Primary Tumor	TRA	15	0.466667	0.6	0.0666667	0.333333	0.2	0.133333	0.333333	0.733333	1667.88	8.22211	0.0666667	4.13333	0.459259	0.328	-0.366667	0.0666667	4.13333	0.0217872	0.04112	47.2467	0.2	0.0666667	0.266667
TCGA-L5-A8NQ	CGGYQKVTF	01A	Primary Tumor	TRA	9	0.444444	0.555556	0.222222	0.111111	0.111111	0	0.111111	0.555556	1002.14	8.19745	0.111111	4.42222	0.491358	0.303333	-0.0777778	0.222222	4.42222	0.403179	0.00593827	8.01111	0.333333	0.222222	0
TCGA-L5-A8NQ	CVLGSYIPTF	01A	Primary Tumor	TRA	10	0.4	0.6	0.2	0	0	0	0.1	0.4	1099.3	5.5174	0	5.8	0.644444	0.338	1.3	0.2	5.8	0.769316	0	10.92	0.5	0.3	0.1
TCGA-L5-A43C	CVVSLLYGNNRLAF	11A	Solid Tissue Normal	TRA	14	0.285714	0.571429	0.142857	0.0714286	0.0714286	0	0.0714286	0.285714	1568.84	8.22198	0.0714286	5.42143	0.602381	0.273571	0.921429	0.142857	5.42143	0.945517	0.00826959	-8.22857	0.5	0.285714	0.285714
TCGA-L5-A4OE	CIVNFGNEKLTF	11A	Solid Tissue Normal	TRA	12	0.25	0.5	0.166667	0.166667	0.0833333	0.0833333	0.166667	0.333333	1384.6	5.99432	0	4.925	0.547222	0.298333	0.425	0.166667	4.925	0.71572	0.00448413	-14.3	0.416667	0.25	0.166667
TCGA-L5-A4OE	CIVNFGNEKLTF	11A	Solid Tissue Normal	TRA	12	0.25	0.5	0.166667	0.166667	0.0833333	0.0833333	0.166667	0.333333	1384.6	5.99432	0	4.925	0.547222	0.298333	0.425	0.166667	4.925	0.71572	0.00448413	-14.3	0.416667	0.25	0.166667
TCGA-L5-A4OE	CIVNFGNEKLTF	11A	Solid Tissue Normal	TRA	12	0.25	0.5	0.166667	0.166667	0.0833333	0.0833333	0.166667	0.333333	1384.6	5.99432	0	4.925	0.547222	0.298333	0.425	0.166667	4.925	0.71572	0.00448413	-14.3	0.416667	0.25	0.166667
TCGA-ZR-A9CJ	CAVDRTSGTYKYIF	01B	Primary Tumor	TRA	14	0.428571	0.571429	0.214286	0.214286	0.142857	0.0714286	0.214286	0.571429	1623.83	8.17511	0.0714286	4.40714	0.489683	0.308571	-0.0928571	0.214286	4.40714	0.163533	0.0136974	-12.9	0.357143	0.142857	0.0714286
TCGA-ZR-A9CJ	CAVDRTSGTYKYIF	01B	Primary Tumor	TRA	14	0.428571	0.571429	0.214286	0.214286	0.142857	0.0714286	0.214286	0.571429	1623.83	8.17511	0.0714286	4.40714	0.489683	0.308571	-0.0928571	0.214286	4.40714	0.163533	0.0136974	-12.9	0.357143	0.142857	0.0714286
TCGA-ZR-A9CJ	CVVNQGTGGFKTIF	01B	Primary Tumor	TRA	14	0.428571	0.642857	0.142857	0.0714286	0.0714286	0	0.0714286	0.5	1470.69	8.22223	0.0714286	5.03571	0.559524	0.296429	0.535714	0.142857	5.03571	0.945517	0.00826959	-15.5357	0.357143	0.285714	0
TCGA-LN-A4A1	CAFMGVGSGTYKYIF	10A	Blood Derived Normal	TRA	15	0.466667	0.533333	0.266667	0.0666667	0.0666667	0	0.0666667	0.466667	1643.92	8.17523	0.0666667	5.25333	0.583704	0.274	0.753333	0.266667	5.25333	0.920366	0.0079798	-1.98667	0.4	0.266667	0.133333
TCGA-V5-A7RB	CAVRDNGNNRLAF	10A	Blood Derived Normal	TRA	13	0.307692	0.692308	0.0769231	0.230769	0.153846	0.0769231	0.230769	0.461538	1449.59	8.24957	0.0769231	4	0.444444	0.291538	-0.5	0.0769231	4	0.0869945	0.0125253	-8.86154	0.230769	0.307692	0.230769
TCGA-V5-A7RB	CWTGQGAGNMLTF	10A	Blood Derived Normal	TRA	13	0.538462	0.615385	0.153846	0	0	0	0	0.538462	1385.57	5.51813	0	4.67692	0.519658	0.266923	0.176923	0.153846	4.67692	-1	0	5.78462	0.230769	0.307692	0.230769
TCGA-V5-A7RB	CAVSEGSGNTGKLIF	10A	Blood Derived Normal	TRA	15	0.533333	0.666667	0.0666667	0.133333	0.0666667	0.0666667	0.133333	0.6	1482.66	5.99432	0	4.84667	0.538519	0.283333	0.346667	0.0666667	4.84667	0.24067	0.0288636	-6.12667	0.266667	0.4	0.2
TCGA-V5-A7RB	CAVSDGYRDDKIIF	10A	Blood Derived Normal	TRA	14	0.285714	0.571429	0.142857	0.357143	0.142857	0.214286	0.357143	0.571429	1601.78	4.42889	-0.0714286	4.42143	0.49127	0.315714	-0.0785714	0.142857	4.42143	0.0764108	0.00973044	-20.9857	0.357143	0.142857	0.0714286
TCGA-V5-A7RB	CALIMNTGFQKLVF	10A	Blood Derived Normal	TRA	14	0.285714	0.428571	0.142857	0.0714286	0.0714286	0	0.0714286	0.357143	1584.94	8.22223	0.0714286	5.65	0.627778	0.313571	1.15	0.142857	5.65	0.945517	0.00826959	-8.90714	0.428571	0.142857	0.285714
TCGA-V5-A7RB	CAFLNQAGTALIF	10A	Blood Derived Normal	TRA	13	0.461538	0.538462	0.153846	0	0	0	0	0.461538	1368.6	5.51813	0	5.84615	0.649573	0.293846	1.34615	0.153846	5.84615	-1	0	-3.1	0.384615	0.153846	0.384615
TCGA-V5-A7RB	CGTAGYGNKLVF	10A	Blood Derived Normal	TRA	12	0.5	0.666667	0.166667	0.0833333	0.0833333	0	0.0833333	0.5	1229.4	8.19745	0.0833333	4.875	0.541667	0.2675	0.375	0.166667	4.875	0.965909	0.00861111	-6.475	0.333333	0.333333	0.166667
TCGA-V5-A7RB	CAVDTGNQFYF	10A	Blood Derived Normal	TRA	11	0.363636	0.636364	0.272727	0.0909091	0	0.0909091	0.0909091	0.454545	1264.36	3.79987	-0.0909091	4.60909	0.512121	0.286364	0.109091	0.272727	4.60909	0.830136	0.00846167	-17.7445	0.363636	0.181818	0.0909091
TCGA-V5-A7RB	CAVSRVQGAQKLVF	10A	Blood Derived Normal	TRA	14	0.357143	0.571429	0.0714286	0.142857	0.142857	0	0.142857	0.571429	1505.78	9.50775	0.142857	5.12143	0.569048	0.352857	0.621429	0.0714286	5.12143	0.115471	0.00277324	10.9143	0.357143	0.142857	0.214286
TCGA-V5-A7RB	CAVDTGNQFYF	10A	Blood Derived Normal	TRA	11	0.363636	0.636364	0.272727	0.0909091	0	0.0909091	0.0909091	0.454545	1264.36	3.79987	-0.0909091	4.60909	0.512121	0.286364	0.109091	0.272727	4.60909	0.830136	0.00846167	-17.7445	0.363636	0.181818	0.0909091
TCGA-V5-A7RB	CATDSGNTGKLIF	10A	Blood Derived Normal	TRA	13	0.538462	0.692308	0.0769231	0.153846	0.0769231	0.0769231	0.153846	0.615385	1326.48	5.82867	0	4.61538	0.512821	0.283846	0.115385	0.0769231	4.61538	0.0968171	0.0316667	-8.60769	0.230769	0.307692	0.153846
TCGA-V5-A7RB	CAYRFDKIIF	10A	Blood Derived Normal	TRA	10	0.2	0.3	0.3	0.3	0.2	0.1	0.3	0.4	1275.52	8.19733	0.1	5.07	0.563333	0.323	0.57	0.3	5.07	0.0523469	0.00314815	-12.55	0.5	0	0.1
TCGA-V5-A7RB	CAPLNQAGTALIF	10A	Blood Derived Normal	TRA	13	0.461538	0.615385	0.0769231	0	0	0	0.0769231	0.538462	1318.54	5.51813	0	5.50769	0.611966	0.357692	1.00769	0.0769231	5.50769	0.953456	0	11.7154	0.307692	0.230769	0.384615
TCGA-VR-A8EU	CAVQKYGNKLVF	01A	Primary Tumor	TRA	12	0.25	0.5	0.166667	0.166667	0.166667	0	0.166667	0.416667	1369.63	9.1972	0.166667	4.73333	0.525926	0.3425	0.233333	0.166667	4.73333	0.119457	0.00785714	7.675	0.416667	0.166667	0.166667
TCGA-VR-A8EU	CATEIYQGAQKLVF	01A	Primary Tumor	TRA	14	0.357143	0.428571	0.142857	0.142857	0.0714286	0.0714286	0.142857	0.571429	1570.81	5.99359	0	4.82857	0.536508	0.351429	0.328571	0.142857	4.82857	0.229255	0.0283457	24.6714	0.357143	0.0714286	0.285714
TCGA-VR-A8EU	CAMRDLTSNTGKLIF	01A	Primary Tumor	TRA	15	0.4	0.533333	0.0666667	0.2	0.133333	0.0666667	0.2	0.533333	1669.96	8.22211	0.0666667	4.70667	0.522963	0.302667	0.206667	0.0666667	4.70667	0.290505	0.0126571	-18.3333	0.266667	0.2	0.266667
TCGA-2H-A9GF	CAMRERGSGTYKYIF	01A	Primary Tumor	TRA	15	0.4	0.4	0.2	0.266667	0.2	0.0666667	0.266667	0.6	1782.05	9.19489	0.133333	3.98	0.442222	0.306667	-0.52	0.2	3.98	0.16063	0.00739338	-7.01333	0.266667	0.2	0.2
TCGA-2H-A9GF	CAVTGNTGKLIF	01A	Primary Tumor	TRA	12	0.5	0.666667	0.0833333	0.0833333	0.0833333	0	0.0833333	0.5	1223.44	8.22223	0.0833333	5.33333	0.592593	0.295	0.833333	0.0833333	5.33333	0.965909	0.00861111	-40.3583	0.333333	0.25	0.166667
TCGA-L5-A88T	CALRTQGGSEKLVF	11A	Solid Tissue Normal	TRA	14	0.428571	0.5	0.0714286	0.214286	0.142857	0.0714286	0.214286	0.642857	1508.74	8.22223	0.0714286	4.58571	0.509524	0.312143	0.0857143	0.0714286	4.58571	0.163533	0.0136974	34.1643	0.285714	0.214286	0.285714
TCGA-L5-A88T	CRNLLLDQAGTALIF	11A	Solid Tissue Normal	TRA	15	0.333333	0.466667	0.0666667	0.133333	0.0666667	0.0666667	0.133333	0.466667	1647.94	5.82941	0	5.33333	0.592593	0.296	0.833333	0.0666667	5.33333	0.474961	0.0210606	11.9	0.4	0.133333	0.4
TCGA-L5-A88T	CAVASNSGYALNF	11A	Solid Tissue Normal	TRA	13	0.538462	0.769231	0.153846	0	0	0	0	0.461538	1316.44	5.5174	0	5.14615	0.571795	0.273846	0.646154	0.153846	5.14615	-1	0	9.35385	0.307692	0.384615	0.307692
TCGA-L5-A88T	CALTYGSSNTGKLIF	11A	Solid Tissue Normal	TRA	15	0.533333	0.6	0.133333	0.0666667	0.0666667	0	0.0666667	0.533333	1574.8	8.19745	0.0666667	4.94667	0.54963	0.274667	0.446667	0.133333	4.94667	0.920366	0.0079798	-6.12667	0.333333	0.333333	0.2
TCGA-L5-A88T	CNERGPSGSARQLTF	11A	Solid Tissue Normal	TRA	15	0.466667	0.6	0.0666667	0.2	0.133333	0.0666667	0.266667	0.733333	1622.76	8.24969	0.0666667	3.61333	0.401481	0.338	-0.886667	0.0666667	3.61333	0.0855407	0.0150898	37.58	0.133333	0.4	0.2
TCGA-L5-A88T	CSKLPPDYKLSF	11A	Solid Tissue Normal	TRA	12	0.25	0.5	0.166667	0.25	0.166667	0.0833333	0.416667	0.583333	1397.64	8.17523	0.0833333	4.125	0.458333	0.420833	-0.375	0.166667	4.125	0.0567684	0.00931658	20.8333	0.333333	0.333333	0.166667
TCGA-L5-A88T	CAVQGNTGRRALTF	11A	Solid Tissue Normal	TRA	14	0.5	0.642857	0.0714286	0.142857	0.142857	0	0.142857	0.642857	1493.69	10.3519	0.142857	4.40714	0.489683	0.303571	-0.0928571	0.0714286	4.40714	0.849877	0.0311436	40.8214	0.214286	0.214286	0.214286
TCGA-V5-A7RC	CAAILNNARLMF	10A	Blood Derived Normal	TRA	12	0.333333	0.5	0.0833333	0.0833333	0.0833333	0	0.0833333	0.333333	1336.63	8.24969	0.0833333	5.6	0.622222	0.306667	1.1	0.0833333	5.6	0.965909	0.00861111	25.2167	0.333333	0.166667	0.5
TCGA-V5-A7RC	CIVRVSAGANNLFF	10A	Blood Derived Normal	TRA	14	0.357143	0.642857	0.142857	0.0714286	0.0714286	0	0.0714286	0.357143	1510.76	8.24969	0.0714286	5.62143	0.624603	0.287857	1.12143	0.142857	5.62143	0.945517	0.00826959	-2.84286	0.428571	0.285714	0.214286
TCGA-V5-A7RC	CAGLQGAQKLVF	10A	Blood Derived Normal	TRA	12	0.416667	0.5	0.0833333	0.0833333	0.0833333	0	0.0833333	0.583333	1234.47	8.22223	0.0833333	5.25	0.583333	0.325833	0.75	0.0833333	5.25	0.965909	0.00861111	22.1833	0.333333	0.166667	0.333333
TCGA-V5-A7RC	CATTGNQFYF	10A	Blood Derived Normal	TRA	10	0.5	0.6	0.3	0	0	0	0	0.5	1151.25	5.5174	0	4.48	0.497778	0.278	-0.02	0.3	4.48	-1	0	9.541	0.3	0.2	0.1
TCGA-V5-A7RC	CGTEMWSGGGADGLTF	10A	Blood Derived Normal	TRA	16	0.625	0.6875	0.125	0.125	0	0.125	0.125	0.6875	1588.72	3.66595	-0.125	4.54375	0.504861	0.243125	0.04375	0.125	4.54375	0.323482	0.00619318	28.6313	0.1875	0.375	0.25
TCGA-V5-A7RC	CCAQTGANNLFF	10A	Blood Derived Normal	TRA	12	0.5	0.666667	0.166667	0	0	0	0	0.416667	1288.45	5.51141	0	5.03333	0.559259	0.278333	0.533333	0.166667	5.03333	-1	0	-4.98333	0.25	0.25	0.25
TCGA-V5-A7RC	CAAFSRYKLSF	10A	Blood Derived Normal	TRA	11	0.454545	0.454545	0.272727	0.181818	0.181818	0	0.181818	0.545455	1292.51	9.31244	0.181818	4.88182	0.542424	0.294545	0.381818	0.272727	4.88182	0.318621	0.0203234	12.0273	0.363636	0.181818	0.272727
TCGA-V5-A7RC	CALRGSSASKIIF	10A	Blood Derived Normal	TRA	13	0.538462	0.538462	0.0769231	0.153846	0.153846	0	0.153846	0.615385	1352.6	9.50775	0.153846	5.30769	0.589744	0.305385	0.807692	0.0769231	5.30769	0.0968171	0.00234385	25.8	0.307692	0.307692	0.230769
TCGA-V5-A7RC	CALRGSSASKIIF	10A	Blood Derived Normal	TRA	13	0.538462	0.538462	0.0769231	0.153846	0.153846	0	0.153846	0.615385	1352.6	9.50775	0.153846	5.30769	0.589744	0.305385	0.807692	0.0769231	5.30769	0.0968171	0.00234385	25.8	0.307692	0.307692	0.230769
TCGA-LN-A4A8	CALSRAGGYQKVTF	01A	Primary Tumor	TRA	14	0.5	0.571429	0.142857	0.142857	0.142857	0	0.142857	0.642857	1500.72	9.31244	0.142857	4.6	0.511111	0.309286	0.1	0.142857	4.6	0.115471	0.00277324	22.4786	0.285714	0.214286	0.214286
TCGA-LN-A4A8	CAMSEGDSNYQLIW	01A	Primary Tumor	TRA	14	0.357143	0.5	0.142857	0.142857	0	0.142857	0.142857	0.5	1616.77	3.66595	-0.142857	4.23571	0.470635	0.302857	-0.264286	0.142857	4.23571	0.648052	0.0240572	68.1857	0.285714	0.285714	0.285714
TCGA-LN-A4A8	CCCVLLHPSVQTGANNLFF	01A	Primary Tumor	TRA	19	0.368421	0.631579	0.157895	0	0	0	0.0526316	0.368421	2066.43	6.71454	0	5.42105	0.602339	0.311579	0.921053	0.105263	5.42105	1	0	5.18947	0.368421	0.263158	0.210526
TCGA-LN-A4A8	CVVRMDSSYKLIF	01A	Primary Tumor	TRA	13	0.230769	0.461538	0.153846	0.230769	0.153846	0.0769231	0.230769	0.384615	1560.88	8.19733	0.0769231	5.2	0.577778	0.32	0.7	0.153846	5.2	0.0884782	0.0113234	26.5308	0.461538	0.153846	0.153846
TCGA-R6-A6L6	CILYYGQNFVF	10A	Blood Derived Normal	TRA	11	0.181818	0.363636	0.363636	0	0	0	0	0.181818	1366.58	5.51678	0	5.46364	0.607071	0.276364	0.963636	0.363636	5.46364	-1	0	16.4364	0.636364	0.181818	0.0909091
TCGA-R6-A6L6	CAVTTSGTYKYIF	10A	Blood Derived Normal	TRA	13	0.538462	0.615385	0.230769	0.0769231	0.0769231	0	0.0769231	0.538462	1453.66	8.17523	0.0769231	4.96154	0.551282	0.304615	0.461538	0.230769	4.96154	0.976728	0.00850263	-3.83077	0.384615	0.153846	0.0769231
TCGA-R6-A6L6	CVVGGGDYKLSF	10A	Blood Derived Normal	TRA	12	0.416667	0.666667	0.166667	0.166667	0.0833333	0.0833333	0.166667	0.5	1244.42	5.82794	0	5.06667	0.562963	0.265	0.566667	0.166667	5.06667	0.508552	0.0114683	9.3	0.416667	0.333333	0.0833333
TCGA-LN-A49U	CAVEGTGANNLFF	10A	Blood Derived Normal	TRA	13	0.461538	0.692308	0.153846	0.0769231	0	0.0769231	0.0769231	0.461538	1342.48	3.99969	-0.0769231	5.09231	0.565812	0.269231	0.592308	0.153846	5.09231	0.976728	0.00850263	-10.3615	0.307692	0.307692	0.307692
TCGA-LN-A49U	CAVINSGYALNF	10A	Blood Derived Normal	TRA	12	0.416667	0.666667	0.166667	0	0	0	0	0.333333	1271.44	5.5174	0	5.49167	0.610185	0.278333	0.991667	0.166667	5.49167	-1	0	9.3	0.416667	0.333333	0.25
TCGA-LN-A49U	CAMGYTGGGNKLTF	10A	Blood Derived Normal	TRA	14	0.571429	0.642857	0.142857	0.0714286	0.0714286	0	0.0714286	0.571429	1419.62	8.19745	0.0714286	4.57857	0.50873	0.259286	0.0785714	0.142857	4.57857	0.945517	0.00826959	22.3214	0.214286	0.357143	0.214286
TCGA-VR-A8EO	CCESGNQFYF	10A	Blood Derived Normal	TRA	10	0.4	0.5	0.3	0.1	0	0.1	0.1	0.4	1197.3	3.99957	-0.1	4.26	0.473333	0.268	-0.24	0.3	4.26	0.769316	0.00833333	37.291	0.3	0.3	0.1
TCGA-VR-A8EO	CRDVFLCLYHSGGGADGLTF	10A	Blood Derived Normal	TRA	20	0.45	0.6	0.2	0.15	0.05	0.1	0.15	0.55	2131.39	5.21039	-0.05	4.945	0.549444	0.2415	0.445	0.15	4.945	0.642744	0.0109722	35.32	0.35	0.25	0.2
TCGA-VR-A8EO	CAVNAENIQGAQKLVF	10A	Blood Derived Normal	TRA	16	0.3125	0.5625	0.0625	0.125	0.0625	0.0625	0.125	0.5	1704.94	5.99432	0	4.85	0.538889	0.353125	0.35	0.0625	4.85	0.281667	0.0276263	26.225	0.3125	0.1875	0.3125
TCGA-VR-A8EO	CADSGGSNYKLTF	10A	Blood Derived Normal	TRA	13	0.538462	0.692308	0.153846	0.153846	0.0769231	0.0769231	0.153846	0.615385	1362.46	5.82794	0	4.16154	0.462393	0.266923	-0.338462	0.153846	4.16154	0.233903	0.0277083	29.9692	0.230769	0.384615	0.153846
TCGA-VR-A8EO	CAVWSGGTSYGKLTF	10A	Blood Derived Normal	TRA	15	0.6	0.666667	0.2	0.0666667	0.0666667	0	0.0666667	0.6	1576.77	8.19745	0.0666667	4.82	0.535556	0.266	0.32	0.2	4.82	0.920366	0.0079798	3.14667	0.333333	0.333333	0.133333
TCGA-VR-A8EO	CASLNRDDKIIF	10A	Blood Derived Normal	TRA	12	0.25	0.5	0.0833333	0.333333	0.166667	0.166667	0.333333	0.5	1394.6	5.95343	0	4.51667	0.501852	0.321667	0.0166667	0.0833333	4.51667	0.187383	0.0054806	-4.98333	0.333333	0.166667	0.166667
TCGA-VR-A8EO	CAVDRQSRDDKIIF	10A	Blood Derived Normal	TRA	14	0.214286	0.5	0.0714286	0.428571	0.214286	0.214286	0.428571	0.642857	1665.87	6.03278	0	3.97143	0.44127	0.353571	-0.528571	0.0714286	3.97143	0.0279819	0.00123182	39.9357	0.285714	0.0714286	0.0714286
TCGA-VR-A8EO	CAVDRQSRDDKIIF	10A	Blood Derived Normal	TRA	14	0.214286	0.5	0.0714286	0.428571	0.214286	0.214286	0.428571	0.642857	1665.87	6.03278	0	3.97143	0.44127	0.353571	-0.528571	0.0714286	3.97143	0.0279819	0.00123182	39.9357	0.285714	0.0714286	0.0714286
TCGA-VR-A8EO	CVASEAGNTPLVF	10A	Blood Derived Normal	TRA	13	0.461538	0.769231	0.0769231	0.0769231	0	0.0769231	0.153846	0.538462	1307.47	3.99969	-0.0769231	5.31538	0.590598	0.350769	0.815385	0.0769231	5.31538	0.0709504	0.009149	5.18462	0.307692	0.307692	0.307692
TCGA-LN-A7HW	CAVIAFNDYKLSF	10A	Blood Derived Normal	TRA	13	0.307692	0.538462	0.230769	0.153846	0.0769231	0.0769231	0.153846	0.384615	1490.72	5.82794	0	5.36154	0.595726	0.305385	0.861538	0.230769	5.36154	0.649958	0.0101389	2.7	0.461538	0.153846	0.230769
TCGA-LN-A7HW	CAMRENRAAGNKLTF	10A	Blood Derived Normal	TRA	15	0.4	0.533333	0.0666667	0.266667	0.2	0.0666667	0.266667	0.6	1681.94	9.50409	0.133333	3.96	0.44	0.324	-0.54	0.0666667	3.96	0.0817291	0.0114731	17	0.133333	0.2	0.4
TCGA-LN-A7HW	CCGTGGFKTIF	10A	Blood Derived Normal	TRA	11	0.636364	0.636364	0.181818	0.0909091	0.0909091	0	0.0909091	0.545455	1133.34	8.05841	0.0909091	5.28182	0.586869	0.256364	0.781818	0.181818	5.28182	0.830136	0.00846167	-8.79091	0.272727	0.272727	0
TCGA-LN-A7HW	CAVIAFNDYKLSF	10A	Blood Derived Normal	TRA	13	0.307692	0.538462	0.230769	0.153846	0.0769231	0.0769231	0.153846	0.384615	1490.72	5.82794	0	5.36154	0.595726	0.305385	0.861538	0.230769	5.36154	0.649958	0.0101389	2.7	0.461538	0.153846	0.230769
TCGA-JY-A939	CTIASSKFTGANNLFF	10A	Blood Derived Normal	TRA	16	0.5	0.625	0.1875	0.0625	0.0625	0	0.0625	0.5	1720.94	8.22223	0.0625	5.03125	0.559028	0.28	0.53125	0.1875	5.03125	1	0.00892519	31.175	0.3125	0.3125	0.1875
TCGA-JY-A939	CTIASSKFTGANNLFF	10A	Blood Derived Normal	TRA	16	0.5	0.625	0.1875	0.0625	0.0625	0	0.0625	0.5	1720.94	8.22223	0.0625	5.03125	0.559028	0.28	0.53125	0.1875	5.03125	1	0.00892519	31.175	0.3125	0.3125	0.1875
TCGA-JY-A939	CIVRVATEYGNKLVF	10A	Blood Derived Normal	TRA	15	0.266667	0.533333	0.133333	0.2	0.133333	0.0666667	0.2	0.4	1712.02	8.19757	0.0666667	5.18	0.575556	0.328	0.68	0.133333	5.18	0.076513	0.0193322	15.32	0.466667	0.133333	0.2
TCGA-JY-A939	CAASASNTGKLIF	10A	Blood Derived Normal	TRA	13	0.615385	0.692308	0.0769231	0.0769231	0.0769231	0	0.0769231	0.615385	1282.47	8.22223	0.0769231	5.18462	0.576068	0.301538	0.684615	0.0769231	5.18462	0.976728	0.00850263	-16.8923	0.230769	0.307692	0.307692
TCGA-JY-A939	CTVQSLSGQNFVF	10A	Blood Derived Normal	TRA	13	0.384615	0.615385	0.153846	0	0	0	0	0.461538	1429.6	5.51813	0	5.04615	0.560684	0.297692	0.546154	0.153846	5.04615	-1	0	56.5462	0.384615	0.307692	0.0769231
TCGA-JY-A939	CARQAGTALIF	10A	Blood Derived Normal	TRA	11	0.545455	0.545455	0.0909091	0.0909091	0.0909091	0	0.0909091	0.636364	1150.35	8.24969	0.0909091	5.4	0.6	0.32	0.9	0.0909091	5.4	0.886757	0.00841237	18.8818	0.272727	0.0909091	0.363636
TCGA-JY-A6FE	CLRIYNQGGKLIF	01A	Primary Tumor	TRA	13	0.230769	0.307692	0.153846	0.153846	0.153846	0	0.153846	0.384615	1524.83	9.31244	0.153846	4.83846	0.537607	0.302308	0.338462	0.153846	4.83846	0.233903	0.00500945	29.4923	0.461538	0.230769	0.153846
TCGA-LN-A49P	CVVNPNRDDKIIF	01A	Primary Tumor	TRA	13	0.0769231	0.615385	0.0769231	0.307692	0.153846	0.153846	0.384615	0.384615	1532.76	5.95343	0	4.4	0.488889	0.389231	-0.1	0.0769231	4.4	0.103962	0.00483796	-11.8462	0.384615	0.230769	0
TCGA-LN-A49P	CAMTGNNDMRF	01A	Primary Tumor	TRA	11	0.363636	0.636364	0.0909091	0.181818	0.0909091	0.0909091	0.181818	0.454545	1259.44	5.82941	0	4.02727	0.447475	0.289091	-0.472727	0.0909091	4.02727	0.645799	0.0103439	-15.8182	0.0909091	0.272727	0.272727
TCGA-LN-A49P	CAMTGNNDMRF	01A	Primary Tumor	TRA	11	0.363636	0.636364	0.0909091	0.181818	0.0909091	0.0909091	0.181818	0.454545	1259.44	5.82941	0	4.02727	0.447475	0.289091	-0.472727	0.0909091	4.02727	0.645799	0.0103439	-15.8182	0.0909091	0.272727	0.272727
TCGA-LN-A49L	CAYTGSEKLVF	10A	Blood Derived Normal	TRA	11	0.454545	0.545455	0.181818	0.181818	0.0909091	0.0909091	0.181818	0.545455	1217.39	5.99359	0	4.90909	0.545455	0.303636	0.409091	0.181818	4.90909	0.562986	0.00517196	3.44545	0.363636	0.181818	0.272727
TCGA-L5-A4OT	CVVSRNYGQNFVF	11A	Solid Tissue Normal	TRA	13	0.230769	0.615385	0.230769	0.0769231	0.0769231	0	0.0769231	0.307692	1532.72	8.22198	0.0769231	4.74615	0.52735	0.294615	0.246154	0.230769	4.74615	1	0.009149	9.64615	0.461538	0.307692	0
TCGA-L5-A4OT	CALLPFGTYKYIF	11A	Solid Tissue Normal	TRA	13	0.307692	0.384615	0.307692	0.0769231	0.0769231	0	0.153846	0.384615	1535.85	8.17523	0.0769231	5.48462	0.609402	0.333846	0.984615	0.307692	5.48462	0.0709504	0.00850263	32.3308	0.538462	0.153846	0.230769
TCGA-L5-A4OT	CVVSRNYGQNFVF	11A	Solid Tissue Normal	TRA	13	0.230769	0.615385	0.230769	0.0769231	0.0769231	0	0.0769231	0.307692	1532.72	8.22198	0.0769231	4.74615	0.52735	0.294615	0.246154	0.230769	4.74615	1	0.009149	9.64615	0.461538	0.307692	0
TCGA-V5-A7RC	CAVHNNARLMF	01B	Primary Tumor	TRA	11	0.272727	0.545455	0.181818	0.0909091	0.0909091	0	0.0909091	0.363636	1275.5	8.25861	0.0909091	4.87273	0.541414	0.297273	0.372727	0.0909091	4.87273	0.830136	0.00846167	30.6182	0.272727	0.181818	0.363636
TCGA-V5-A7RC	CAVHNNARLMF	01B	Primary Tumor	TRA	11	0.272727	0.545455	0.181818	0.0909091	0.0909091	0	0.0909091	0.363636	1275.5	8.25861	0.0909091	4.87273	0.541414	0.297273	0.372727	0.0909091	4.87273	0.830136	0.00846167	30.6182	0.272727	0.181818	0.363636
TCGA-V5-A7RC	CAVRRLASNTGKLIF	01B	Primary Tumor	TRA	15	0.4	0.533333	0.0666667	0.2	0.2	0	0.2	0.533333	1648.97	10.8604	0.2	4.96	0.551111	0.313333	0.46	0.0666667	4.96	0.290505	0.0167424	24.88	0.333333	0.2	0.266667
TCGA-VR-A8EZ	CAVCDYKLSF	01A	Primary Tumor	TRA	10	0.4	0.6	0.2	0.2	0.1	0.1	0.2	0.4	1148.35	5.82123	0	5.31	0.59	0.302	0.81	0.2	5.31	0.185885	0.0127778	19.77	0.4	0.1	0.2
TCGA-Q9-A6FU	CAVAPHGSGNTGKLIF	01A	Primary Tumor	TRA	16	0.5	0.6875	0.125	0.0625	0.0625	0	0.125	0.625	1571.8	8.23114	0.0625	4.90625	0.545139	0.3225	0.40625	0.0625	4.90625	0.323482	0.00766888	-11.6	0.25	0.375	0.1875
TCGA-Q9-A6FU	CAMREGTFTGTASKLTF	01A	Primary Tumor	TRA	17	0.588235	0.588235	0.117647	0.176471	0.117647	0.0588235	0.176471	0.705882	1821.08	8.22223	0.0588235	4.56471	0.50719	0.298235	0.0647059	0.117647	4.56471	0.475973	0.0109939	-0.482353	0.176471	0.176471	0.294118
TCGA-IG-A7DP	CSRERSDTGRRALTF	01A	Primary Tumor	TRA	15	0.466667	0.533333	0.0666667	0.4	0.266667	0.133333	0.4	0.8	1754.93	10.1961	0.133333	3.33333	0.37037	0.301333	-1.16667	0.0666667	3.33333	0.0199555	0.031445	82.2	0.133333	0.2	0.2
TCGA-IG-A7DP	CAVKGEGGSEKLVF	01A	Primary Tumor	TRA	14	0.428571	0.571429	0.0714286	0.285714	0.142857	0.142857	0.285714	0.642857	1423.63	6.13531	0	4.67857	0.519841	0.314286	0.178571	0.0714286	4.67857	0.039301	0.0183443	12.2857	0.285714	0.285714	0.285714
TCGA-IG-A7DP	CALSDRNQGGKLIF	01A	Primary Tumor	TRA	14	0.357143	0.5	0.0714286	0.214286	0.142857	0.0714286	0.214286	0.571429	1521.74	8.22211	0.0714286	4.40714	0.489683	0.3	-0.0928571	0.0714286	4.40714	0.10548	0.0183076	4.01429	0.285714	0.285714	0.214286
TCGA-IG-A7DP	CALSVHYSGSARQLTF	01A	Primary Tumor	TRA	16	0.5	0.5625	0.1875	0.0625	0.0625	0	0.0625	0.625	1739.95	8.2309	0.0625	4.79375	0.532639	0.285	0.29375	0.125	4.79375	0.97589	0.00860953	56.5875	0.3125	0.25	0.25
TCGA-IG-A7DP	CAEIPAVGTGFQKLVF	01A	Primary Tumor	TRA	16	0.375	0.5625	0.125	0.125	0.0625	0.0625	0.1875	0.5625	1679.98	5.99432	0	5.4	0.6	0.364375	0.9	0.125	5.4	0.363231	0.0205051	10.425	0.375	0.1875	0.25
TCGA-LN-A7HZ	CAVRGNAGNNRKLIW	01A	Primary Tumor	TRA	15	0.333333	0.6	0.0666667	0.2	0.2	0	0.2	0.466667	1671.92	10.8604	0.2	4.06667	0.451852	0.31	-0.433333	0.0666667	4.06667	0.290505	0.0167424	-13.3067	0.266667	0.333333	0.2
TCGA-LN-A7HZ	CAAGGSYIPTF	01A	Primary Tumor	TRA	11	0.636364	0.727273	0.181818	0	0	0	0.0909091	0.636364	1086.22	5.5174	0	5.24545	0.582828	0.329091	0.745455	0.181818	5.24545	0.886757	0	28.9091	0.272727	0.363636	0.181818
TCGA-IG-A97H	CVPKSSSNTGKLIF	01A	Primary Tumor	TRA	14	0.428571	0.642857	0.0714286	0.142857	0.142857	0	0.214286	0.571429	1480.73	9.31415	0.142857	4.6	0.511111	0.357143	0.1	0.0714286	4.6	0.289322	0.00473268	20.9143	0.285714	0.428571	0.0714286
TCGA-IG-A97H	CALSGGDNFNKFYF	01A	Primary Tumor	TRA	14	0.357143	0.571429	0.285714	0.142857	0.0714286	0.0714286	0.142857	0.428571	1582.73	5.82794	0	4.44286	0.493651	0.251429	-0.0571429	0.285714	4.44286	0.358186	0.0232593	47.565	0.357143	0.357143	0.142857
TCGA-R6-A6L4	CRLHLCLNTGNQFYF	10A	Blood Derived Normal	TRA	15	0.266667	0.4	0.266667	0.0666667	0.0666667	0	0.0666667	0.333333	1829.11	8.06781	0.0666667	4.59333	0.51037	0.260667	0.0933333	0.2	4.59333	0.795887	0.00621212	16.874	0.4	0.2	0.2
TCGA-R6-A6L4	CRLHLCLNTGNQFYF	10A	Blood Derived Normal	TRA	15	0.266667	0.4	0.266667	0.0666667	0.0666667	0	0.0666667	0.333333	1829.11	8.06781	0.0666667	4.59333	0.51037	0.260667	0.0933333	0.2	4.59333	0.795887	0.00621212	16.874	0.4	0.2	0.2
TCGA-R6-A6L4	CLGNFGNEKLTF	10A	Blood Derived Normal	TRA	12	0.333333	0.5	0.166667	0.166667	0.0833333	0.0833333	0.166667	0.416667	1342.52	5.99432	0	4.48333	0.498148	0.264167	-0.0166667	0.166667	4.48333	0.71572	0.00448413	1.75	0.333333	0.333333	0.25
TCGA-R6-A6L4	CGRQMLLFTTVLWNNNARLMF	10A	Blood Derived Normal	TRA	21	0.238095	0.428571	0.142857	0.0952381	0.0952381	0	0.0952381	0.333333	2529.01	10.3519	0.0952381	4.85238	0.539153	0.292857	0.352381	0.142857	4.85238	0.555449	0.0085944	35.8476	0.380952	0.190476	0.333333
TCGA-R6-A6L4	CVVNGGGSARQLTF	10A	Blood Derived Normal	TRA	14	0.5	0.714286	0.0714286	0.0714286	0.0714286	0	0.0714286	0.571429	1408.58	8.24969	0.0714286	4.86429	0.540476	0.281429	0.364286	0.0714286	4.86429	0.991678	0.00906148	33.3643	0.285714	0.357143	0.142857
TCGA-JY-A6FG	CAVNAEDMRF	10A	Blood Derived Normal	TRA	10	0.3	0.6	0.1	0.3	0.1	0.2	0.3	0.5	1155.3	4.37018	-0.1	4.5	0.5	0.328	-4.44089e-17	0.1	4.5	0.24128	0.0448765	20.72	0.2	0.1	0.4
TCGA-JY-A6FG	CAASKGGSYIPTF	10A	Blood Derived Normal	TRA	13	0.615385	0.692308	0.153846	0.0769231	0.0769231	0	0.153846	0.692308	1301.47	8.19745	0.0769231	4.76923	0.529915	0.34	0.269231	0.153846	4.76923	0.0968171	0.009149	19.4692	0.230769	0.384615	0.153846
TCGA-L5-A8NG	CRSLTGANNLFF	11A	Solid Tissue Normal	TRA	12	0.416667	0.583333	0.166667	0.0833333	0.0833333	0	0.0833333	0.416667	1342.52	8.24969	0.0833333	4.84167	0.537963	0.254167	0.341667	0.166667	4.84167	0.988636	0.00777778	31.6333	0.333333	0.333333	0.25
TCGA-JY-A6FA	CLLLLRPRGSTLGRLYF	01A	Primary Tumor	TRA	17	0.294118	0.352941	0.117647	0.176471	0.176471	0	0.235294	0.470588	1978.41	10.7636	0.176471	5.05294	0.561438	0.298235	0.552941	0.117647	5.05294	0.205206	0.0124641	33.9706	0.470588	0.235294	0.352941
TCGA-JY-A6FA	CLLLLRPRGSTLGRLYF	01A	Primary Tumor	TRA	17	0.294118	0.352941	0.117647	0.176471	0.176471	0	0.235294	0.470588	1978.41	10.7636	0.176471	5.05294	0.561438	0.298235	0.552941	0.117647	5.05294	0.205206	0.0124641	33.9706	0.470588	0.235294	0.352941
TCGA-JY-A6FA	CAASLKGNNRLAF	01A	Primary Tumor	TRA	13	0.461538	0.615385	0.0769231	0.153846	0.153846	0	0.153846	0.538462	1364.57	9.50775	0.153846	4.63077	0.51453	0.296923	0.130769	0.0769231	4.63077	0.214446	0.00959813	-10.3615	0.230769	0.307692	0.384615
TCGA-LN-A7HW	CAVRDKRTGANNLFF	01A	Primary Tumor	TRA	15	0.333333	0.6	0.133333	0.266667	0.2	0.0666667	0.266667	0.533333	1711.94	9.50409	0.133333	4.18	0.464444	0.304667	-0.32	0.133333	4.18	0.568381	0.0147194	14.0867	0.266667	0.2	0.2
TCGA-LN-A7HW	CAVRDKRTGANNLFF	01A	Primary Tumor	TRA	15	0.333333	0.6	0.133333	0.266667	0.2	0.0666667	0.266667	0.533333	1711.94	9.50409	0.133333	4.18	0.464444	0.304667	-0.32	0.133333	4.18	0.568381	0.0147194	14.0867	0.266667	0.2	0.2
TCGA-R6-A6XQ	CCESDYKLSF	10A	Blood Derived Normal	TRA	10	0.4	0.5	0.2	0.3	0.1	0.2	0.3	0.5	1194.33	4.37018	-0.1	4.28	0.475556	0.292	-0.22	0.2	4.28	0.0454008	0.034321	19.77	0.3	0.2	0.2
TCGA-R6-A6XQ	CAAKPALPVNSP	10A	Blood Derived Normal	TRA	12	0.416667	0.833333	0	0.0833333	0.0833333	0	0.333333	0.666667	1167.38	8.22223	0.0833333	4.74167	0.526852	0.505	0.241667	0	4.74167	0.0503589	0.00861111	87.65	0.166667	0.416667	0.333333
TCGA-R6-A6XQ	CCERRDSGTYKYIF	10A	Blood Derived Normal	TRA	14	0.357143	0.428571	0.214286	0.357143	0.214286	0.142857	0.357143	0.571429	1740.96	8.03302	0.0714286	3.63571	0.403968	0.306429	-0.864286	0.214286	3.63571	0.107737	0.0129487	57.8929	0.285714	0.142857	0.0714286
TCGA-2H-A9GK	CLLLCSLTPRSGTYKYIF	01A	Primary Tumor	TRA	18	0.388889	0.444444	0.166667	0.111111	0.111111	0	0.166667	0.444444	2078.5	8.85895	0.111111	5.13889	0.570988	0.317222	0.638889	0.166667	5.13889	0.493768	0.00949261	35.65	0.444444	0.222222	0.222222
TCGA-2H-A9GK	CAVGSSNTGKLIF	01A	Primary Tumor	TRA	13	0.538462	0.692308	0.0769231	0.0769231	0.0769231	0	0.0769231	0.538462	1296.49	8.22223	0.0769231	5.2	0.577778	0.284615	0.7	0.0769231	5.2	0.976728	0.00850263	-8.60769	0.307692	0.384615	0.153846
TCGA-2H-A9GK	CAVSETGANNLFF	01A	Primary Tumor	TRA	13	0.461538	0.692308	0.153846	0.0769231	0	0.0769231	0.0769231	0.461538	1372.5	3.99969	-0.0769231	5.06154	0.562393	0.277692	0.561538	0.153846	5.06154	1	0.009149	10.9846	0.307692	0.307692	0.307692
TCGA-2H-A9GK	CAVEDGNYGQNFVF	01A	Primary Tumor	TRA	14	0.285714	0.642857	0.214286	0.142857	0	0.142857	0.142857	0.428571	1562.66	3.66595	-0.142857	4.40714	0.489683	0.288571	-0.0928571	0.214286	4.40714	0.922771	0.0311189	0.178571	0.357143	0.285714	0.142857
TCGA-JY-A93E	CALASGSARQLTF	01A	Primary Tumor	TRA	13	0.615385	0.615385	0.0769231	0.0769231	0.0769231	0	0.0769231	0.692308	1324.51	8.24969	0.0769231	5.08462	0.564957	0.296154	0.584615	0.0769231	5.08462	1	0.009149	33.5385	0.230769	0.230769	0.384615
TCGA-JY-A93E	CAATKPANFGNEKLTF	01A	Primary Tumor	TRA	16	0.4375	0.625	0.125	0.1875	0.125	0.0625	0.25	0.625	1711.94	8.19781	0.0625	4.225	0.469444	0.361875	-0.275	0.125	4.225	0.135052	0.0140325	4.40625	0.1875	0.25	0.3125
TCGA-JY-A93E	CGEFSNSGYALNF	01A	Primary Tumor	TRA	13	0.461538	0.615385	0.230769	0.0769231	0	0.0769231	0.0769231	0.461538	1408.49	3.99957	-0.0769231	4.46154	0.495726	0.242308	-0.0384615	0.230769	4.46154	0.953456	0.00785626	3.55385	0.307692	0.461538	0.230769
TCGA-JY-A93E	CLLPLCCERWSNTDKLIF	01A	Primary Tumor	TRA	18	0.277778	0.444444	0.111111	0.222222	0.111111	0.111111	0.277778	0.388889	2154.57	6.04889	0	4.89444	0.543827	0.333889	0.394444	0.111111	4.89444	0.0496024	0.00535409	48.5167	0.388889	0.166667	0.277778
TCGA-JY-A93E	CAGRSRDNYGQNFVF	01A	Primary Tumor	TRA	15	0.333333	0.6	0.2	0.2	0.133333	0.0666667	0.2	0.533333	1733.86	8.22186	0.0666667	3.71333	0.412593	0.282	-0.786667	0.2	3.71333	0.604317	0.0158474	35.7867	0.266667	0.333333	0.0666667
TCGA-IC-A6RE	CAVRVPDSNYQLIW	11A	Solid Tissue Normal	TRA	14	0.214286	0.571429	0.142857	0.142857	0.0714286	0.0714286	0.214286	0.428571	1663.89	5.82867	0	4.6	0.511111	0.375	0.1	0.142857	4.6	0.504908	0.0161728	31.4143	0.428571	0.214286	0.142857
TCGA-IC-A6RE	CSVLLCSRKENNQGGKLIF	11A	Solid Tissue Normal	TRA	19	0.315789	0.473684	0.0526316	0.210526	0.157895	0.0526316	0.210526	0.473684	2109.47	8.90326	0.105263	4.45789	0.495322	0.310526	-0.0421053	0.0526316	4.45789	0.381502	0.0147457	13.2	0.315789	0.315789	0.210526
TCGA-IG-A8O2	CDVFLCFRNSGTYKYIF	01A	Primary Tumor	TRA	17	0.294118	0.470588	0.294118	0.176471	0.117647	0.0588235	0.176471	0.352941	2076.4	8.0329	0.0588235	4.85294	0.539216	0.278235	0.352941	0.294118	4.85294	0.0995345	0.0246102	23.0059	0.470588	0.176471	0.0588235
TCGA-IG-A8O2	CFLLLCYGRLWGGTSYGKLTF	01A	Primary Tumor	TRA	21	0.428571	0.428571	0.238095	0.0952381	0.0952381	0	0.0952381	0.428571	2398.84	8.85895	0.0952381	5.1619	0.573545	0.244286	0.661905	0.238095	5.1619	0.504405	0.00833442	7.4	0.47619	0.238095	0.238095
TCGA-IG-A8O2	CAASGTYKYIF	01A	Primary Tumor	TRA	11	0.545455	0.545455	0.272727	0.0909091	0.0909091	0	0.0909091	0.545455	1223.4	8.17523	0.0909091	4.95455	0.550505	0.3	0.454545	0.272727	4.95455	0.830136	0.00846167	1.37273	0.363636	0.181818	0.181818
TCGA-IG-A8O2	CDVFLCFRNSGTYKYIF	01A	Primary Tumor	TRA	17	0.294118	0.470588	0.294118	0.176471	0.117647	0.0588235	0.176471	0.352941	2076.4	8.0329	0.0588235	4.85294	0.539216	0.278235	0.352941	0.294118	4.85294	0.0995345	0.0246102	23.0059	0.470588	0.176471	0.0588235
TCGA-IG-A8O2	CCVLLHRQSLSPGQTTSS	01A	Primary Tumor	TRA	18	0.5	0.611111	0.0555556	0.0555556	0.0555556	0	0.111111	0.666667	1917.17	8.0816	0.0555556	4.46111	0.495679	0.332222	-0.0388889	0	4.46111	0.406731	0.00839778	75.4778	0.222222	0.333333	0.166667
TCGA-IG-A8O2	CAVPFYNQGGKLIF	01A	Primary Tumor	TRA	14	0.285714	0.5	0.214286	0.0714286	0.0714286	0	0.142857	0.428571	1556.83	8.19745	0.0714286	5.05714	0.561905	0.346429	0.557143	0.214286	5.05714	0.229255	0.00826959	51.3864	0.428571	0.285714	0.142857
TCGA-IG-A8O2	CALSNDYKLSF	01A	Primary Tumor	TRA	11	0.363636	0.545455	0.181818	0.181818	0.0909091	0.0909091	0.181818	0.454545	1260.42	5.82794	0	4.58182	0.509091	0.284545	0.0818182	0.181818	4.58182	0.318621	0.0132011	1.37273	0.363636	0.272727	0.272727
TCGA-R6-A8WG	CIPSRSGNTGKLIF	01A	Primary Tumor	TRA	14	0.428571	0.571429	0.0714286	0.142857	0.142857	0	0.214286	0.571429	1492.74	9.50775	0.142857	4.60714	0.511905	0.336429	0.107143	0.0714286	4.60714	0.145654	0.00277324	35.8071	0.285714	0.428571	0.0714286
TCGA-R6-A8WG	CAGFTSGTYKYIF	01A	Primary Tumor	TRA	13	0.538462	0.538462	0.307692	0.0769231	0.0769231	0	0.0769231	0.538462	1457.65	8.17523	0.0769231	4.87692	0.54188	0.273077	0.376923	0.307692	4.87692	0.976728	0.00850263	2.7	0.384615	0.230769	0.0769231
TCGA-R6-A6DQ	CAVEPIGDYKLSF	01B	Primary Tumor	TRA	13	0.307692	0.538462	0.153846	0.230769	0.0769231	0.153846	0.307692	0.538462	1441.65	4.37018	-0.0769231	4.85385	0.539316	0.362308	0.353846	0.153846	4.85385	0.0307751	0.0308248	17.5154	0.384615	0.230769	0.230769
TCGA-R6-A6DQ	CISVLSSRQGGGSEKLVF	01B	Primary Tumor	TRA	18	0.444444	0.555556	0.0555556	0.166667	0.111111	0.0555556	0.166667	0.611111	1867.13	8.22223	0.0555556	4.83333	0.537037	0.295	0.333333	0.0555556	4.83333	0.41636	0.0131438	61.2389	0.333333	0.388889	0.166667
TCGA-L5-A8NM	CAASAVAGGGADGLTF	11A	Solid Tissue Normal	TRA	16	0.75	0.875	0.0625	0.0625	0	0.0625	0.0625	0.75	1367.48	3.79987	-0.0625	5.48125	0.609028	0.2675	0.98125	0.0625	5.48125	0.97589	0.00860953	21.9	0.1875	0.3125	0.375
TCGA-R6-A6Y2	CAFMKLASITQGGSEKLVF	01B	Primary Tumor	TRA	19	0.421053	0.473684	0.105263	0.157895	0.105263	0.0526316	0.157895	0.578947	2030.41	8.19781	0.0526316	5.13158	0.570175	0.32	0.631579	0.105263	5.13158	0.532183	0.0116035	13.2	0.315789	0.210526	0.315789
TCGA-L5-A4OR	CADYGSSNTGKLIF	01A	Primary Tumor	TRA	14	0.5	0.642857	0.142857	0.142857	0.0714286	0.0714286	0.142857	0.571429	1475.62	5.82794	0	4.50714	0.500794	0.275714	0.00714286	0.142857	4.50714	0.343039	0.0248025	-13.3429	0.285714	0.357143	0.142857
TCGA-L5-A4OR	CADYGSSNTGKLIF	01A	Primary Tumor	TRA	14	0.5	0.642857	0.142857	0.142857	0.0714286	0.0714286	0.142857	0.571429	1475.62	5.82794	0	4.50714	0.500794	0.275714	0.00714286	0.142857	4.50714	0.343039	0.0248025	-13.3429	0.285714	0.357143	0.142857
TCGA-L5-A4OR	CAAGGSNYKLTF	01A	Primary Tumor	TRA	12	0.583333	0.666667	0.166667	0.0833333	0.0833333	0	0.0833333	0.583333	1231.38	8.19745	0.0833333	4.64167	0.515741	0.275	0.141667	0.166667	4.64167	0.965909	0.00861111	22.6583	0.25	0.333333	0.25
TCGA-L5-A4OR	CAAGGSNYKLTF	01A	Primary Tumor	TRA	12	0.583333	0.666667	0.166667	0.0833333	0.0833333	0	0.0833333	0.583333	1231.38	8.19745	0.0833333	4.64167	0.515741	0.275	0.141667	0.166667	4.64167	0.965909	0.00861111	22.6583	0.25	0.333333	0.25
TCGA-L5-A4OR	CALLGSSNTGKLIF	01A	Primary Tumor	TRA	14	0.5	0.571429	0.0714286	0.0714286	0.0714286	0	0.0714286	0.5	1423.68	8.22223	0.0714286	5.39286	0.599206	0.270714	0.892857	0.0714286	5.39286	0.945517	0.00826959	-1.21429	0.357143	0.357143	0.285714
TCGA-L5-A4OR	CALLGSSNTGKLIF	01A	Primary Tumor	TRA	14	0.5	0.571429	0.0714286	0.0714286	0.0714286	0	0.0714286	0.5	1423.68	8.22223	0.0714286	5.39286	0.599206	0.270714	0.892857	0.0714286	5.39286	0.945517	0.00826959	-1.21429	0.357143	0.357143	0.285714
TCGA-L5-A4OR	CSESMFSGGYNKLIF	01A	Primary Tumor	TRA	15	0.4	0.466667	0.2	0.133333	0.0666667	0.0666667	0.133333	0.466667	1682.91	5.99359	0	4.69333	0.521481	0.270667	0.193333	0.2	4.69333	0.430539	0.0224495	47.7067	0.333333	0.4	0.2
TCGA-LN-A5U7	CAAGGSNYKLTF	10A	Blood Derived Normal	TRA	12	0.583333	0.666667	0.166667	0.0833333	0.0833333	0	0.0833333	0.583333	1231.38	8.19745	0.0833333	4.64167	0.515741	0.275	0.141667	0.166667	4.64167	0.965909	0.00861111	22.6583	0.25	0.333333	0.25
TCGA-LN-A5U7	CAAGGSNYKLTF	10A	Blood Derived Normal	TRA	12	0.583333	0.666667	0.166667	0.0833333	0.0833333	0	0.0833333	0.583333	1231.38	8.19745	0.0833333	4.64167	0.515741	0.275	0.141667	0.166667	4.64167	0.965909	0.00861111	22.6583	0.25	0.333333	0.25
TCGA-XP-A8T8	CATDRLYNTDKLIF	10A	Blood Derived Normal	TRA	14	0.285714	0.5	0.142857	0.285714	0.142857	0.142857	0.285714	0.5	1672.9	5.9527	0	4.32857	0.480952	0.311429	-0.171429	0.142857	4.32857	0.0353111	0.004	-14.2929	0.357143	0.0714286	0.214286
TCGA-IG-A97I	CAMREGLMDSNYQLIW	01A	Primary Tumor	TRA	16	0.25	0.375	0.125	0.1875	0.0625	0.125	0.1875	0.4375	1930.23	4.37018	-0.0625	4.39375	0.488194	0.31125	-0.10625	0.125	4.39375	0.432307	0.0199262	16.7	0.3125	0.1875	0.375
TCGA-LN-A9FQ	CCCVLLHPERRTGVTNAGKSTF	10A	Blood Derived Normal	TRA	22	0.454545	0.636364	0.0909091	0.181818	0.136364	0.0454545	0.227273	0.590909	2392.78	8.70624	0.0909091	4.48636	0.498485	0.328182	-0.0136364	0.0454545	4.48636	0.43274	0.0133759	25.9455	0.227273	0.227273	0.181818
TCGA-L5-A88Z	CAVVAGNMLTF	11A	Solid Tissue Normal	TRA	11	0.454545	0.727273	0.0909091	0	0	0	0	0.363636	1125.36	5.51813	0	6.17273	0.685859	0.296364	1.67273	0.0909091	6.17273	-1	0	12.5909	0.363636	0.181818	0.363636
TCGA-L5-A88Z	CRNLLLCDSGNTGKLIF	11A	Solid Tissue Normal	TRA	17	0.352941	0.529412	0.0588235	0.176471	0.117647	0.0588235	0.176471	0.411765	1867.2	8.05841	0.0588235	4.87059	0.541176	0.271765	0.370588	0.0588235	4.87059	0.0995345	0.0246102	14.3588	0.352941	0.294118	0.235294
TCGA-L5-A88Z	CRNLLLCDSGNTGKLIF	11A	Solid Tissue Normal	TRA	17	0.352941	0.529412	0.0588235	0.176471	0.117647	0.0588235	0.176471	0.411765	1867.2	8.05841	0.0588235	4.87059	0.541176	0.271765	0.370588	0.0588235	4.87059	0.0995345	0.0246102	14.3588	0.352941	0.294118	0.235294
TCGA-L5-A88Z	CAENTDKLIF	11A	Solid Tissue Normal	TRA	10	0.3	0.5	0.1	0.3	0.1	0.2	0.3	0.5	1153.31	4.37018	-0.1	4.53	0.503333	0.329	0.03	0.1	4.53	0.0454008	0.0232099	-16.47	0.3	0.1	0.3
TCGA-L5-A88S	CAMREERGQGAQKLVF	11A	Solid Tissue Normal	TRA	16	0.3125	0.375	0.0625	0.3125	0.1875	0.125	0.3125	0.6875	1823.11	8.22223	0.0625	3.94375	0.438194	0.351875	-0.55625	0.0625	3.94375	0.150343	0.0131999	9.11875	0.1875	0.125	0.375
TCGA-L5-A88S	CAMREERGQGAQKLVF	11A	Solid Tissue Normal	TRA	16	0.3125	0.375	0.0625	0.3125	0.1875	0.125	0.3125	0.6875	1823.11	8.22223	0.0625	3.94375	0.438194	0.351875	-0.55625	0.0625	3.94375	0.150343	0.0131999	9.11875	0.1875	0.125	0.375
TCGA-L5-A88S	CAASSSGFGNEKLTF	11A	Solid Tissue Normal	TRA	15	0.6	0.666667	0.133333	0.133333	0.0666667	0.0666667	0.133333	0.666667	1518.65	5.99432	0	4.54667	0.505185	0.274667	0.0466667	0.133333	4.54667	0.999558	0.00320707	31.92	0.2	0.4	0.266667
TCGA-LN-A7HY	CSGGSNYKLTF	10A	Blood Derived Normal	TRA	11	0.545455	0.636364	0.181818	0.0909091	0.0909091	0	0.0909091	0.545455	1176.3	8.19745	0.0909091	4.25455	0.472727	0.254545	-0.245455	0.181818	4.25455	0.830136	0.00846167	23.8091	0.272727	0.454545	0.0909091
TCGA-LN-A49W	CCGGTYKYIF	01A	Primary Tumor	TRA	10	0.5	0.5	0.3	0.1	0.1	0	0.1	0.4	1154.36	8.0329	0.1	4.93	0.547778	0.27	0.43	0.3	4.93	0.653974	0.00777778	12.85	0.4	0.2	0
TCGA-LN-A49W	CAESIMGNNARLMF	01A	Primary Tumor	TRA	14	0.357143	0.5	0.0714286	0.142857	0.0714286	0.0714286	0.142857	0.428571	1556.83	5.99493	0	4.84286	0.538095	0.301429	0.342857	0.0714286	4.84286	0.343039	0.0248025	16.9786	0.214286	0.285714	0.428571
TCGA-IG-A5S3	CILIMDSNYQLIW	01A	Primary Tumor	TRA	13	0.153846	0.307692	0.153846	0.0769231	0	0.0769231	0.0769231	0.230769	1611.92	3.79987	-0.0769231	5.42308	0.602564	0.315385	0.923077	0.153846	5.42308	0.995249	0.00928254	38.8615	0.538462	0.153846	0.230769
TCGA-IG-A5S3	CILIMDSNYQLIW	01A	Primary Tumor	TRA	13	0.153846	0.307692	0.153846	0.0769231	0	0.0769231	0.0769231	0.230769	1611.92	3.79987	-0.0769231	5.42308	0.602564	0.315385	0.923077	0.153846	5.42308	0.995249	0.00928254	38.8615	0.538462	0.153846	0.230769
TCGA-2H-A9GR	CAVRGDSNYQLIW	01A	Primary Tumor	TRA	13	0.307692	0.538462	0.153846	0.153846	0.0769231	0.0769231	0.153846	0.461538	1524.7	5.82867	0	4.37692	0.486325	0.306923	-0.123077	0.153846	4.37692	0.649958	0.0101389	17.5154	0.384615	0.230769	0.153846
TCGA-2H-A9GR	CGTEITNAGKSTF	01A	Primary Tumor	TRA	13	0.615385	0.692308	0.0769231	0.153846	0.0769231	0.0769231	0.153846	0.692308	1328.45	5.99432	0	4.26923	0.474359	0.299231	-0.230769	0.0769231	4.26923	0.0968171	0.0316667	23.7308	0.153846	0.307692	0.153846
TCGA-2H-A9GR	CAFPPTGRRALTF	01A	Primary Tumor	TRA	13	0.461538	0.615385	0.153846	0.153846	0.153846	0	0.307692	0.692308	1436.68	10.3519	0.153846	4.61538	0.512821	0.392308	0.115385	0.153846	4.61538	0.0275394	0.0306825	85.8846	0.230769	0.230769	0.230769
TCGA-L5-A88W	CAVRRSGNNRLAF	11A	Solid Tissue Normal	TRA	13	0.384615	0.615385	0.0769231	0.230769	0.230769	0	0.230769	0.538462	1463.67	11.7003	0.230769	4.13077	0.458974	0.295385	-0.369231	0.0769231	4.13077	0.0869945	0.010685	80.5615	0.230769	0.307692	0.230769
TCGA-L5-A88W	CAVRDGAPSNTGKLIF	11A	Solid Tissue Normal	TRA	16	0.4375	0.6875	0.0625	0.1875	0.125	0.0625	0.25	0.625	1648.88	8.22211	0.0625	4.63125	0.514583	0.344375	0.13125	0.0625	4.63125	0.0807968	0.0117661	6.91875	0.25	0.3125	0.1875
TCGA-L5-A88W	CAPLAGSSNTGKLIF	11A	Solid Tissue Normal	TRA	15	0.533333	0.666667	0.0666667	0.0666667	0.0666667	0	0.133333	0.6	1478.71	8.22223	0.0666667	5.09333	0.565926	0.328	0.593333	0.0666667	5.09333	0.430539	0.0079798	12.3733	0.266667	0.4	0.266667
TCGA-L5-A88W	CALDGNTGKLIF	11A	Solid Tissue Normal	TRA	12	0.416667	0.583333	0.0833333	0.166667	0.0833333	0.0833333	0.166667	0.5	1251.45	5.82867	0	5.06667	0.562963	0.280833	0.566667	0.0833333	5.06667	0.0470281	0.0319048	-26.2083	0.333333	0.25	0.25
TCGA-L5-A88W	CALSDPPTGGSYIPTF	11A	Solid Tissue Normal	TRA	16	0.5	0.75	0.125	0.0625	0	0.0625	0.25	0.6875	1625.8	3.79987	-0.0625	4.625	0.513889	0.396875	0.125	0.125	4.625	0.275895	0.00860953	29.7312	0.25	0.4375	0.125
TCGA-L5-A88W	CAMTRMDSNYQLIW	11A	Solid Tissue Normal	TRA	14	0.285714	0.428571	0.142857	0.142857	0.0714286	0.0714286	0.142857	0.428571	1732.01	5.82867	0	4.33571	0.481746	0.322143	-0.164286	0.142857	4.33571	0.648052	0.0126296	20.9857	0.285714	0.142857	0.285714
TCGA-L5-A88W	CIVRVGDSGYALNF	11A	Solid Tissue Normal	TRA	14	0.357143	0.642857	0.142857	0.142857	0.0714286	0.0714286	0.142857	0.428571	1513.72	5.82867	0	5.17143	0.574603	0.278571	0.671429	0.142857	5.17143	0.560011	0.0161728	11.0286	0.428571	0.285714	0.142857
TCGA-L5-A88W	CSVLLCSNKYNAGNNRKLIW	11A	Solid Tissue Normal	TRA	20	0.3	0.55	0.1	0.15	0.15	0	0.15	0.35	2296.67	9.38898	0.15	4.32	0.48	0.303	-0.18	0.1	4.32	0.558034	0.0200463	12.85	0.35	0.35	0.2
TCGA-L5-A88W	CALGNGSSNTGKLIF	11A	Solid Tissue Normal	TRA	15	0.533333	0.666667	0.0666667	0.0666667	0.0666667	0	0.0666667	0.533333	1481.67	8.22223	0.0666667	4.82	0.535556	0.263333	0.32	0.0666667	4.82	0.920366	0.0079798	-16.1467	0.266667	0.466667	0.2
TCGA-L5-A88W	CRKQWSEFCL	11A	Solid Tissue Normal	TRA	10	0.3	0.3	0.2	0.3	0.2	0.1	0.3	0.5	1299.52	8.05853	0.1	3.95	0.438889	0.329	-0.55	0.2	3.95	0.0982206	0.0421605	71.16	0.3	0.1	0.2
TCGA-L5-A4OG	CAGQRPVNQAGTALIF	11A	Solid Tissue Normal	TRA	16	0.4375	0.625	0.0625	0.0625	0.0625	0	0.125	0.625	1645.88	8.24969	0.0625	4.81875	0.535417	0.365	0.31875	0.0625	4.81875	0.970425	0.00860953	23.4312	0.25	0.25	0.25
TCGA-L7-A56G	CAVSFNNDMRF	01A	Primary Tumor	TRA	11	0.272727	0.636364	0.181818	0.181818	0.0909091	0.0909091	0.181818	0.363636	1303.47	5.82941	0	4.51818	0.50202	0.288182	0.0181818	0.181818	4.51818	0.645799	0.0103439	2.23636	0.272727	0.272727	0.181818
TCGA-L7-A56G	CAFAASGTYKYIF	01A	Primary Tumor	TRA	13	0.538462	0.538462	0.307692	0.0769231	0.0769231	0	0.0769231	0.538462	1441.65	8.17523	0.0769231	5.23846	0.582051	0.295385	0.738462	0.307692	5.23846	0.976728	0.00850263	2.7	0.384615	0.153846	0.230769
TCGA-L7-A56G	CAFAASGTYKYIF	01A	Primary Tumor	TRA	13	0.538462	0.538462	0.307692	0.0769231	0.0769231	0	0.0769231	0.538462	1441.65	8.17523	0.0769231	5.23846	0.582051	0.295385	0.738462	0.307692	5.23846	0.976728	0.00850263	2.7	0.384615	0.153846	0.230769
TCGA-L7-A56G	CAFAASGTYKYIF	01A	Primary Tumor	TRA	13	0.538462	0.538462	0.307692	0.0769231	0.0769231	0	0.0769231	0.538462	1441.65	8.17523	0.0769231	5.23846	0.582051	0.295385	0.738462	0.307692	5.23846	0.976728	0.00850263	2.7	0.384615	0.153846	0.230769
TCGA-2H-A9GQ	CTSVQYSYNNNDMRF	11A	Solid Tissue Normal	TRA	15	0.266667	0.6	0.2	0.133333	0.0666667	0.0666667	0.133333	0.4	1841.97	5.82794	0	3.46667	0.385185	0.299333	-1.03333	0.2	3.46667	0.904918	0.00641414	21.0133	0.266667	0.333333	0.0666667
TCGA-2H-A9GQ	CAVSVRNSGNTPLVF	11A	Solid Tissue Normal	TRA	15	0.4	0.8	0.0666667	0.0666667	0.0666667	0	0.133333	0.466667	1563.78	8.24969	0.0666667	5.01333	0.557037	0.336667	0.513333	0.0666667	5.01333	0.188148	0.00914141	6.24	0.333333	0.4	0.133333
TCGA-IG-A50L	CAVRYQTGANNLFF	01A	Primary Tumor	TRA	14	0.357143	0.571429	0.214286	0.0714286	0.0714286	0	0.0714286	0.428571	1603.8	8.22198	0.0714286	4.66429	0.518254	0.293571	0.164286	0.214286	4.66429	0.945517	0.00826959	-8.22857	0.357143	0.214286	0.214286
TCGA-VR-A8ER	CAYRSAWVGATNKLIF	01A	Primary Tumor	TRA	16	0.4375	0.5625	0.1875	0.125	0.125	0	0.125	0.5	1800.09	9.31244	0.125	4.95	0.55	0.309375	0.45	0.1875	4.95	0.39778	0.00724116	10.45	0.375	0.1875	0.25
TCGA-Q9-A6FW	CAGYNFNKFYF	01A	Primary Tumor	TRA	11	0.272727	0.454545	0.454545	0.0909091	0.0909091	0	0.0909091	0.272727	1373.53	8.17523	0.0909091	4.39091	0.487879	0.26	-0.109091	0.454545	4.39091	0.830136	0.00846167	38.8736	0.454545	0.272727	0.0909091
TCGA-Q9-A6FW	CALRTAAGNMLTF	01A	Primary Tumor	TRA	13	0.538462	0.615385	0.0769231	0.0769231	0.0769231	0	0.0769231	0.538462	1368.62	8.24969	0.0769231	5.3	0.588889	0.291538	0.8	0.0769231	5.3	0.976728	0.00850263	27.0077	0.230769	0.153846	0.461538
TCGA-Q9-A6FW	CAEIRKNSGYSTLTF	01A	Primary Tumor	TRA	15	0.466667	0.533333	0.133333	0.2	0.133333	0.0666667	0.2	0.6	1689.89	8.19757	0.0666667	4.18667	0.465185	0.303333	-0.313333	0.133333	4.18667	0.719871	0.0257127	24.74	0.266667	0.266667	0.2
TCGA-Q9-A6FW	CAEIRKNSGYSTLTF	01A	Primary Tumor	TRA	15	0.466667	0.533333	0.133333	0.2	0.133333	0.0666667	0.2	0.6	1689.89	8.19757	0.0666667	4.18667	0.465185	0.303333	-0.313333	0.133333	4.18667	0.719871	0.0257127	24.74	0.266667	0.266667	0.2
TCGA-LN-A49M	CAGFTGNQFYF	01A	Primary Tumor	TRA	11	0.454545	0.545455	0.363636	0	0	0	0	0.454545	1254.37	5.5174	0	4.76364	0.529293	0.250909	0.263636	0.363636	4.76364	-1	0	9.58273	0.363636	0.272727	0.0909091
TCGA-LN-A49M	CAGFTGNQFYF	01A	Primary Tumor	TRA	11	0.454545	0.545455	0.363636	0	0	0	0	0.454545	1254.37	5.5174	0	4.76364	0.529293	0.250909	0.263636	0.363636	4.76364	-1	0	9.58273	0.363636	0.272727	0.0909091
TCGA-JY-A93E	CCHRGSTLGRLYF	10A	Blood Derived Normal	TRA	13	0.461538	0.461538	0.230769	0.153846	0.153846	0	0.153846	0.538462	1512.76	8.9566	0.153846	4.46923	0.496581	0.244615	-0.0307692	0.153846	4.46923	0.0968171	0.00234385	27.7769	0.307692	0.230769	0.153846
TCGA-JY-A93E	CATPANQAGTALIF	10A	Blood Derived Normal	TRA	14	0.571429	0.714286	0.0714286	0	0	0	0.0714286	0.642857	1377.56	5.51813	0	5.24286	0.58254	0.364286	0.742857	0.0714286	5.24286	0.945517	0	11.5929	0.214286	0.214286	0.357143
TCGA-JY-A93E	CSNAGNMLTF	10A	Blood Derived Normal	TRA	10	0.5	0.7	0.1	0	0	0	0	0.4	1057.2	5.51813	0	4.89	0.543333	0.262	0.39	0.1	4.89	-1	0	12.85	0.2	0.4	0.3
TCGA-JY-A93E	CCSNAGNMLTF	10A	Blood Derived Normal	TRA	11	0.545455	0.727273	0.0909091	0	0	0	0	0.363636	1160.34	5.51141	0	5.08182	0.564646	0.260909	0.581818	0.0909091	5.08182	-1	0	12.5909	0.181818	0.363636	0.272727
TCGA-JY-A93E	CAVLDSNYQLIW	10A	Blood Derived Normal	TRA	12	0.25	0.5	0.166667	0.0833333	0	0.0833333	0.0833333	0.333333	1424.62	3.79987	-0.0833333	5.09167	0.565741	0.31	0.591667	0.166667	5.09167	0.954546	0.00902778	25.2167	0.5	0.166667	0.25
TCGA-IC-A6RE	CQRMYYCDNNNDMRF	01A	Primary Tumor	TRA	15	0.133333	0.466667	0.2	0.266667	0.133333	0.133333	0.266667	0.333333	1973.2	5.94586	0	3.1	0.344444	0.306	-1.4	0.2	3.1	0.0703119	0.0398737	36.1333	0.2	0.2	0.133333
TCGA-IC-A6RE	CCELISNDYKLSF	01A	Primary Tumor	TRA	13	0.307692	0.461538	0.153846	0.230769	0.0769231	0.153846	0.230769	0.384615	1534.75	4.37018	-0.0769231	4.7	0.522222	0.293846	0.2	0.153846	4.7	0.0776324	0.0200538	2.7	0.384615	0.230769	0.230769
TCGA-JY-A6FH	CLVGFKAAGNKLTF	10A	Blood Derived Normal	TRA	14	0.428571	0.571429	0.142857	0.142857	0.142857	0	0.142857	0.5	1468.76	9.31415	0.142857	5.26429	0.584921	0.297857	0.764286	0.142857	5.26429	0.156361	0.00475737	19.8429	0.357143	0.214286	0.285714
TCGA-JY-A6FH	CAMWDTGGFKTIF	10A	Blood Derived Normal	TRA	13	0.461538	0.538462	0.230769	0.153846	0.0769231	0.0769231	0.153846	0.538462	1476.72	5.82867	0	4.94615	0.549573	0.286154	0.446154	0.230769	4.94615	0.0709504	0.0321528	-10.9308	0.307692	0.153846	0.153846
TCGA-JY-A6FH	CAMSYNTNAGKSTF	10A	Blood Derived Normal	TRA	14	0.571429	0.714286	0.142857	0.0714286	0.0714286	0	0.0714286	0.571429	1494.65	8.19745	0.0714286	4.15714	0.461905	0.294286	-0.342857	0.142857	4.15714	0.945517	0.00826959	26.6214	0.142857	0.357143	0.214286
TCGA-JY-A6FH	CISVLIGATNRDDKIIF	10A	Blood Derived Normal	TRA	17	0.294118	0.529412	0.0588235	0.235294	0.117647	0.117647	0.235294	0.470588	1878.2	5.95343	0	5.22353	0.580392	0.322353	0.723529	0.0588235	5.22353	0.686058	0.00329495	-14.4118	0.411765	0.176471	0.117647
TCGA-L5-A88T	CAAPENAGNMLTF	01A	Primary Tumor	TRA	13	0.461538	0.692308	0.0769231	0.0769231	0	0.0769231	0.153846	0.538462	1338.51	3.99969	-0.0769231	4.74615	0.52735	0.349231	0.246154	0.0769231	4.74615	0.830755	0.009149	40.3769	0.153846	0.307692	0.461538
TCGA-L5-A88T	CALKEGFQKLVF	01A	Primary Tumor	TRA	12	0.25	0.333333	0.166667	0.25	0.166667	0.0833333	0.25	0.5	1382.67	8.19781	0.0833333	5.04167	0.560185	0.335833	0.541667	0.166667	5.04167	0.0894573	0.00883377	-4.98333	0.416667	0.0833333	0.333333
TCGA-R6-A8W8	CLLLCSPAGSSYKLIF	10A	Blood Derived Normal	TRA	16	0.4375	0.5	0.125	0.0625	0.0625	0	0.125	0.4375	1715.08	8.04535	0.0625	5.73125	0.636806	0.315625	1.23125	0.125	5.73125	0.281667	0.00766888	67.6438	0.4375	0.3125	0.3125
TCGA-R6-A8W8	CTIASKGSNDYKLSF	10A	Blood Derived Normal	TRA	15	0.466667	0.6	0.133333	0.2	0.133333	0.0666667	0.2	0.6	1633.82	8.17523	0.0666667	4.22	0.468889	0.302	-0.28	0.133333	4.22	0.183748	0.0130527	19.7467	0.266667	0.333333	0.133333
TCGA-LN-A9FO	CAAVTSGTYKYIF	10A	Blood Derived Normal	TRA	13	0.538462	0.615385	0.230769	0.0769231	0.0769231	0	0.0769231	0.538462	1423.63	8.17523	0.0769231	5.15385	0.57265	0.308462	0.653846	0.230769	5.15385	0.976728	0.00850263	-3.83077	0.384615	0.153846	0.153846
TCGA-LN-A9FO	CAVSVGGSYIPTF	10A	Blood Derived Normal	TRA	13	0.538462	0.769231	0.153846	0	0	0	0.0769231	0.538462	1300.48	5.5174	0	5.57692	0.619658	0.328462	1.07692	0.153846	5.57692	0.953456	0	19.4692	0.384615	0.384615	0.0769231
TCGA-LN-A9FO	CAASNSGYSTLTF	10A	Blood Derived Normal	TRA	13	0.692308	0.769231	0.153846	0	0	0	0	0.615385	1321.41	5.5174	0	4.78462	0.531624	0.262308	0.284615	0.153846	4.78462	-1	0	12.1923	0.230769	0.384615	0.230769
TCGA-LN-A9FO	CAGPAGTASKLTF	10A	Blood Derived Normal	TRA	13	0.692308	0.769231	0.0769231	0.0769231	0.0769231	0	0.153846	0.769231	1223.4	8.22223	0.0769231	4.96154	0.551282	0.343846	0.461538	0.0769231	4.96154	0.0968171	0.00850263	20.4769	0.153846	0.307692	0.307692
TCGA-LN-A9FO	CQRMYYCDNNNDMRF	10A	Blood Derived Normal	TRA	15	0.133333	0.466667	0.2	0.266667	0.133333	0.133333	0.266667	0.333333	1973.2	5.94586	0	3.1	0.344444	0.306	-1.4	0.2	3.1	0.0703119	0.0398737	36.1333	0.2	0.2	0.133333
TCGA-LN-A9FO	CAMREGNTDKLIF	10A	Blood Derived Normal	TRA	13	0.307692	0.461538	0.0769231	0.307692	0.153846	0.153846	0.307692	0.538462	1497.74	6.06256	0	4.29231	0.476923	0.32	-0.207692	0.0769231	4.29231	0.02287	0.00927469	-22.6923	0.230769	0.153846	0.307692
TCGA-LN-A9FO	CAGDRGSTLGRLYF	10A	Blood Derived Normal	TRA	14	0.5	0.571429	0.142857	0.214286	0.142857	0.0714286	0.214286	0.642857	1515.69	8.22186	0.0714286	4.37143	0.485714	0.252143	-0.128571	0.142857	4.37143	0.163533	0.0136974	-2.16429	0.285714	0.285714	0.214286
TCGA-LN-A9FO	CAVGGYQKVTF	10A	Blood Derived Normal	TRA	11	0.454545	0.636364	0.181818	0.0909091	0.0909091	0	0.0909091	0.545455	1172.35	8.19745	0.0909091	4.98182	0.553535	0.317273	0.481818	0.181818	4.98182	0.830136	0.00846167	0.654545	0.363636	0.181818	0.0909091
TCGA-LN-A9FO	CNERGPEGNNRLAF	10A	Blood Derived Normal	TRA	14	0.285714	0.571429	0.0714286	0.285714	0.142857	0.142857	0.357143	0.571429	1576.69	6.13678	0	3.21429	0.357143	0.335714	-1.28571	0.0714286	3.21429	0.0689326	0.0151948	9.57143	0.142857	0.428571	0.285714
TCGA-2H-A9GI	CAASAFHGQNFVF	01A	Primary Tumor	TRA	13	0.461538	0.615385	0.307692	0	0	0	0	0.538462	1398.54	6.73187	0	5.2	0.577778	0.279231	0.7	0.230769	5.2	-1	0	-10.3077	0.307692	0.230769	0.230769
TCGA-2H-A9GI	CAVGPAREANSKLTF	01A	Primary Tumor	TRA	15	0.466667	0.666667	0.0666667	0.2	0.133333	0.0666667	0.266667	0.666667	1563.78	8.22223	0.0666667	4.48667	0.498519	0.365333	-0.0133333	0.0666667	4.48667	0.0825508	0.00923681	19.08	0.2	0.266667	0.333333
TCGA-2H-A9GI	CAVKDSNTGKLIF	01A	Primary Tumor	TRA	13	0.384615	0.615385	0.0769231	0.230769	0.153846	0.0769231	0.230769	0.538462	1395.62	8.19757	0.0769231	4.72308	0.524786	0.322308	0.223077	0.0769231	4.72308	0.0869945	0.0125253	-4.29231	0.307692	0.230769	0.153846
TCGA-2H-A9GI	CAVKDSNTGKLIF	01A	Primary Tumor	TRA	13	0.384615	0.615385	0.0769231	0.230769	0.153846	0.0769231	0.230769	0.538462	1395.62	8.19757	0.0769231	4.72308	0.524786	0.322308	0.223077	0.0769231	4.72308	0.0869945	0.0125253	-4.29231	0.307692	0.230769	0.153846
TCGA-VR-A8EQ	CAVRDITTGGFKTIF	01A	Primary Tumor	TRA	15	0.466667	0.6	0.133333	0.2	0.133333	0.0666667	0.2	0.6	1628.89	8.22211	0.0666667	5.05333	0.561481	0.306	0.553333	0.133333	5.05333	0.290505	0.0126571	1.88	0.333333	0.133333	0.0666667
TCGA-VR-A8EQ	CAVRASGGSYIPTF	01A	Primary Tumor	TRA	14	0.571429	0.714286	0.142857	0.0714286	0.0714286	0	0.142857	0.642857	1428.61	8.22198	0.0714286	5.00714	0.556349	0.330714	0.507143	0.142857	5.00714	0.343039	0.00826959	24.8571	0.285714	0.357143	0.142857
TCGA-R6-A6KZ	CAVLTGGGNKLTF	10A	Blood Derived Normal	TRA	13	0.538462	0.692308	0.0769231	0.0769231	0.0769231	0	0.0769231	0.538462	1280.49	8.22223	0.0769231	5.18462	0.576068	0.270769	0.684615	0.0769231	5.18462	0.976728	0.00850263	36.3308	0.307692	0.307692	0.230769
TCGA-R6-A6KZ	CAVGAVNNNAGNMLTF	10A	Blood Derived Normal	TRA	16	0.4375	0.8125	0.0625	0	0	0	0	0.375	1595.8	5.51813	0	5.08125	0.564583	0.285625	0.58125	0.0625	5.08125	-1	0	1.16875	0.25	0.375	0.3125
TCGA-R6-A6KZ	CIGVMLLSTSVLWVPQGGKLIF	10A	Blood Derived Normal	TRA	22	0.318182	0.5	0.0909091	0.0454545	0.0454545	0	0.0909091	0.409091	2361.91	8.22223	0.0454545	5.89091	0.654545	0.328182	1.39091	0.0909091	5.89091	0.689659	0.0059758	31.85	0.5	0.272727	0.227273
TCGA-R6-A6KZ	CAASSGGNTGKLIF	10A	Blood Derived Normal	TRA	14	0.642857	0.714286	0.0714286	0.0714286	0.0714286	0	0.0714286	0.642857	1325.49	8.22223	0.0714286	4.95	0.55	0.272143	0.45	0.0714286	4.95	0.945517	0.00826959	1.53571	0.214286	0.428571	0.214286
TCGA-IG-A5S3	CSSSRCGRQMLLFTTVLW	10A	Blood Derived Normal	TRA	18	0.444444	0.5	0.111111	0.111111	0.111111	0	0.111111	0.5	2088.48	9.0235	0.111111	4.92778	0.547531	0.287222	0.427778	0.111111	4.92778	0.716805	0.0189655	65.4	0.333333	0.222222	0.222222
TCGA-IG-A5S3	CGRQMLLFTTVLSYSGYSTLTF	10A	Blood Derived Normal	TRA	22	0.454545	0.5	0.181818	0.0454545	0.0454545	0	0.0454545	0.5	2488.87	8.19733	0.0454545	5.08182	0.564646	0.271364	0.581818	0.181818	5.08182	0.730624	0.00499838	20.05	0.409091	0.227273	0.227273
TCGA-IG-A5S3	CQRMYYCDNNNDMRF	10A	Blood Derived Normal	TRA	15	0.133333	0.466667	0.2	0.266667	0.133333	0.133333	0.266667	0.333333	1973.2	5.94586	0	3.1	0.344444	0.306	-1.4	0.2	3.1	0.0703119	0.0398737	36.1333	0.2	0.2	0.133333
TCGA-LN-A4MR	CAATPSQGGKLIF	01A	Primary Tumor	TRA	13	0.538462	0.615385	0.0769231	0.0769231	0.0769231	0	0.153846	0.692308	1292.5	8.22223	0.0769231	4.95385	0.550427	0.361538	0.453846	0.0769231	4.95385	0.0709504	0.00850263	35.2923	0.230769	0.307692	0.230769
TCGA-LN-A4MR	CAVNGAGRTGTASKLTF	01A	Primary Tumor	TRA	17	0.647059	0.764706	0.0588235	0.117647	0.117647	0	0.117647	0.705882	1653.86	9.50775	0.117647	4.65882	0.517647	0.291765	0.158824	0.0588235	4.65882	0.352029	0.0066316	-12.1471	0.176471	0.294118	0.235294
TCGA-LN-A4MR	CLAGTYKYIF	01A	Primary Tumor	TRA	10	0.4	0.4	0.3	0.1	0.1	0	0.1	0.4	1178.4	8.17523	0.1	5.28	0.586667	0.293	0.78	0.3	5.28	0.653974	0.00777778	19.77	0.5	0.1	0.2
TCGA-VR-AA7I	CERLRFVLLCPRDTGRRALTF	01A	Primary Tumor	TRA	21	0.285714	0.428571	0.0952381	0.333333	0.238095	0.0952381	0.380952	0.571429	2522.99	10.2982	0.142857	4.44762	0.49418	0.330952	-0.052381	0.0952381	4.44762	0.0793066	0.0274404	46.2286	0.333333	0.0952381	0.285714
TCGA-VR-AA7I	CSRDYGNNRLAF	01A	Primary Tumor	TRA	12	0.333333	0.583333	0.166667	0.25	0.166667	0.0833333	0.25	0.5	1415.53	8.22186	0.0833333	3.575	0.397222	0.270833	-0.925	0.166667	3.575	0.073051	0.0137676	11.0667	0.25	0.333333	0.166667
TCGA-VR-AA7I	CAVDISGNQFYF	01A	Primary Tumor	TRA	12	0.333333	0.583333	0.25	0.0833333	0	0.0833333	0.0833333	0.416667	1363.49	3.79987	-0.0833333	4.96667	0.551852	0.288333	0.466667	0.25	4.96667	0.965909	0.00861111	4.1675	0.416667	0.25	0.0833333
TCGA-VR-AA7I	CAASMEYGNKLVF	01A	Primary Tumor	TRA	13	0.384615	0.538462	0.153846	0.153846	0.0769231	0.0769231	0.153846	0.461538	1432.66	5.99359	0	4.91538	0.546154	0.309231	0.415385	0.153846	4.91538	0.214446	0.0259722	7.85385	0.307692	0.230769	0.384615
TCGA-VR-AA7I	CAASMEYGNKLVF	01A	Primary Tumor	TRA	13	0.384615	0.538462	0.153846	0.153846	0.0769231	0.0769231	0.153846	0.461538	1432.66	5.99359	0	4.91538	0.546154	0.309231	0.415385	0.153846	4.91538	0.214446	0.0259722	7.85385	0.307692	0.230769	0.384615
TCGA-VR-AA7I	CAMRGYGSGNTGKLIF	01A	Primary Tumor	TRA	16	0.5	0.5625	0.125	0.125	0.125	0	0.125	0.5625	1674.94	9.31244	0.125	4.5625	0.506944	0.27	0.0625	0.125	4.5625	0.39778	0.00724116	-37.7875	0.25	0.375	0.1875
TCGA-VR-AA7I	CAVVPTTDSWGKLQF	01A	Primary Tumor	TRA	15	0.4	0.666667	0.133333	0.133333	0.0666667	0.0666667	0.2	0.6	1651.88	5.82867	0	4.72	0.524444	0.364	0.22	0.133333	4.72	0.10025	0.0210606	33.4867	0.333333	0.2	0.133333
TCGA-VR-A8EX	CSSPYQEEVLTDSP	10A	Blood Derived Normal	TRA	14	0.357143	0.642857	0.0714286	0.214286	0	0.214286	0.357143	0.714286	1554.63	3.57452	-0.214286	3.70714	0.411905	0.417143	-0.792857	0.0714286	3.70714	0.0450848	0.0245198	136.614	0.214286	0.357143	0.214286
TCGA-VR-A8EX	CAGLNQAGTALIF	10A	Blood Derived Normal	TRA	13	0.538462	0.615385	0.0769231	0	0	0	0	0.538462	1278.48	5.51813	0	5.6	0.622222	0.290769	1.1	0.0769231	5.6	-1	0	-3.1	0.307692	0.230769	0.384615
TCGA-V5-A7RE	CALSEAGGGYQKVTF	10A	Blood Derived Normal	TRA	15	0.533333	0.6	0.133333	0.133333	0.0666667	0.0666667	0.133333	0.666667	1530.7	5.99359	0	4.63333	0.514815	0.3	0.133333	0.133333	4.63333	0.24067	0.0288636	29.8733	0.266667	0.266667	0.266667
TCGA-V5-A7RE	CGADGAAGNKLTF	10A	Blood Derived Normal	TRA	13	0.615385	0.769231	0.0769231	0.153846	0.0769231	0.0769231	0.153846	0.692308	1224.34	5.82867	0	4.63077	0.51453	0.277692	0.130769	0.0769231	4.63077	0.0968171	0.0316667	4.28462	0.153846	0.307692	0.307692
TCGA-V5-A7RE	CAGPASGGSYIPTF	10A	Blood Derived Normal	TRA	14	0.642857	0.785714	0.142857	0	0	0	0.142857	0.714286	1327.46	5.5174	0	4.88571	0.542857	0.356429	0.385714	0.142857	4.88571	0.343039	0	38.6143	0.214286	0.5	0.142857
TCGA-IG-A4QS	CAGADYGQNFVF	01A	Primary Tumor	TRA	12	0.416667	0.666667	0.25	0.0833333	0	0.0833333	0.0833333	0.5	1291.39	3.79987	-0.0833333	4.775	0.530556	0.2775	0.275	0.25	4.775	0.954546	0.00902778	-24.5833	0.333333	0.25	0.166667
TCGA-VR-A8EU	CAVNRGIGGGGADGLTF	10A	Blood Derived Normal	TRA	17	0.588235	0.764706	0.0588235	0.117647	0.0588235	0.0588235	0.117647	0.647059	1564.72	5.82941	0	4.9	0.544444	0.248824	0.4	0.0588235	4.9	0.327245	0.0269587	18.4706	0.235294	0.411765	0.176471
TCGA-VR-A8EU	CATAGGTSYGKLTF	10A	Blood Derived Normal	TRA	14	0.714286	0.714286	0.142857	0.0714286	0.0714286	0	0.0714286	0.714286	1376.53	8.19745	0.0714286	4.74286	0.526984	0.271429	0.242857	0.142857	4.74286	0.945517	0.00826959	2.65714	0.214286	0.285714	0.214286
TCGA-VR-A8EU	CATGGGANSKMTF	10A	Blood Derived Normal	TRA	13	0.692308	0.769231	0.0769231	0.0769231	0.0769231	0	0.0769231	0.692308	1244.4	8.22223	0.0769231	4.5	0.5	0.278462	0	0.0769231	4.5	0.976728	0.00850263	47.5077	0.0769231	0.384615	0.230769
TCGA-VR-A8EU	CATDWDNTDKLIF	10A	Blood Derived Normal	TRA	13	0.307692	0.615385	0.153846	0.307692	0.0769231	0.230769	0.307692	0.538462	1541.68	3.92999	-0.153846	4.13077	0.458974	0.310769	-0.369231	0.153846	4.13077	0.0307751	0.0493401	-10.3615	0.307692	0.0769231	0.153846
TCGA-VR-A8EU	CATSAPGGTSYGKLTF	10A	Blood Derived Normal	TRA	16	0.6875	0.75	0.125	0.0625	0.0625	0	0.125	0.75	1560.73	8.19745	0.0625	4.5625	0.506944	0.315	0.0625	0.125	4.5625	0.281667	0.00766888	15.6125	0.1875	0.375	0.1875
TCGA-VR-A8EU	CATVRNNNNDMRF	10A	Blood Derived Normal	TRA	13	0.230769	0.692308	0.0769231	0.230769	0.153846	0.0769231	0.230769	0.384615	1554.71	8.24957	0.0769231	3.42308	0.380342	0.307692	-1.07692	0.0769231	3.42308	0.0653029	0.018234	12.9231	0.153846	0.307692	0.153846
TCGA-VR-A8EU	CAGQPGNQFYF	10A	Blood Derived Normal	TRA	11	0.363636	0.545455	0.272727	0	0	0	0.0909091	0.545455	1231.34	5.5174	0	4.10909	0.456566	0.345455	-0.390909	0.272727	4.10909	0.773514	0	34.81	0.272727	0.363636	0.0909091
TCGA-VR-A8EU	CAGARGYQKVTF	10A	Blood Derived Normal	TRA	12	0.5	0.583333	0.166667	0.166667	0.166667	0	0.166667	0.666667	1300.49	9.31244	0.166667	4.36667	0.485185	0.320833	-0.133333	0.166667	4.36667	0.119457	0.00785714	-15.925	0.25	0.166667	0.166667
TCGA-VR-A8EU	CASNTGNQFYF	10A	Blood Derived Normal	TRA	11	0.454545	0.636364	0.272727	0	0	0	0	0.454545	1251.32	5.5174	0	4.15455	0.461616	0.27	-0.345455	0.272727	4.15455	-1	0	1.86455	0.272727	0.363636	0.0909091
TCGA-VR-A8EU	CAVRDFLHGSSNTGKLIF	10A	Blood Derived Normal	TRA	18	0.388889	0.555556	0.166667	0.166667	0.111111	0.0555556	0.166667	0.555556	1965.24	8.23102	0.0555556	4.75	0.527778	0.277222	0.25	0.111111	4.75	0.547194	0.0103178	-8.67222	0.333333	0.277778	0.166667
TCGA-VR-A8EU	CAVNSSSNTGKLIF	10A	Blood Derived Normal	TRA	14	0.5	0.714286	0.0714286	0.0714286	0.0714286	0	0.0714286	0.5	1440.62	8.22223	0.0714286	4.87143	0.54127	0.291429	0.371429	0.0714286	4.87143	0.945517	0.00826959	12.5429	0.285714	0.428571	0.142857
TCGA-VR-A8EU	CAVQAGWNTDKLIF	10A	Blood Derived Normal	TRA	14	0.357143	0.571429	0.142857	0.142857	0.0714286	0.0714286	0.142857	0.5	1565.79	5.82867	0	4.85714	0.539683	0.324286	0.357143	0.142857	4.85714	0.922771	0.00354321	8.72143	0.357143	0.142857	0.214286
TCGA-L7-A56G	CAMGGNAGNMLTF	10A	Blood Derived Normal	TRA	13	0.538462	0.692308	0.0769231	0	0	0	0	0.461538	1286.5	5.51813	0	5.08462	0.564957	0.259231	0.584615	0.0769231	5.08462	-1	0	15.1538	0.153846	0.384615	0.384615
TCGA-L7-A56G	CSKWLVSGNTGKLIF	10A	Blood Derived Normal	TRA	15	0.4	0.533333	0.133333	0.133333	0.133333	0	0.133333	0.466667	1652.95	9.31415	0.133333	4.92	0.546667	0.292	0.42	0.133333	4.92	0.430539	0.00770202	-10.74	0.4	0.333333	0.133333
TCGA-L7-A56G	CAVGKRSNDYKLSF	10A	Blood Derived Normal	TRA	14	0.357143	0.571429	0.142857	0.285714	0.214286	0.0714286	0.285714	0.571429	1587.8	9.19598	0.142857	3.96429	0.440476	0.310714	-0.535714	0.142857	3.96429	0.0472806	0.0311932	45.7643	0.285714	0.285714	0.142857
TCGA-LN-A49X	CSLKILQFITVSRIITPWTF	10A	Blood Derived Normal	IGK	20	0.3	0.4	0.15	0.1	0.1	0	0.15	0.45	2366.86	9.50775	0.1	5.49	0.61	0.359	0.99	0.15	5.49	0.343258	0.00814815	30.015	0.5	0.15	0.1
TCGA-LN-A49X	CSLKILQFITVSRIITPWTF	10A	Blood Derived Normal	IGK	20	0.3	0.4	0.15	0.1	0.1	0	0.15	0.45	2366.86	9.50775	0.1	5.49	0.61	0.359	0.99	0.15	5.49	0.343258	0.00814815	30.015	0.5	0.15	0.1
TCGA-L5-A4OM	CQQSYSTPYTF	11A	Solid Tissue Normal	IGK	11	0.454545	0.545455	0.272727	0	0	0	0.0909091	0.636364	1324.41	5.51678	0	3.69091	0.410101	0.372727	-0.809091	0.272727	3.69091	0.830136	0	63.1909	0.272727	0.272727	0
TCGA-L5-A4OM	CQQYDNLPPFTF	11A	Solid Tissue Normal	IGK	12	0.166667	0.5	0.25	0.0833333	0	0.0833333	0.25	0.5	1472.62	3.79987	-0.0833333	3.89167	0.432407	0.419167	-0.608333	0.25	3.89167	0.0982428	0.00902778	90.8167	0.333333	0.25	0.0833333
TCGA-L5-A8NU	CQQYYSTPWTF	01A	Primary Tumor	IGK	11	0.363636	0.454545	0.363636	0	0	0	0.0909091	0.545455	1423.55	5.51678	0	3.68182	0.409091	0.373636	-0.818182	0.363636	3.68182	0.830136	0	19.0455	0.363636	0.181818	0
TCGA-L5-A8NU	CNLLLSTELQYPLITF	01A	Primary Tumor	IGK	16	0.25	0.375	0.125	0.0625	0	0.0625	0.125	0.375	1868.2	3.99957	-0.0625	5.325	0.591667	0.335	0.825	0.125	5.325	0.463036	0.00892519	52.5	0.5	0.1875	0.375
TCGA-VR-A8ET	CQQYYSVPPWTF	01A	Primary Tumor	IGK	12	0.25	0.5	0.333333	0	0	0	0.166667	0.5	1518.69	5.51678	0	4.025	0.447222	0.431667	-0.475	0.333333	4.025	0.71572	0	50.3917	0.416667	0.25	0
TCGA-JY-A6FA	CQQRSNWQITF	10A	Blood Derived Normal	IGK	11	0.272727	0.363636	0.181818	0.0909091	0.0909091	0	0.0909091	0.545455	1410.56	8.24969	0.0909091	3.49091	0.387879	0.350909	-1.00909	0.181818	3.49091	0.830136	0.00846167	61.4818	0.272727	0.181818	0
TCGA-L5-A8NV	CMQALQTPLTF	01A	Primary Tumor	IGK	11	0.363636	0.454545	0.0909091	0	0	0	0.0909091	0.545455	1252.5	5.51813	0	5.1	0.566667	0.393636	0.6	0.0909091	5.1	0.830136	0	72.7273	0.272727	0.0909091	0.363636
TCGA-L5-A4OQ	CQQYGSSLFTF	01A	Primary Tumor	IGK	11	0.454545	0.454545	0.272727	0	0	0	0	0.545455	1280.4	5.5174	0	4.58182	0.509091	0.279091	0.0818182	0.272727	4.58182	-1	0	33.9	0.363636	0.272727	0.0909091
TCGA-IG-A3YA	CRLKMWQFITVSNIIVLSWTF	01A	Primary Tumor	IGK	21	0.238095	0.380952	0.190476	0.0952381	0.0952381	0	0.0952381	0.333333	2586.12	9.50775	0.0952381	5.41905	0.602116	0.320952	0.919048	0.190476	5.41905	0.801992	0.0168405	33.0143	0.52381	0.142857	0.142857
TCGA-JY-A938	CQHYDNLPWTF	10A	Blood Derived Normal	IGK	11	0.181818	0.454545	0.363636	0.0909091	0	0.0909091	0.181818	0.454545	1423.55	5.07648	-0.0909091	3.67273	0.408081	0.343636	-0.827273	0.272727	3.67273	0.159587	0.00851098	76.1545	0.363636	0.181818	0.0909091
TCGA-2H-A9GJ	CQQSSTVPYTF	11A	Solid Tissue Normal	IGK	11	0.454545	0.636364	0.181818	0	0	0	0.0909091	0.636364	1260.37	5.5174	0	4.19091	0.465657	0.385455	-0.309091	0.181818	4.19091	0.830136	0	98.2091	0.272727	0.272727	0
TCGA-2H-A9GJ	CQQSSTVPYTF	11A	Solid Tissue Normal	IGK	11	0.454545	0.636364	0.181818	0	0	0	0.0909091	0.636364	1260.37	5.5174	0	4.19091	0.465657	0.385455	-0.309091	0.181818	4.19091	0.830136	0	98.2091	0.272727	0.272727	0
[truncated: 556 more rows]
