# Supplementary material for: An immunoinformatics assessment of the cancer testis antigen, DDX53, as a potential early esophageal cancer antigen
Source: Oncoscience. 2023 Nov 10;10:59–66. doi: 10.18632/oncoscience.590 (PMC10637345; doi:10.18632/oncoscience.590)
Supplement: Supplementary file 3 [file oncoscience-10-590-s003.xlsx]

## Sheet: Table S2 TRA TRB ESCA tumor CDR
Supplementary Table 2: TRA TRB ESCA tumor CDR3, input file for http://adaptivematch. com.
id	cdr3
TCGA-JY-A6FH	CAVRGSSNTGKLIF
TCGA-JY-A6FH	CALSDLGTGANNLFF
TCGA-LN-A49V	CAVSPPGTALIF
TCGA-R6-A6Y0	CAMRRPDAGNMLTF
TCGA-R6-A6Y0	CAMRRPDAGNMLTF
TCGA-R6-A6Y0	CILGDNYGQNFVF
TCGA-L5-A4OW	CALSDPGANSKLTF
TCGA-L5-A4OW	CALSDPGANSKLTF
TCGA-L5-A43J	CAVQAEGGGADGLTF
TCGA-JY-A6FD	CAVSNGDFGNEKLTF
TCGA-JY-A6FD	CAVSNGDFGNEKLTF
TCGA-JY-A6FD	CAFYNNDMRF
TCGA-JY-A6FD	CALIGDNQGGKLIF
TCGA-JY-A6FD	CALRSNDYKLSF
TCGA-JY-A6FD	CAFMNSDYKLSF
TCGA-L5-A8NU	CATGSARQLTF
TCGA-L5-A8NU	CALSEALSNFGNEKLTF
TCGA-L5-A8NU	CHLLLCRGRGGANSKLTF
TCGA-L5-A8NU	CATDQRTGANSKLTF
TCGA-L5-A8NU	CHLLLCRGRGGANSKLTF
TCGA-L5-A8NU	CAVPSGGGADGLTF
TCGA-L5-A8NU	CAVRKQGSQGNLIF
TCGA-L5-A8NU	CAVRKQGSQGNLIF
TCGA-L5-A8NU	CATGSARQLTF
TCGA-L5-A8NU	CAALGYSTLTF
TCGA-VR-A8ET	CGTRNGSGNTGKLIF
TCGA-VR-A8ET	CVVSVGSSNTGKLIF
TCGA-L5-A4OS	CALTPPFNTGFQKLVF
TCGA-L5-A8NV	CALSEANFGNEKLTF
TCGA-LN-A5U7	CAVRDMDNAGNMLTF
TCGA-LN-A5U7	CVALASGGSYIPTF
TCGA-L5-A8NN	CSVWYNQEGQLIF
TCGA-L5-A4OO	CIVISGNTGKLIF
TCGA-L5-A4OO	CIVRVAGSSGNTPLVF
TCGA-L5-A4OQ	CCERSPIIRAGNNRKLIW
TCGA-IG-A3YA	CACSSGNTPLVF
TCGA-IG-A3YA	CACSSGNTPLVF
TCGA-IG-A3YA	CAILIMEEAKEISS
TCGA-IG-A3YA	CAAGFYGNNRLAF
TCGA-L5-A4OX	CAGRMWNNNARLMF
TCGA-R6-A6L6	CAATGGSNYKLTF
TCGA-R6-A6L6	CTTASCEALISNFGNEKLTF
TCGA-R6-A6L6	CAVTALNDYKLSF
TCGA-XP-A8T8	CAVWTNTGNQFYF
TCGA-IG-A5B8	CIVRARNTGFQKLVF
TCGA-L5-A893	CCERSSQSLSLSGNTGKLIF
TCGA-L5-A893	CATDAPLASNTGKLIF
TCGA-L5-A893	CAAPRNNNARLMF
TCGA-LN-A4A1	CALPNKDSGNTGKLIF
TCGA-L5-A8NE	CAVDPTGTASKLTF
TCGA-L5-A8NE	CAARSSNTGKLIF
TCGA-X8-AAAR	CAVQPGNSGNTPLVF
TCGA-V5-A7RB	CAVSYGSGNTGKLIF
TCGA-V5-A7RB	CAVMDSSYKLIF
TCGA-V5-A7RB	CAVMDSSYKLIF
TCGA-V5-A7RB	CAMREGPPATGFQKLVF
TCGA-V5-A7RB	CSKRDGNNRLAF
TCGA-V5-A7RB	CSKRDGNNRLAF
TCGA-VR-A8Q7	CAEDRNNRLAF
TCGA-VR-A8Q7	CAAARHGSGNTGKLIF
TCGA-VR-A8Q7	CSKPDRDDKIIF
TCGA-VR-A8Q7	CASLSGSARQLTF
TCGA-VR-A8Q7	CSKPDRDDKIIF
TCGA-VR-A8Q7	CGTESESGDKIIF
TCGA-VR-A8Q7	CGTESGSGDKIIF
TCGA-VR-A8Q7	CAASWDNQGGKLIF
TCGA-VR-A8Q7	CAASWDNQGGKLIF
TCGA-VR-A8Q7	CAVRDPGNFNKFYF
TCGA-JY-A938	CAAGEVENNRLAF
TCGA-JY-A938	CAMRVTGNQFYF
TCGA-JY-A938	CAVSAFYSGGGADGLTF
TCGA-JY-A938	CAPANAGGTSYGKLTF
TCGA-L5-A8NK	CRRGSSNTGKLIF
TCGA-L5-A8NK	CAFRSYNQGGKLIF
TCGA-L5-A8NK	CCCLLLCPHNNNDMRF
TCGA-L5-A8NQ	CCVLLPRGWSSGGGADGLTF
TCGA-L5-A8NQ	CAVTEKDTGRRALTF
TCGA-L5-A8NQ	CGGYQKVTF
TCGA-L5-A8NQ	CVLGSYIPTF
TCGA-ZR-A9CJ	CAVDRTSGTYKYIF
TCGA-ZR-A9CJ	CAVDRTSGTYKYIF
TCGA-ZR-A9CJ	CVVNQGTGGFKTIF
TCGA-VR-A8EU	CAVQKYGNKLVF
TCGA-VR-A8EU	CATEIYQGAQKLVF
TCGA-VR-A8EU	CAMRDLTSNTGKLIF
TCGA-2H-A9GF	CAMRERGSGTYKYIF
TCGA-2H-A9GF	CAVTGNTGKLIF
TCGA-LN-A4A8	CALSRAGGYQKVTF
TCGA-LN-A4A8	CAMSEGDSNYQLIW
TCGA-LN-A4A8	CCCVLLHPSVQTGANNLFF
TCGA-LN-A4A8	CVVRMDSSYKLIF
TCGA-JY-A6FE	CLRIYNQGGKLIF
TCGA-LN-A49P	CVVNPNRDDKIIF
TCGA-LN-A49P	CAMTGNNDMRF
TCGA-LN-A49P	CAMTGNNDMRF
TCGA-V5-A7RC	CAVHNNARLMF
TCGA-V5-A7RC	CAVHNNARLMF
TCGA-V5-A7RC	CAVRRLASNTGKLIF
TCGA-VR-A8EZ	CAVCDYKLSF
TCGA-Q9-A6FU	CAVAPHGSGNTGKLIF
TCGA-Q9-A6FU	CAMREGTFTGTASKLTF
TCGA-IG-A7DP	CSRERSDTGRRALTF
TCGA-IG-A7DP	CAVKGEGGSEKLVF
TCGA-IG-A7DP	CALSDRNQGGKLIF
TCGA-IG-A7DP	CALSVHYSGSARQLTF
TCGA-IG-A7DP	CAEIPAVGTGFQKLVF
TCGA-LN-A7HZ	CAVRGNAGNNRKLIW
TCGA-LN-A7HZ	CAAGGSYIPTF
TCGA-IG-A97H	CVPKSSSNTGKLIF
TCGA-IG-A97H	CALSGGDNFNKFYF
TCGA-JY-A6FA	CLLLLRPRGSTLGRLYF
TCGA-JY-A6FA	CLLLLRPRGSTLGRLYF
TCGA-JY-A6FA	CAASLKGNNRLAF
TCGA-LN-A7HW	CAVRDKRTGANNLFF
TCGA-LN-A7HW	CAVRDKRTGANNLFF
TCGA-2H-A9GK	CLLLCSLTPRSGTYKYIF
TCGA-2H-A9GK	CAVGSSNTGKLIF
TCGA-2H-A9GK	CAVSETGANNLFF
TCGA-2H-A9GK	CAVEDGNYGQNFVF
TCGA-JY-A93E	CALASGSARQLTF
TCGA-JY-A93E	CAATKPANFGNEKLTF
TCGA-JY-A93E	CGEFSNSGYALNF
TCGA-JY-A93E	CLLPLCCERWSNTDKLIF
TCGA-JY-A93E	CAGRSRDNYGQNFVF
TCGA-IG-A8O2	CDVFLCFRNSGTYKYIF
TCGA-IG-A8O2	CFLLLCYGRLWGGTSYGKLTF
TCGA-IG-A8O2	CAASGTYKYIF
TCGA-IG-A8O2	CDVFLCFRNSGTYKYIF
TCGA-IG-A8O2	CCVLLHRQSLSPGQTTSS
TCGA-IG-A8O2	CAVPFYNQGGKLIF
TCGA-IG-A8O2	CALSNDYKLSF
TCGA-R6-A8WG	CIPSRSGNTGKLIF
TCGA-R6-A8WG	CAGFTSGTYKYIF
TCGA-R6-A6DQ	CAVEPIGDYKLSF
TCGA-R6-A6DQ	CISVLSSRQGGGSEKLVF
TCGA-R6-A6Y2	CAFMKLASITQGGSEKLVF
TCGA-L5-A4OR	CADYGSSNTGKLIF
TCGA-L5-A4OR	CADYGSSNTGKLIF
TCGA-L5-A4OR	CAAGGSNYKLTF
TCGA-L5-A4OR	CAAGGSNYKLTF
TCGA-L5-A4OR	CALLGSSNTGKLIF
TCGA-L5-A4OR	CALLGSSNTGKLIF
TCGA-L5-A4OR	CSESMFSGGYNKLIF
TCGA-IG-A97I	CAMREGLMDSNYQLIW
TCGA-LN-A49W	CCGGTYKYIF
TCGA-LN-A49W	CAESIMGNNARLMF
TCGA-IG-A5S3	CILIMDSNYQLIW
TCGA-IG-A5S3	CILIMDSNYQLIW
TCGA-2H-A9GR	CAVRGDSNYQLIW
TCGA-2H-A9GR	CGTEITNAGKSTF
TCGA-2H-A9GR	CAFPPTGRRALTF
TCGA-L7-A56G	CAVSFNNDMRF
TCGA-L7-A56G	CAFAASGTYKYIF
TCGA-L7-A56G	CAFAASGTYKYIF
TCGA-L7-A56G	CAFAASGTYKYIF
TCGA-IG-A50L	CAVRYQTGANNLFF
TCGA-VR-A8ER	CAYRSAWVGATNKLIF
TCGA-Q9-A6FW	CAGYNFNKFYF
TCGA-Q9-A6FW	CALRTAAGNMLTF
TCGA-Q9-A6FW	CAEIRKNSGYSTLTF
TCGA-Q9-A6FW	CAEIRKNSGYSTLTF
TCGA-LN-A49M	CAGFTGNQFYF
TCGA-LN-A49M	CAGFTGNQFYF
TCGA-IC-A6RE	CQRMYYCDNNNDMRF
TCGA-IC-A6RE	CCELISNDYKLSF
TCGA-L5-A88T	CAAPENAGNMLTF
TCGA-L5-A88T	CALKEGFQKLVF
TCGA-2H-A9GI	CAASAFHGQNFVF
TCGA-2H-A9GI	CAVGPAREANSKLTF
TCGA-2H-A9GI	CAVKDSNTGKLIF
TCGA-2H-A9GI	CAVKDSNTGKLIF
TCGA-VR-A8EQ	CAVRDITTGGFKTIF
TCGA-VR-A8EQ	CAVRASGGSYIPTF
TCGA-LN-A4MR	CAATPSQGGKLIF
TCGA-LN-A4MR	CAVNGAGRTGTASKLTF
TCGA-LN-A4MR	CLAGTYKYIF
TCGA-VR-AA7I	CERLRFVLLCPRDTGRRALTF
TCGA-VR-AA7I	CSRDYGNNRLAF
TCGA-VR-AA7I	CAVDISGNQFYF
TCGA-VR-AA7I	CAASMEYGNKLVF
TCGA-VR-AA7I	CAASMEYGNKLVF
TCGA-VR-AA7I	CAMRGYGSGNTGKLIF
TCGA-VR-AA7I	CAVVPTTDSWGKLQF
TCGA-IG-A4QS	CAGADYGQNFVF
TCGA-JY-A6FH	CASSQTGEQYF
TCGA-JY-A6FH	CAIRDGTSGYEQYF
TCGA-LN-A49V	CSAGDSSFEYNEQFF
TCGA-L5-A4OW	CASSYSPGQAGLEQYF
TCGA-L5-A4OW	CASSYARVDEQFF
TCGA-LN-A49O	CASSADPGQSIYEQYF
TCGA-JY-A6FD	CASSLGLAEHDEQYF
TCGA-JY-A6FD	CASSLGLAEHDEQYF
TCGA-L5-A8NU	CQQLGIRDSSYNSPLHF
TCGA-L5-A8NU	CASRGTGRSNQPQHF
TCGA-L5-A8NU	CASSEGTFSYEQYF
TCGA-VR-A8ET	CASSQDKGANEQFF
TCGA-VR-A8ET	CASSFSGGPYEQYF
TCGA-L5-A4OQ	CASSPGTNLYEQYF
TCGA-L5-A4OQ	CASSPGTNLYEQYF
TCGA-IG-A3YA	CASSPLAQFSTNEKLFF
TCGA-IG-A3YA	CASSITGFQETQYF
TCGA-R6-A6L6	CATSDLTGNYGYTF
TCGA-L5-A893	CASSYSLRPGEAFF
TCGA-L5-A893	CASSYSLRPGEAFF
TCGA-L5-A893	CASSRVAGPNEQFF
TCGA-L5-A893	CASRIYEQYF
TCGA-LN-A4A1	CASGTGVLSGANVLTF
TCGA-LN-A4A1	CASGTGVLSGANVLTF
TCGA-L5-A8NE	CASGTGTNTGELFF
TCGA-X8-AAAR	CASSPVSHEQYF
TCGA-X8-AAAR	CASSMDSGTGGREQYF
TCGA-VR-A8Q7	CARGSGINVLTF
TCGA-VR-A8Q7	CASSVESRGSTDTQYF
TCGA-JY-A938	CASSPLPSNTEAFF
TCGA-JY-A938	CISVPAPRQASYEQYF
TCGA-L5-A8NK	CASSQTQGGRKTYEQYF
TCGA-L5-A8NQ	CASSLVEGASEKLFF
TCGA-L5-A8NQ	CASSEYGTGGRSYEQYF
TCGA-L5-A8NQ	CASSHGSGAQGGYTF
TCGA-R6-A6DN	CASSFRGVDTDTQYF
TCGA-2H-A9GH	CASSVARGNSYNEQFF
TCGA-JY-A6FB	CASSRTAGANEKLFF
TCGA-VR-A8EU	CASSGSGTGKETQYF
TCGA-2H-A9GN	CISVPAAPDGAEFSYEQYF
TCGA-2H-A9GN	CASSLIPAGGYNEQFF
TCGA-2H-A9GN	CASSLIPAGGYNEQFF
TCGA-LN-A49P	CASRGYGYTF
TCGA-LN-A49P	CASSVVPGRIYRGYTF
TCGA-LN-A49P	CASTRTGQNNEQFF
TCGA-LN-A49P	CASSAGLAGRGEQFF
TCGA-LN-A49P	CASSSWAGDHEQYF
TCGA-IG-A7DP	CASKGQKGIAGELFF
TCGA-IG-A7DP	CASSFEQTGRNTEAFF
TCGA-IG-A7DP	CASSITGTRGQYF
TCGA-IG-A7DP	CSVSGSYEQYF
TCGA-IG-A7DP	CSVSGSYEQYF
TCGA-LN-A7HZ	CISVPEAWSTYNEQFF
TCGA-IG-A97H	CSARDETGVNYGYTF
TCGA-IG-A97H	CATTGWSNEQFF
TCGA-IG-A97H	CATSGWSNEQFF
TCGA-IG-A97H	CASRLYRGFGEQYF
TCGA-IG-A97H	CASRLYRGFGEQYF
TCGA-KH-A6WC	CASSQEWAGELFF
TCGA-KH-A6WC	CSARVASGEGTQYF
TCGA-JY-A93E	CSGETQYF
TCGA-IG-A97I	CASSLTGAEGYEQYF
TCGA-IG-A97I	CASSYTQGSHEQYF
TCGA-LN-A49W	CSAYRAGTGELFF
TCGA-LN-A49W	CATRDTLTETQYF
TCGA-LN-A49W	CASTEQREWSEQYF
TCGA-L7-A56G	CASYPPAGVETQYF
TCGA-L7-A56G	CASSLARLASGARTDIQYF
TCGA-IG-A50L	CASSLTPLGQESTDTQYF
TCGA-IG-A50L	CASSYLQGEKLFF
TCGA-IC-A6RE	CASSPWASGYNEQFF
TCGA-2H-A9GI	CASSLTGATTFGEQFF
TCGA-VR-AA7I	CASSVDWDNEQFF
TCGA-VR-AA7I	CASRKSNSGSGKQYF
TCGA-L5-A4OH	CVLLCQHRRLATDTQYF
