# Supplementary material for: An immunoinformatics assessment of the cancer testis antigen, DDX53, as a potential early esophageal cancer antigen
Source: Oncoscience. 2023 Nov 10;10:59–66. doi: 10.18632/oncoscience.590 (PMC10637345; doi:10.18632/oncoscience.590)
Supplement: Supplementary file 4 [file oncoscience-10-590-s004.xlsx]

## Sheet: Table S3 antigen DDX53 input fi
Supplementary Table 3: antigens ddx53, input file for http://adaptivematch.com.
antigen
DDX53
