# Supplementary material for: An immunoinformatics assessment of the cancer testis antigen, DDX53, as a potential early esophageal cancer antigen
Source: Oncoscience. 2023 Nov 10;10:59–66. doi: 10.18632/oncoscience.590 (PMC10637345; doi:10.18632/oncoscience.590)
Supplement: Supplementary file 5 [file oncoscience-10-590-s005.xlsx]

## Sheet: Table S4 ESCA DFS survival data
Supplementary Table 4: ESCA DFS survival data, input file for http://adaptivematch.com.
id	survival_time	survival_status
TCGA-LN-A9FO	0.13	0
TCGA-L5-A88Y	0.36	0
TCGA-IG-A50L	0.53	0
TCGA-LN-A4MQ	0.82	1
TCGA-L5-A4OQ	0.95	1
TCGA-Z6-A9VB	1.31	0
TCGA-LN-A49S	1.61	1
TCGA-JY-A6FE	1.81	1
TCGA-LN-A8I0	1.87	1
TCGA-Z6-A8JE	2.1	0
TCGA-R6-A8WC	2.3	0
TCGA-L5-A88V	2.6	0
TCGA-IG-A3YB	2.63	0
TCGA-Z6-AAPN	2.66	0
TCGA-LN-A9FQ	2.69	1
TCGA-LN-A7HY	2.89	1
TCGA-V5-A7RC	2.89	1
TCGA-LN-A49Y	2.96	1
TCGA-L5-A893	3.02	0
TCGA-L5-A43C	3.15	0
TCGA-LN-A7HW	3.19	1
TCGA-L5-A43J	3.22	1
TCGA-Q9-A6FU	3.25	1
TCGA-L5-A4OO	3.32	0
TCGA-R6-A6Y2	3.35	1
TCGA-Z6-A8JD	3.42	0
TCGA-R6-A8WG	3.52	1
TCGA-2H-A9GL	3.58	1
TCGA-2H-A9GQ	3.68	1
TCGA-L5-A891	3.75	0
TCGA-LN-A7HZ	3.84	1
TCGA-2H-A9GK	4.4	1
TCGA-L5-A4OG	4.7	0
TCGA-LN-A4A6	5.19	1
TCGA-L5-A8NN	5.49	0
TCGA-R6-A6L4	5.49	1
TCGA-KH-A6WC	6.27	0
TCGA-LN-A49O	6.34	1
TCGA-R6-A6DN	6.54	1
TCGA-LN-A4A1	6.73	1
TCGA-VR-AA7B	6.8	1
TCGA-L5-A4OP	7.16	0
TCGA-LN-A4A5	7.36	1
TCGA-L5-A88Z	7.39	0
TCGA-LN-A4MR	7.42	1
TCGA-IC-A6RE	7.69	0
TCGA-Q9-A6FW	7.82	0
TCGA-2H-A9GN	7.95	1
TCGA-VR-A8EP	7.95	1
TCGA-VR-AA7D	8.02	1
TCGA-LN-A4A8	8.21	1
TCGA-L5-A8NR	8.71	1
TCGA-L5-A4OI	8.77	1
TCGA-S8-A6BV	8.77	1
TCGA-L7-A56G	8.87	1
TCGA-L5-A43M	8.94	0
TCGA-V5-AASX	8.97	1
TCGA-LN-A4A9	9	1
TCGA-V5-AASW	9.26	1
TCGA-LN-A9FP	9.53	1
TCGA-IC-A6RF	9.63	1
TCGA-V5-A7RE	9.66	1
TCGA-L5-A8NS	9.86	1
TCGA-L5-A88W	10.35	1
TCGA-L7-A6VZ	10.35	0
TCGA-LN-A49P	10.51	1
TCGA-LN-A7HV	10.51	0
TCGA-V5-AASV	10.58	1
TCGA-L5-A8NK	10.68	1
TCGA-R6-A8W5	11.04	1
TCGA-L5-A8NQ	11.07	1
TCGA-2H-A9GO	11.89	1
TCGA-2H-A9GM	12.06	1
TCGA-IG-A97I	12.16	0
TCGA-LN-A7HX	12.22	0
TCGA-LN-A9FR	12.25	0
TCGA-LN-A5U6	12.32	0
TCGA-LN-A8HZ	12.32	0
TCGA-LN-A49N	12.42	0
TCGA-VR-A8EZ	12.45	1
TCGA-LN-A4A2	12.48	0
TCGA-LN-A49V	12.58	0
TCGA-LN-A4A4	12.58	0
TCGA-LN-A49X	12.61	0
TCGA-LN-A49M	12.65	0
TCGA-LN-A4A3	12.75	0
TCGA-L5-A8NJ	13.01	1
TCGA-2H-A9GI	13.14	1
TCGA-L5-A8NI	13.17	1
TCGA-LN-A8I1	13.17	0
TCGA-L5-A8NL	13.21	0
TCGA-LN-A49W	13.24	0
TCGA-LN-A49R	13.37	0
TCGA-XP-A8T8	14.36	0
TCGA-IG-A97H	14.49	0
TCGA-IG-A7DP	14.85	0
TCGA-LN-A49U	15.34	0
TCGA-L5-A88S	15.47	0
TCGA-JY-A6FA	15.67	1
TCGA-2H-A9GG	16.56	1
TCGA-IG-A51D	17.02	0
TCGA-LN-A5U7	17.58	1
TCGA-IG-A3YC	17.81	1
TCGA-ZR-A9CJ	18	1
TCGA-VR-AA4G	18.04	0
TCGA-X8-AAAR	18.2	0
TCGA-S8-A6BW	20.37	0
TCGA-IG-A3YA	20.76	0
TCGA-L5-A4OJ	20.99	0
TCGA-JY-A93C	21.42	1
TCGA-JY-A939	21.68	0
TCGA-L5-A88T	22.8	0
TCGA-IG-A5S3	23.39	0
TCGA-JY-A93F	24.01	0
TCGA-JY-A93D	24.05	1
TCGA-JY-A93E	25.2	0
TCGA-R6-A6XG	25.66	1
TCGA-VR-A8EO	25.79	0
TCGA-2H-A9GH	26.28	1
TCGA-L5-A8NT	27.1	1
TCGA-VR-AA4D	27.33	1
TCGA-L5-A4OU	28.98	0
TCGA-L5-A43E	29.07	1
TCGA-L5-A4OH	32.59	0
TCGA-M9-A5M8	33.08	0
TCGA-JY-A938	33.21	1
TCGA-IG-A3I8	33.25	0
TCGA-VR-A8EY	33.67	0
TCGA-IG-A3QL	35.18	0
TCGA-L5-A8NG	35.94	0
TCGA-JY-A6FH	37.02	1
TCGA-L5-A8NV	41.13	1
TCGA-XP-A8T7	41.2	0
TCGA-2H-A9GJ	41.43	1
TCGA-L5-A8NW	44.15	1
TCGA-VR-A8Q7	52.23	0
TCGA-R6-A6Y0	53.91	0
TCGA-L5-A8NE	55.45	0
TCGA-L5-A4OS	58.54	0
TCGA-JY-A6FB	60.35	0
TCGA-JY-A6FD	67.97	0
TCGA-JY-A6F8	122.01	0
