# Supplementary material for: An immunoinformatics assessment of the cancer testis antigen, DDX53, as a potential early esophageal cancer antigen
Source: Oncoscience. 2023 Nov 10;10:59–66. doi: 10.18632/oncoscience.590 (PMC10637345; doi:10.18632/oncoscience.590)
Supplement: Supplementary file 6 [file oncoscience-10-590-s006.xlsx]

## Sheet: Table S5 summary
Supplementary Table 5: Adaptive match output file, summary.
antigen	cs_type	cox_coef	cox_exp(coef)	cox_se(coef)	cox_coef lower 95%	cox_coef upper 95%	cox_exp(coef) lower 95%	cox_exp(coef) upper 95%	cox_z	cox_p	cox_-log2(p)	km_p	km_median_top	km_median_bot	km_median_difference	n_top	n_bot
DDX53	combo	0.432898	1.54172	0.171999	0.095786	0.770009	1.10052	2.15979	2.51686	0.0118405	6.40013	0.000992967	10.68	inf	Not applicable	28	27
