# Supplementary material for: An immunoinformatics assessment of the cancer testis antigen, DDX53, as a potential early esophageal cancer antigen
Source: Oncoscience. 2023 Nov 10;10:59–66. doi: 10.18632/oncoscience.590 (PMC10637345; doi:10.18632/oncoscience.590)
Supplement: Supplementary file 8 [file oncoscience-10-590-s008.xlsx]

## Sheet: DDX53_max
Supplementary Table 7: DNA methylation values for DDX53, upper and lower 50th percentile, TCR CDR3-DDX53 Combo CS groups.
Hi					id	methylation		Row Labels	Max of methylation		id	beta-value
TCGA-VR-AA7I	0.935416				TCGA-IG-A3I8	0.864798		TCGA-2H-A9GF	0.866999		TCGA-2H-A9GF	0.866999
TCGA-IG-A8O2	0.93571				TCGA-IG-A3I8	0.69714		TCGA-2H-A9GG	0.78224		TCGA-2H-A9GG	0.78224
TCGA-L5-A8NU	0.828822				TCGA-IG-A3I8	0.492017		TCGA-2H-A9GH	0.929199		TCGA-2H-A9GH	0.929199
TCGA-JY-A6FA	0.960576				TCGA-IG-A3I8	0.705256		TCGA-2H-A9GI	0.941978		TCGA-2H-A9GI	0.941978
TCGA-L5-A8NQ	0.928212				TCGA-IG-A3I8	0.444484		TCGA-2H-A9GJ	0.697767		TCGA-2H-A9GJ	0.697767
TCGA-JY-A93E	0.94898				TCGA-IG-A3I8	0.767851		TCGA-2H-A9GK	0.922427		TCGA-2H-A9GK	0.922427
TCGA-L7-A56G	0.954668				TCGA-IG-A3I8	0.67112		TCGA-2H-A9GL	0.947861		TCGA-2H-A9GL	0.947861
TCGA-2H-A9GN	0.900375				TCGA-IG-A3I8	0.760901		TCGA-2H-A9GM	0.873182		TCGA-2H-A9GM	0.873182
TCGA-R6-A6Y2	0.865781				TCGA-IG-A3I8	0.741125		TCGA-2H-A9GN	0.900375		TCGA-2H-A9GN	0.900375
TCGA-IG-A5B8	0.948769				TCGA-IG-A3I8	0.715079		TCGA-2H-A9GO	0.540741		TCGA-2H-A9GO	0.540741
TCGA-R6-A6L6	0.911662				TCGA-IG-A3I8	0.809105		TCGA-2H-A9GQ	0.876157		TCGA-2H-A9GQ	0.876157
TCGA-L5-A893	0.919899				TCGA-IG-A3I8	0.746497		TCGA-2H-A9GR	0.953478		TCGA-2H-A9GR	0.953478
TCGA-IG-A7DP	0.862343				TCGA-IG-A3I8	0.720572		TCGA-IC-A6RE	0.962216		TCGA-IC-A6RE	0.962216
TCGA-2H-A9GK	0.922427				TCGA-IG-A3I8	0.767385		TCGA-IC-A6RF	0.908307		TCGA-IC-A6RF	0.908307
TCGA-L5-A4OH	0.961155				TCGA-IG-A3I8	0.689228		TCGA-IG-A3I8	0.864798		TCGA-IG-A3I8	0.864798
TCGA-R6-A6DQ	0.888457				TCGA-IG-A3I8	0.815998		TCGA-IG-A3QL	0.961391		TCGA-IG-A3QL	0.961391
TCGA-VR-A8EQ	0.935242				TCGA-IG-A3QL	0.958814		TCGA-IG-A3Y9	0.966812		TCGA-IG-A3Y9	0.966812
TCGA-V5-A7RC	0.94982				TCGA-IG-A3QL	0.942703		TCGA-IG-A3YA	0.961472		TCGA-IG-A3YA	0.961472
TCGA-L5-A4OQ	0.955065				TCGA-IG-A3QL	0.951804		TCGA-IG-A3YB	0.966077		TCGA-IG-A3YB	0.966077
TCGA-2H-A9GI	0.941978				TCGA-IG-A3QL	0.956051		TCGA-IG-A3YC	0.957896		TCGA-IG-A3YC	0.957896
TCGA-LN-A4MR	0.950657				TCGA-IG-A3QL	0.839632		TCGA-IG-A4P3	0.947836		TCGA-IG-A4P3	0.947836
TCGA-LN-A4A8	0.960303				TCGA-IG-A3QL	0.945222		TCGA-IG-A4QS	0.90854		TCGA-IG-A4QS	0.90854
TCGA-JY-A938	0.942575				TCGA-IG-A3QL	0.957501		TCGA-IG-A4QT	0.951394		TCGA-IG-A4QT	0.951394
TCGA-V5-A7RB	0.952535				TCGA-IG-A3QL	0.961391		TCGA-IG-A50L	0.953361		TCGA-IG-A50L	0.953361
TCGA-VR-A8EU	0.917452				TCGA-IG-A3Y9	0.92744		TCGA-IG-A51D	0.914612		TCGA-IG-A51D	0.914612
TCGA-IG-A3YA	0.961472				TCGA-IG-A3Y9	0.907902		TCGA-IG-A5B8	0.948769		TCGA-IG-A5B8	0.948769
TCGA-L5-A43J	0.958376				TCGA-IG-A3Y9	0.949618		TCGA-IG-A5S3	0.940366		TCGA-IG-A5S3	0.940366
TCGA-Q9-A6FU	0.964628				TCGA-IG-A3Y9	0.848005		TCGA-IG-A625	0.959911		TCGA-IG-A625	0.959911
TCGA-LN-A5U7	0.953801				TCGA-IG-A3Y9	0.816281		TCGA-IG-A6QS	0.955355		TCGA-IG-A6QS	0.955355
TCGA-VR-A8ER	0.954572				TCGA-IG-A3Y9	0.945727		TCGA-IG-A7DP	0.862343		TCGA-IG-A7DP	0.862343
TCGA-JY-A6FH	0.919424				TCGA-IG-A3Y9	0.966812		TCGA-IG-A8O2	0.93571		TCGA-IG-A8O2	0.93571
TCGA-L5-A4OO	0.946926				TCGA-IG-A3Y9	0.953157		TCGA-IG-A97H	0.95389		TCGA-IG-A97H	0.95389
TCGA-IG-A97H	0.95389				TCGA-IG-A3YA	0.949579		TCGA-IG-A97I	0.957621		TCGA-IG-A97I	0.957621
TCGA-R6-A6DN	0.955609				TCGA-IG-A3YA	0.906941		TCGA-JY-A6F8	0.965989		TCGA-JY-A6F8	0.965989
TCGA-L5-A8NK	0.879555	avg			TCGA-IG-A3YA	0.946292		TCGA-JY-A6FA	0.960576		TCGA-JY-A6FA	0.960576
TCGA-JY-A6FE	0.645895	0.924251			TCGA-IG-A3YA	0.67481		TCGA-JY-A6FB	0.961512		TCGA-JY-A6FB	0.961512
Lo					TCGA-IG-A3YA	0.817537		TCGA-JY-A6FD	0.838818		TCGA-JY-A6FD	0.838818
TCGA-LN-A7HZ	0.936635				TCGA-IG-A3YA	0.954615		TCGA-JY-A6FE	0.645895		TCGA-JY-A6FE	0.645895
TCGA-L5-A8NV	0.958176				TCGA-IG-A3YA	0.961472		TCGA-JY-A6FG	0.926824		TCGA-JY-A6FG	0.926824
TCGA-LN-A4A1	0.931333				TCGA-IG-A3YA	0.949539		TCGA-JY-A6FH	0.919424		TCGA-JY-A6FH	0.919424
TCGA-VR-A8Q7	0.74255				TCGA-IG-A3YB	0.953877		TCGA-JY-A938	0.942575		TCGA-JY-A938	0.942575
TCGA-R6-A8WG	0.423248				TCGA-IG-A3YB	0.925378		TCGA-JY-A939	0.961115		TCGA-JY-A939	0.961115
TCGA-LN-A49P	0.970843				TCGA-IG-A3YB	0.966077		TCGA-JY-A93C	0.955574		TCGA-JY-A93C	0.955574
TCGA-VR-A8ET	0.928149				TCGA-IG-A3YB	0.959538		TCGA-JY-A93D	0.930132		TCGA-JY-A93D	0.930132
TCGA-R6-A6Y0	0.95629				TCGA-IG-A3YB	0.894678		TCGA-JY-A93E	0.94898		TCGA-JY-A93E	0.94898
TCGA-IC-A6RE	0.962216				TCGA-IG-A3YB	0.949149		TCGA-JY-A93F	0.901476		TCGA-JY-A93F	0.901476
TCGA-L5-A4OS	0.752999				TCGA-IG-A3YB	0.963776		TCGA-KH-A6WC	0.963007		TCGA-KH-A6WC	0.963007
TCGA-L5-A8NE	0.348533				TCGA-IG-A3YB	0.955841		TCGA-L5-A43C	0.956809		TCGA-L5-A43C	0.956809
TCGA-JY-A6FD	0.838818				TCGA-IG-A3YC	0.950571		TCGA-L5-A43E	0.940985		TCGA-L5-A43E	0.940985
TCGA-L5-A4OX	0.959212				TCGA-IG-A3YC	0.812865		TCGA-L5-A43H	0.963857		TCGA-L5-A43H	0.963857
TCGA-IG-A50L	0.953361				TCGA-IG-A3YC	0.842381		TCGA-L5-A43I	0.936419		TCGA-L5-A43I	0.936419
TCGA-L5-A4OW	0.869548				TCGA-IG-A3YC	0.921915		TCGA-L5-A43J	0.958376		TCGA-L5-A43J	0.958376
TCGA-2H-A9GH	0.929199				TCGA-IG-A3YC	0.640458		TCGA-L5-A43M	0.944189		TCGA-L5-A43M	0.944189
TCGA-LN-A49W	0.946071				TCGA-IG-A3YC	0.893765		TCGA-L5-A4OE	0.945572		TCGA-L5-A4OE	0.945572
TCGA-LN-A49V	0.966524				TCGA-IG-A3YC	0.910274		TCGA-L5-A4OF	0.937554		TCGA-L5-A4OF	0.937554
TCGA-JY-A6FB	0.961512				TCGA-IG-A3YC	0.957896		TCGA-L5-A4OG	0.890402		TCGA-L5-A4OG	0.890402
TCGA-IG-A97I	0.957621				TCGA-L5-A43C	0.929216		TCGA-L5-A4OH	0.961155		TCGA-L5-A4OH	0.961155
TCGA-2H-A9GF	0.866999				TCGA-L5-A43C	0.708931		TCGA-L5-A4OI	0.956077		TCGA-L5-A4OI	0.956077
TCGA-L5-A88T	0.957864				TCGA-L5-A43C	0.651412		TCGA-L5-A4OJ	0.938606		TCGA-L5-A4OJ	0.938606
TCGA-ZR-A9CJ	0.930601				TCGA-L5-A43C	0.643932		TCGA-L5-A4OM	0.925392		TCGA-L5-A4OM	0.925392
TCGA-L5-A4OR	0.832341				TCGA-L5-A43C	0.570407		TCGA-L5-A4ON	0.9604		TCGA-L5-A4ON	0.9604
TCGA-Q9-A6FW	0.94092				TCGA-L5-A43C	0.912582		TCGA-L5-A4OO	0.946926		TCGA-L5-A4OO	0.946926
TCGA-KH-A6WC	0.963007				TCGA-L5-A43C	0.654786		TCGA-L5-A4OP	0.926347		TCGA-L5-A4OP	0.926347
TCGA-IG-A5S3	0.940366				TCGA-L5-A43C	0.794967		TCGA-L5-A4OQ	0.955065		TCGA-L5-A4OQ	0.955065
TCGA-LN-A49O	0.570358				TCGA-L5-A43C	0.954928		TCGA-L5-A4OR	0.832341		TCGA-L5-A4OR	0.832341
TCGA-2H-A9GR	0.953478				TCGA-L5-A43C	0.901888		TCGA-L5-A4OS	0.752999		TCGA-L5-A4OS	0.752999
TCGA-LN-A7HW	0.947831				TCGA-L5-A43C	0.940293		TCGA-L5-A4OT	0.945174		TCGA-L5-A4OT	0.945174
TCGA-X8-AAAR	0.958823	avg			TCGA-L5-A43C	0.933573		TCGA-L5-A4OU	0.95136		TCGA-L5-A4OU	0.95136
TCGA-L5-A8NN	0.437987	0.870556			TCGA-L5-A43C	0.796523		TCGA-L5-A4OW	0.869548		TCGA-L5-A4OW	0.869548
TCGA-VR-A8EZ	0.94995				TCGA-L5-A43C	0.929432		TCGA-L5-A4OX	0.959212		TCGA-L5-A4OX	0.959212
TCGA-IG-A4QS	0.90854				TCGA-L5-A43C	0.934024		TCGA-L5-A88S	0.946103		TCGA-L5-A88S	0.946103
TCGA-XP-A8T8	0.944062	t-test			TCGA-L5-A43C	0.956809		TCGA-L5-A88T	0.957864		TCGA-L5-A88T	0.957864
TCGA-LN-A49M	0.944045	0.0829466			TCGA-L5-A43E	0.940985		TCGA-L5-A88V	0.959672		TCGA-L5-A88V	0.959672
TCGA-JY-A6FE	0.645895				TCGA-L5-A43E	0.626237		TCGA-L5-A88W	0.922792		TCGA-L5-A88W	0.922792
					TCGA-L5-A43E	0.249887		TCGA-L5-A88Y	0.918118		TCGA-L5-A88Y	0.918118
					TCGA-L5-A43E	0.663879		TCGA-L5-A88Z	0.957748		TCGA-L5-A88Z	0.957748
					TCGA-L5-A43E	0.387561		TCGA-L5-A891	0.654673		TCGA-L5-A891	0.654673
					TCGA-L5-A43E	0.925744		TCGA-L5-A893	0.919899		TCGA-L5-A893	0.919899
					TCGA-L5-A43E	0.534054		TCGA-L5-A8NE	0.348533		TCGA-L5-A8NE	0.348533
					TCGA-L5-A43E	0.719686		TCGA-L5-A8NF	0.911996		TCGA-L5-A8NF	0.911996
					TCGA-L5-A43H	0.942745		TCGA-L5-A8NG	0.928727		TCGA-L5-A8NG	0.928727
					TCGA-L5-A43H	0.916284		TCGA-L5-A8NH	0.800754		TCGA-L5-A8NH	0.800754
					TCGA-L5-A43H	0.952917		TCGA-L5-A8NI	0.765511		TCGA-L5-A8NI	0.765511
					TCGA-L5-A43H	0.919189		TCGA-L5-A8NJ	0.949309		TCGA-L5-A8NJ	0.949309
					TCGA-L5-A43H	0.85314		TCGA-L5-A8NK	0.879555		TCGA-L5-A8NK	0.879555
					TCGA-L5-A43H	0.939922		TCGA-L5-A8NL	0.925439		TCGA-L5-A8NL	0.925439
					TCGA-L5-A43H	0.963857		TCGA-L5-A8NM	0.938849		TCGA-L5-A8NM	0.938849
					TCGA-L5-A43H	0.949799		TCGA-L5-A8NN	0.437987		TCGA-L5-A8NN	0.437987
					TCGA-L5-A43I	0.936419		TCGA-L5-A8NQ	0.928212		TCGA-L5-A8NQ	0.928212
					TCGA-L5-A43I	0.6021		TCGA-L5-A8NR	0.898501		TCGA-L5-A8NR	0.898501
					TCGA-L5-A43I	0.395607		TCGA-L5-A8NS	0.928156		TCGA-L5-A8NS	0.928156
					TCGA-L5-A43I	0.467547		TCGA-L5-A8NT	0.940481		TCGA-L5-A8NT	0.940481
					TCGA-L5-A43I	0.420224		TCGA-L5-A8NU	0.828822		TCGA-L5-A8NU	0.828822
					TCGA-L5-A43I	0.805565		TCGA-L5-A8NV	0.958176		TCGA-L5-A8NV	0.958176
					TCGA-L5-A43I	0.361855		TCGA-L5-A8NW	0.917787		TCGA-L5-A8NW	0.917787
					TCGA-L5-A43I	0.684669		TCGA-L7-A56G	0.954668		TCGA-L7-A56G	0.954668
					TCGA-L5-A43J	0.950783		TCGA-L7-A6VZ	0.939847		TCGA-L7-A6VZ	0.939847
					TCGA-L5-A43J	0.916987		TCGA-LN-A49K	0.962639		TCGA-LN-A49K	0.962639
					TCGA-L5-A43J	0.848931		TCGA-LN-A49L	0.944896		TCGA-LN-A49L	0.944896
					TCGA-L5-A43J	0.958376		TCGA-LN-A49M	0.944045		TCGA-LN-A49M	0.944045
					TCGA-L5-A43J	0.821927		TCGA-LN-A49N	0.965386		TCGA-LN-A49N	0.965386
					TCGA-L5-A43J	0.932983		TCGA-LN-A49O	0.570358		TCGA-LN-A49O	0.570358
					TCGA-L5-A43J	0.516773		TCGA-LN-A49P	0.970843		TCGA-LN-A49P	0.970843
					TCGA-L5-A43J	0.545515		TCGA-LN-A49R	0.965132		TCGA-LN-A49R	0.965132
					TCGA-L5-A43M	0.925918		TCGA-LN-A49S	0.646749		TCGA-LN-A49S	0.646749
					TCGA-L5-A43M	0.796072		TCGA-LN-A49U	0.953176		TCGA-LN-A49U	0.953176
					TCGA-L5-A43M	0.939105		TCGA-LN-A49V	0.966524		TCGA-LN-A49V	0.966524
					TCGA-L5-A43M	0.818467		TCGA-LN-A49W	0.946071		TCGA-LN-A49W	0.946071
					TCGA-L5-A43M	0.36743		TCGA-LN-A49X	0.949653		TCGA-LN-A49X	0.949653
					TCGA-L5-A43M	0.899423		TCGA-LN-A49Y	0.669758		TCGA-LN-A49Y	0.669758
					TCGA-L5-A43M	0.944189		TCGA-LN-A4A1	0.931333		TCGA-LN-A4A1	0.931333
					TCGA-L5-A43M	0.822808		TCGA-LN-A4A2	0.94727		TCGA-LN-A4A2	0.94727
					TCGA-LN-A49K	0.946364		TCGA-LN-A4A3	0.775054		TCGA-LN-A4A3	0.775054
					TCGA-LN-A49K	0.938216		TCGA-LN-A4A4	0.935776		TCGA-LN-A4A4	0.935776
					TCGA-LN-A49K	0.950519		TCGA-LN-A4A5	0.954573		TCGA-LN-A4A5	0.954573
					TCGA-LN-A49K	0.92536		TCGA-LN-A4A6	0.543348		TCGA-LN-A4A6	0.543348
					TCGA-LN-A49K	0.787188		TCGA-LN-A4A8	0.960303		TCGA-LN-A4A8	0.960303
					TCGA-LN-A49K	0.937915		TCGA-LN-A4A9	0.931745		TCGA-LN-A4A9	0.931745
					TCGA-LN-A49K	0.962639		TCGA-LN-A4MQ	0.955187		TCGA-LN-A4MQ	0.955187
					TCGA-LN-A49K	0.933599		TCGA-LN-A4MR	0.950657		TCGA-LN-A4MR	0.950657
					TCGA-LN-A49L	0.944896		TCGA-LN-A5U5	0.954688		TCGA-LN-A5U5	0.954688
					TCGA-LN-A49L	0.686003		TCGA-LN-A5U6	0.949684		TCGA-LN-A5U6	0.949684
					TCGA-LN-A49L	0.831994		TCGA-LN-A5U7	0.953801		TCGA-LN-A5U7	0.953801
					TCGA-LN-A49L	0.55284		TCGA-LN-A7HV	0.86421		TCGA-LN-A7HV	0.86421
					TCGA-LN-A49L	0.538124		TCGA-LN-A7HW	0.947831		TCGA-LN-A7HW	0.947831
					TCGA-LN-A49L	0.868697		TCGA-LN-A7HX	0.703279		TCGA-LN-A7HX	0.703279
					TCGA-LN-A49L	0.7812		TCGA-LN-A7HY	0.940754		TCGA-LN-A7HY	0.940754
					TCGA-LN-A49L	0.921321		TCGA-LN-A7HZ	0.936635		TCGA-LN-A7HZ	0.936635
					TCGA-LN-A49N	0.948143		TCGA-LN-A8HZ	0.960952		TCGA-LN-A8HZ	0.960952
					TCGA-LN-A49N	0.923893		TCGA-LN-A8I0	0.952147		TCGA-LN-A8I0	0.952147
					TCGA-LN-A49N	0.952074		TCGA-LN-A8I1	0.928273		TCGA-LN-A8I1	0.928273
					TCGA-LN-A49N	0.941214		TCGA-LN-A9FO	0.947767		TCGA-LN-A9FO	0.947767
					TCGA-LN-A49N	0.864838		TCGA-LN-A9FP	0.884204		TCGA-LN-A9FP	0.884204
					TCGA-LN-A49N	0.941143		TCGA-LN-A9FQ	0.95816		TCGA-LN-A9FQ	0.95816
					TCGA-LN-A49N	0.965386		TCGA-LN-A9FR	0.952007		TCGA-LN-A9FR	0.952007
					TCGA-LN-A49N	0.956606		TCGA-M9-A5M8	0.858563		TCGA-M9-A5M8	0.858563
					TCGA-LN-A49O	0.411061		TCGA-Q9-A6FU	0.964628		TCGA-Q9-A6FU	0.964628
					TCGA-LN-A49O	0.570358		TCGA-Q9-A6FW	0.94092		TCGA-Q9-A6FW	0.94092
					TCGA-LN-A49O	0.400412		TCGA-R6-A6DN	0.955609		TCGA-R6-A6DN	0.955609
					TCGA-LN-A49P	0.970843		TCGA-R6-A6DQ	0.888457		TCGA-R6-A6DQ	0.888457
					TCGA-LN-A49P	0.930949		TCGA-R6-A6KZ	0.588825		TCGA-R6-A6KZ	0.588825
					TCGA-LN-A49P	0.952774		TCGA-R6-A6L4	0.960782		TCGA-R6-A6L4	0.960782
					TCGA-LN-A49P	0.946594		TCGA-R6-A6L6	0.911662		TCGA-R6-A6L6	0.911662
					TCGA-LN-A49P	0.826041		TCGA-R6-A6XG	0.958237		TCGA-R6-A6XG	0.958237
					TCGA-LN-A49P	0.958304		TCGA-R6-A6XQ	0.313532		TCGA-R6-A6XQ	0.313532
					TCGA-LN-A49P	0.964246		TCGA-R6-A6Y0	0.95629		TCGA-R6-A6Y0	0.95629
					TCGA-LN-A49P	0.959548		TCGA-R6-A6Y2	0.865781		TCGA-R6-A6Y2	0.865781
					TCGA-LN-A49R	0.964191		TCGA-R6-A8W5	0.892238		TCGA-R6-A8W5	0.892238
					TCGA-LN-A49R	0.931182		TCGA-R6-A8W8	0.871257		TCGA-R6-A8W8	0.871257
					TCGA-LN-A49R	0.955254		TCGA-R6-A8WC	0.908871		TCGA-R6-A8WC	0.908871
					TCGA-LN-A49R	0.940493		TCGA-R6-A8WG	0.423248		TCGA-R6-A8WG	0.423248
					TCGA-LN-A49R	0.85537		TCGA-RE-A7BO	0.889201		TCGA-RE-A7BO	0.889201
					TCGA-LN-A49R	0.953628		TCGA-S8-A6BV	0.963311		TCGA-S8-A6BV	0.963311
					TCGA-LN-A49R	0.959208		TCGA-S8-A6BW	0.956947		TCGA-S8-A6BW	0.956947
					TCGA-LN-A49R	0.965132		TCGA-V5-A7RB	0.952535		TCGA-V5-A7RB	0.952535
					TCGA-LN-A49S	0.482166		TCGA-V5-A7RC	0.94982		TCGA-V5-A7RC	0.94982
					TCGA-LN-A49S	0.58184		TCGA-V5-A7RE	0.917307		TCGA-V5-A7RE	0.917307
					TCGA-LN-A49S	0.41381		TCGA-V5-AASV	0.939794		TCGA-V5-AASV	0.939794
					TCGA-LN-A49S	0.398031		TCGA-V5-AASW	0.94467		TCGA-V5-AASW	0.94467
					TCGA-LN-A49S	0.550179		TCGA-V5-AASX	0.961903		TCGA-V5-AASX	0.961903
					TCGA-LN-A49S	0.646749		TCGA-VR-A8EO	0.936669		TCGA-VR-A8EO	0.936669
					TCGA-LN-A49S	0.397515		TCGA-VR-A8EP	0.938973		TCGA-VR-A8EP	0.938973
					TCGA-LN-A49S	0.600018		TCGA-VR-A8EQ	0.935242		TCGA-VR-A8EQ	0.935242
					TCGA-LN-A49V	0.94281		TCGA-VR-A8ER	0.954572		TCGA-VR-A8ER	0.954572
					TCGA-LN-A49V	0.934647		TCGA-VR-A8ET	0.928149		TCGA-VR-A8ET	0.928149
					TCGA-LN-A49V	0.953457		TCGA-VR-A8EU	0.917452		TCGA-VR-A8EU	0.917452
					TCGA-LN-A49V	0.953108		TCGA-VR-A8EW	0.953508		TCGA-VR-A8EW	0.953508
					TCGA-LN-A49V	0.853892		TCGA-VR-A8EX	0.951779		TCGA-VR-A8EX	0.951779
					TCGA-LN-A49V	0.94793		TCGA-VR-A8EY	0.928707		TCGA-VR-A8EY	0.928707
					TCGA-LN-A49V	0.964817		TCGA-VR-A8EZ	0.94995		TCGA-VR-A8EZ	0.94995
					TCGA-LN-A49V	0.966524		TCGA-VR-A8Q7	0.74255		TCGA-VR-A8Q7	0.74255
					TCGA-V5-A7RC	0.904804		TCGA-VR-AA4D	0.957272		TCGA-VR-AA4D	0.957272
					TCGA-V5-A7RC	0.948725		TCGA-VR-AA4G	0.926836		TCGA-VR-AA4G	0.926836
					TCGA-V5-A7RC	0.93752		TCGA-VR-AA7B	0.935438		TCGA-VR-AA7B	0.935438
					TCGA-V5-A7RC	0.910201		TCGA-VR-AA7D	0.940793		TCGA-VR-AA7D	0.940793
					TCGA-V5-A7RC	0.593453		TCGA-VR-AA7I	0.935416		TCGA-VR-AA7I	0.935416
					TCGA-V5-A7RC	0.912188		TCGA-X8-AAAR	0.958823		TCGA-X8-AAAR	0.958823
					TCGA-V5-A7RC	0.935492		TCGA-XP-A8T6	0.95048		TCGA-XP-A8T6	0.95048
					TCGA-V5-A7RC	0.94982		TCGA-XP-A8T7	0.933711		TCGA-XP-A8T7	0.933711
					TCGA-V5-A7RC	0.940381		TCGA-XP-A8T8	0.944062		TCGA-XP-A8T8	0.944062
					TCGA-V5-A7RC	0.929778		TCGA-Z6-A8JD	0.957016		TCGA-Z6-A8JD	0.957016
					TCGA-V5-A7RC	0.943385		TCGA-Z6-A8JE	0.932869		TCGA-Z6-A8JE	0.932869
					TCGA-V5-A7RC	0.927144		TCGA-Z6-A9VB	0.949713		TCGA-Z6-A9VB	0.949713
					TCGA-V5-A7RC	0.619641		TCGA-Z6-AAPN	0.956598		TCGA-Z6-AAPN	0.956598
					TCGA-V5-A7RC	0.93911		TCGA-ZR-A9CJ	0.930601		TCGA-ZR-A9CJ	0.930601
					TCGA-V5-A7RC	0.94414		(blank)
					TCGA-V5-A7RC	0.946562		Grand Total	0.970843
					TCGA-V5-AASW	0.94467
					TCGA-V5-AASW	0.417283
					TCGA-V5-AASW	0.259001
					TCGA-V5-AASW	0.864322
					TCGA-V5-AASW	0.334135
					TCGA-V5-AASW	0.912699
					TCGA-V5-AASW	0.349984
					TCGA-V5-AASW	0.815472
					TCGA-VR-A8EP	0.862127
					TCGA-VR-A8EP	0.848418
					TCGA-VR-A8EP	0.938973
					TCGA-VR-A8EP	0.841432
					TCGA-VR-A8EP	0.684583
					TCGA-VR-A8EP	0.932415
					TCGA-VR-A8EP	0.918404
					TCGA-VR-A8EP	0.932128
					TCGA-VR-A8ET	0.878286
					TCGA-VR-A8ET	0.85766
					TCGA-VR-A8ET	0.863724
					TCGA-VR-A8ET	0.852166
					TCGA-VR-A8ET	0.59326
					TCGA-VR-A8ET	0.889829
					TCGA-VR-A8ET	0.897792
					TCGA-VR-A8ET	0.928149
					TCGA-VR-AA7B	0.827552
					TCGA-VR-AA7B	0.812301
					TCGA-VR-AA7B	0.935438
					TCGA-VR-AA7B	0.758551
					TCGA-VR-AA7B	0.742932
					TCGA-VR-AA7B	0.906297
					TCGA-VR-AA7B	0.918476
					TCGA-VR-AA7B	0.914783
					TCGA-VR-AA7D	0.940793
					TCGA-VR-AA7D	0.743314
					TCGA-VR-AA7D	0.535642
					TCGA-VR-AA7D	0.932024
					TCGA-VR-AA7D	0.711569
					TCGA-VR-AA7D	0.853795
					TCGA-VR-AA7D	0.702776
					TCGA-VR-AA7D	0.928826
					TCGA-VR-AA7I	0.896405
					TCGA-VR-AA7I	0.912521
					TCGA-VR-AA7I	0.784619
					TCGA-VR-AA7I	0.935416
					TCGA-VR-AA7I	0.467209
					TCGA-VR-AA7I	0.924363
					TCGA-VR-AA7I	0.743464
					TCGA-VR-AA7I	0.762562
					TCGA-X8-AAAR	0.942807
					TCGA-X8-AAAR	0.934847
					TCGA-X8-AAAR	0.87512
					TCGA-X8-AAAR	0.933686
					TCGA-X8-AAAR	0.687661
					TCGA-X8-AAAR	0.935723
					TCGA-X8-AAAR	0.958823
					TCGA-X8-AAAR	0.953587
					TCGA-Z6-AAPN	0.918999
					TCGA-Z6-AAPN	0.896515
					TCGA-Z6-AAPN	0.930888
					TCGA-Z6-AAPN	0.901211
					TCGA-Z6-AAPN	0.730122
					TCGA-Z6-AAPN	0.897516
					TCGA-Z6-AAPN	0.953706
					TCGA-Z6-AAPN	0.956598
					TCGA-IG-A4P3	0.943412
					TCGA-IG-A4P3	0.927151
					TCGA-IG-A4P3	0.931166
					TCGA-IG-A4P3	0.94557
					TCGA-IG-A4P3	0.769773
					TCGA-IG-A4P3	0.910145
					TCGA-IG-A4P3	0.947836
					TCGA-IG-A4P3	0.938674
					TCGA-IG-A4QS	0.90854
					TCGA-IG-A4QS	0.39657
					TCGA-IG-A4QS	0.131628
					TCGA-IG-A4QS	0.658974
					TCGA-IG-A4QS	0.370689
					TCGA-IG-A4QS	0.778457
					TCGA-IG-A4QS	0.237301
					TCGA-IG-A4QS	0.719757
					TCGA-IG-A4QT	0.951394
					TCGA-IG-A4QT	0.909828
					TCGA-IG-A4QT	0.902411
					TCGA-IG-A4QT	0.921643
					TCGA-IG-A4QT	0.682503
					TCGA-IG-A4QT	0.927709
					TCGA-IG-A4QT	0.949836
					TCGA-IG-A4QT	0.92828
					TCGA-IG-A50L	0.948241
					TCGA-IG-A50L	0.917474
					TCGA-IG-A50L	0.925245
					TCGA-IG-A50L	0.95162
					TCGA-IG-A50L	0.692933
					TCGA-IG-A50L	0.914229
					TCGA-IG-A50L	0.952321
					TCGA-IG-A50L	0.953361
					TCGA-IG-A51D	0.914612
					TCGA-IG-A51D	0.680408
					TCGA-IG-A51D	0.452711
					TCGA-IG-A51D	0.442618
					TCGA-IG-A51D	0.466338
					TCGA-IG-A51D	0.76299
					TCGA-IG-A51D	0.485431
					TCGA-IG-A51D	0.696536
					TCGA-L5-A4OE	0.945534
					TCGA-L5-A4OE	0.781529
					TCGA-L5-A4OE	0.839152
					TCGA-L5-A4OE	0.945572
					TCGA-L5-A4OE	0.631328
					TCGA-L5-A4OE	0.933341
					TCGA-L5-A4OE	0.891725
					TCGA-L5-A4OE	0.942649
					TCGA-L5-A4OE	0.906489
					TCGA-L5-A4OE	0.763044
					TCGA-L5-A4OE	0.824627
					TCGA-L5-A4OE	0.795377
					TCGA-L5-A4OE	0.580845
					TCGA-L5-A4OE	0.864774
					TCGA-L5-A4OE	0.826636
					TCGA-L5-A4OE	0.86507
					TCGA-L5-A4OF	0.346446
					TCGA-L5-A4OF	0.489235
					TCGA-L5-A4OF	0.185931
					TCGA-L5-A4OF	0.243269
					TCGA-L5-A4OF	0.380607
					TCGA-L5-A4OF	0.546657
					TCGA-L5-A4OF	0.251767
					TCGA-L5-A4OF	0.536017
					TCGA-L5-A4OF	0.918895
					TCGA-L5-A4OF	0.867242
					TCGA-L5-A4OF	0.900295
					TCGA-L5-A4OF	0.937554
					TCGA-L5-A4OF	0.664439
					TCGA-L5-A4OF	0.898415
					TCGA-L5-A4OF	0.915824
					TCGA-L5-A4OF	0.93684
					TCGA-L5-A4OG	0.890402
					TCGA-L5-A4OG	0.52151
					TCGA-L5-A4OG	0.26464
					TCGA-L5-A4OG	0.707436
					TCGA-L5-A4OG	0.455511
					TCGA-L5-A4OG	0.712479
					TCGA-L5-A4OG	0.338365
					TCGA-L5-A4OG	0.618721
					TCGA-L5-A4OG	0.885209
					TCGA-L5-A4OG	0.727253
					TCGA-L5-A4OG	0.831697
					TCGA-L5-A4OG	0.829166
					TCGA-L5-A4OG	0.762084
					TCGA-L5-A4OG	0.77852
					TCGA-L5-A4OG	0.762381
					TCGA-L5-A4OG	0.804331
					TCGA-L5-A4OH	0.898186
					TCGA-L5-A4OH	0.532246
					TCGA-L5-A4OH	0.302154
					TCGA-L5-A4OH	0.279889
					TCGA-L5-A4OH	0.317867
					TCGA-L5-A4OH	0.421373
					TCGA-L5-A4OH	0.346262
					TCGA-L5-A4OH	0.788517
					TCGA-L5-A4OH	0.940394
					TCGA-L5-A4OH	0.940581
					TCGA-L5-A4OH	0.928079
					TCGA-L5-A4OH	0.929968
					TCGA-L5-A4OH	0.700121
					TCGA-L5-A4OH	0.937448
					TCGA-L5-A4OH	0.949084
					TCGA-L5-A4OH	0.961155
					TCGA-L5-A4OI	0.9262
					TCGA-L5-A4OI	0.625646
					TCGA-L5-A4OI	0.917135
					TCGA-L5-A4OI	0.914439
					TCGA-L5-A4OI	0.471064
					TCGA-L5-A4OI	0.918929
					TCGA-L5-A4OI	0.932802
					TCGA-L5-A4OI	0.940711
					TCGA-L5-A4OI	0.956077
					TCGA-L5-A4OI	0.920122
					TCGA-L5-A4OI	0.940945
					TCGA-L5-A4OI	0.931951
					TCGA-L5-A4OI	0.756013
					TCGA-L5-A4OI	0.933837
					TCGA-L5-A4OI	0.955275
					TCGA-L5-A4OI	0.953717
					TCGA-L5-A4OJ	0.839497
					TCGA-L5-A4OJ	0.562684
					TCGA-L5-A4OJ	0.226196
					TCGA-L5-A4OJ	0.491397
					TCGA-L5-A4OJ	0.557403
					TCGA-L5-A4OJ	0.58271
					TCGA-L5-A4OJ	0.462907
					TCGA-L5-A4OJ	0.672571
					TCGA-L5-A4OJ	0.925606
					TCGA-L5-A4OJ	0.86504
					TCGA-L5-A4OJ	0.938606
					TCGA-L5-A4OJ	0.856837
					TCGA-L5-A4OJ	0.710948
					TCGA-L5-A4OJ	0.829365
					TCGA-L5-A4OJ	0.931041
					TCGA-L5-A4OJ	0.849923
					TCGA-L5-A4OM	0.857436
					TCGA-L5-A4OM	0.626861
					TCGA-L5-A4OM	0.40689
					TCGA-L5-A4OM	0.476023
					TCGA-L5-A4OM	0.439153
					TCGA-L5-A4OM	0.703654
					TCGA-L5-A4OM	0.540262
					TCGA-L5-A4OM	0.683174
					TCGA-L5-A4OM	0.925392
					TCGA-L5-A4OM	0.715614
					TCGA-L5-A4OM	0.867003
					TCGA-L5-A4OM	0.813596
					TCGA-L5-A4OM	0.705852
					TCGA-L5-A4OM	0.853276
					TCGA-L5-A4OM	0.841094
					TCGA-L5-A4OM	0.810467
					TCGA-L5-A4ON	0.922677
					TCGA-L5-A4ON	0.637756
					TCGA-L5-A4ON	0.762905
					TCGA-L5-A4ON	0.926111
					TCGA-L5-A4ON	0.308703
					TCGA-L5-A4ON	0.877104
					TCGA-L5-A4ON	0.829608
					TCGA-L5-A4ON	0.940424
					TCGA-L5-A4ON	0.930893
					TCGA-L5-A4ON	0.90904
					TCGA-L5-A4ON	0.918813
					TCGA-L5-A4ON	0.942133
					TCGA-L5-A4ON	0.78076
					TCGA-L5-A4ON	0.921835
					TCGA-L5-A4ON	0.950368
					TCGA-L5-A4ON	0.9604
					TCGA-L5-A4OO	0.946926
					TCGA-L5-A4OO	0.863556
					TCGA-L5-A4OO	0.891071
					TCGA-L5-A4OO	0.727738
					TCGA-L5-A4OO	0.586757
					TCGA-L5-A4OO	0.876085
					TCGA-L5-A4OO	0.927456
					TCGA-L5-A4OO	0.911907
					TCGA-L5-A4OP	0.871763
					TCGA-L5-A4OP	0.500379
					TCGA-L5-A4OP	0.338488
					TCGA-L5-A4OP	0.494219
					TCGA-L5-A4OP	0.281875
					TCGA-L5-A4OP	0.852373
					TCGA-L5-A4OP	0.444677
					TCGA-L5-A4OP	0.820843
					TCGA-L5-A4OP	0.921821
					TCGA-L5-A4OP	0.817286
					TCGA-L5-A4OP	0.901606
					TCGA-L5-A4OP	0.800928
					TCGA-L5-A4OP	0.862717
					TCGA-L5-A4OP	0.914889
					TCGA-L5-A4OP	0.926347
					TCGA-L5-A4OP	0.81709
					TCGA-L5-A4OQ	0.721714
					TCGA-L5-A4OQ	0.418708
					TCGA-L5-A4OQ	0.223458
					TCGA-L5-A4OQ	0.254345
					TCGA-L5-A4OQ	0.352052
					TCGA-L5-A4OQ	0.519994
					TCGA-L5-A4OQ	0.289441
					TCGA-L5-A4OQ	0.494099
					TCGA-L5-A4OQ	0.933661
					TCGA-L5-A4OQ	0.946278
					TCGA-L5-A4OQ	0.920717
					TCGA-L5-A4OQ	0.947717
					TCGA-L5-A4OQ	0.685786
					TCGA-L5-A4OQ	0.937975
					TCGA-L5-A4OQ	0.954205
					TCGA-L5-A4OQ	0.955065
					TCGA-L5-A4OR	0.832341
					TCGA-L5-A4OR	0.481222
					TCGA-L5-A4OR	0.150147
					TCGA-L5-A4OR	0.239696
					TCGA-L5-A4OR	0.364196
					TCGA-L5-A4OR	0.648047
					TCGA-L5-A4OR	0.248154
					TCGA-L5-A4OR	0.57664
					TCGA-L7-A56G	0.91533
					TCGA-L7-A56G	0.853522
					TCGA-L7-A56G	0.915749
					TCGA-L7-A56G	0.74641
					TCGA-L7-A56G	0.699833
					TCGA-L7-A56G	0.898982
					TCGA-L7-A56G	0.954668
					TCGA-L7-A56G	0.913285
					TCGA-LN-A49M	0.899174
					TCGA-LN-A49M	0.385735
					TCGA-LN-A49M	0.184518
					TCGA-LN-A49M	0.944045
					TCGA-LN-A49M	0.364145
					TCGA-LN-A49M	0.907171
					TCGA-LN-A49M	0.217109
					TCGA-LN-A49M	0.417643
					TCGA-LN-A49U	0.934932
					TCGA-LN-A49U	0.944776
					TCGA-LN-A49U	0.914032
					TCGA-LN-A49U	0.953176
					TCGA-LN-A49U	0.809513
					TCGA-LN-A49U	0.928385
					TCGA-LN-A49U	0.947456
					TCGA-LN-A49U	0.946664
					TCGA-LN-A49W	0.946071
					TCGA-LN-A49W	0.818084
					TCGA-LN-A49W	0.746515
					TCGA-LN-A49W	0.872566
					TCGA-LN-A49W	0.759444
					TCGA-LN-A49W	0.89284
					TCGA-LN-A49W	0.797084
					TCGA-LN-A49W	0.84822
					TCGA-LN-A49X	0.944904
					TCGA-LN-A49X	0.910655
					TCGA-LN-A49X	0.901652
					TCGA-LN-A49X	0.938932
					TCGA-LN-A49X	0.661073
					TCGA-LN-A49X	0.932767
					TCGA-LN-A49X	0.949653
					TCGA-LN-A49X	0.946285
					TCGA-LN-A49Y	0.669758
					TCGA-LN-A49Y	0.158885
					TCGA-LN-A49Y	0.0541527
					TCGA-LN-A49Y	0.152229
					TCGA-LN-A49Y	0.162685
					TCGA-LN-A49Y	0.350467
					TCGA-LN-A49Y	0.0506756
					TCGA-LN-A49Y	0.393538
					TCGA-LN-A4A1	0.931093
					TCGA-LN-A4A1	0.899447
					TCGA-LN-A4A1	0.828053
					TCGA-LN-A4A1	0.913626
					TCGA-LN-A4A1	0.497088
					TCGA-LN-A4A1	0.879121
					TCGA-LN-A4A1	0.931333
					TCGA-LN-A4A1	0.930614
					TCGA-LN-A4A2	0.934392
					TCGA-LN-A4A2	0.924436
					TCGA-LN-A4A2	0.9046
					TCGA-LN-A4A2	0.94727
					TCGA-LN-A4A2	0.71957
					TCGA-LN-A4A2	0.926248
					TCGA-LN-A4A2	0.931499
					TCGA-LN-A4A2	0.933293
					TCGA-LN-A4A3	0.565863
					TCGA-LN-A4A3	0.686607
					TCGA-LN-A4A3	0.500245
					TCGA-LN-A4A3	0.47457
					TCGA-LN-A4A3	0.645864
					TCGA-LN-A4A3	0.775054
					TCGA-LN-A4A3	0.526071
					TCGA-LN-A4A3	0.686919
					TCGA-LN-A4A4	0.935776
					TCGA-LN-A4A4	0.785406
					TCGA-LN-A4A4	0.850264
					TCGA-LN-A4A4	0.917427
					TCGA-LN-A4A4	0.659554
					TCGA-LN-A4A4	0.931506
					TCGA-LN-A4A4	0.887094
					TCGA-LN-A4A4	0.930622
					TCGA-LN-A4A5	0.936757
					TCGA-LN-A4A5	0.883101
					TCGA-LN-A4A5	0.916808
					TCGA-LN-A4A5	0.931512
					TCGA-LN-A4A5	0.728566
					TCGA-LN-A4A5	0.922857
					TCGA-LN-A4A5	0.936876
					TCGA-LN-A4A5	0.954573
					TCGA-LN-A4A6	0.385971
					TCGA-LN-A4A6	0.503144
					TCGA-LN-A4A6	0.222014
					TCGA-LN-A4A6	0.337337
					TCGA-LN-A4A6	0.433901
					TCGA-LN-A4A6	0.543348
					TCGA-LN-A4A6	0.332415
					TCGA-LN-A4A6	0.454286
					TCGA-LN-A4A8	0.948306
					TCGA-LN-A4A8	0.903779
					TCGA-LN-A4A8	0.950693
					TCGA-LN-A4A8	0.920092
					TCGA-LN-A4A8	0.621685
					TCGA-LN-A4A8	0.920306
					TCGA-LN-A4A8	0.960303
					TCGA-LN-A4A8	0.921988
					TCGA-IG-A5B8	0.9014
					TCGA-IG-A5B8	0.925078
					TCGA-IG-A5B8	0.890823
					TCGA-IG-A5B8	0.704929
					TCGA-IG-A5B8	0.521882
					TCGA-IG-A5B8	0.916157
					TCGA-IG-A5B8	0.870805
					TCGA-IG-A5B8	0.948769
					TCGA-IG-A5S3	0.92694
					TCGA-IG-A5S3	0.909996
					TCGA-IG-A5S3	0.916075
					TCGA-IG-A5S3	0.89512
					TCGA-IG-A5S3	0.697667
					TCGA-IG-A5S3	0.920247
					TCGA-IG-A5S3	0.940366
					TCGA-IG-A5S3	0.93373
					TCGA-L5-A4OS	0.692031
					TCGA-L5-A4OS	0.659074
					TCGA-L5-A4OS	0.583626
					TCGA-L5-A4OS	0.51384
					TCGA-L5-A4OS	0.662585
					TCGA-L5-A4OS	0.746203
					TCGA-L5-A4OS	0.557519
					TCGA-L5-A4OS	0.752999
					TCGA-L5-A4OT	0.945174
					TCGA-L5-A4OT	0.740124
					TCGA-L5-A4OT	0.587913
					TCGA-L5-A4OT	0.773507
					TCGA-L5-A4OT	0.444511
					TCGA-L5-A4OT	0.899726
					TCGA-L5-A4OT	0.83721
					TCGA-L5-A4OT	0.913245
					TCGA-L5-A4OU	0.95136
					TCGA-L5-A4OU	0.907371
					TCGA-L5-A4OU	0.89964
					TCGA-L5-A4OU	0.910201
					TCGA-L5-A4OU	0.744374
					TCGA-L5-A4OU	0.912004
					TCGA-L5-A4OU	0.924932
					TCGA-L5-A4OU	0.937128
					TCGA-L5-A4OW	0.869548
					TCGA-L5-A4OW	0.638163
					TCGA-L5-A4OW	0.420069
					TCGA-L5-A4OW	0.597829
					TCGA-L5-A4OW	0.356851
					TCGA-L5-A4OW	0.77709
					TCGA-L5-A4OW	0.47271
					TCGA-L5-A4OW	0.805212
					TCGA-L5-A4OX	0.91346
					TCGA-L5-A4OX	0.860471
					TCGA-L5-A4OX	0.92986
					TCGA-L5-A4OX	0.938912
					TCGA-L5-A4OX	0.34677
					TCGA-L5-A4OX	0.936449
					TCGA-L5-A4OX	0.959212
					TCGA-L5-A4OX	0.956049
					TCGA-LN-A4A9	0.931745
					TCGA-LN-A4A9	0.667515
					TCGA-LN-A4A9	0.59148
					TCGA-LN-A4A9	0.449298
					TCGA-LN-A4A9	0.594897
					TCGA-LN-A4A9	0.914483
					TCGA-LN-A4A9	0.547291
					TCGA-LN-A4A9	0.749209
					TCGA-LN-A4MQ	0.937752
					TCGA-LN-A4MQ	0.936911
					TCGA-LN-A4MQ	0.937007
					TCGA-LN-A4MQ	0.942955
					TCGA-LN-A4MQ	0.847384
					TCGA-LN-A4MQ	0.943916
					TCGA-LN-A4MQ	0.943528
					TCGA-LN-A4MQ	0.955187
					TCGA-LN-A4MR	0.945259
					TCGA-LN-A4MR	0.944618
					TCGA-LN-A4MR	0.921488
					TCGA-LN-A4MR	0.902528
					TCGA-LN-A4MR	0.522321
					TCGA-LN-A4MR	0.937134
					TCGA-LN-A4MR	0.939715
					TCGA-LN-A4MR	0.950657
					TCGA-LN-A5U5	0.918321
					TCGA-LN-A5U5	0.915223
					TCGA-LN-A5U5	0.916762
					TCGA-LN-A5U5	0.892186
					TCGA-LN-A5U5	0.742158
					TCGA-LN-A5U5	0.906307
					TCGA-LN-A5U5	0.943087
					TCGA-LN-A5U5	0.954688
					TCGA-LN-A5U6	0.931005
					TCGA-LN-A5U6	0.934036
					TCGA-LN-A5U6	0.913918
					TCGA-LN-A5U6	0.941822
					TCGA-LN-A5U6	0.714892
					TCGA-LN-A5U6	0.933728
					TCGA-LN-A5U6	0.933992
					TCGA-LN-A5U6	0.949684
					TCGA-M9-A5M8	0.858563
					TCGA-M9-A5M8	0.686382
					TCGA-M9-A5M8	0.760638
					TCGA-M9-A5M8	0.802084
					TCGA-M9-A5M8	0.740437
					TCGA-M9-A5M8	0.772936
					TCGA-M9-A5M8	0.614556
					TCGA-M9-A5M8	0.81532
					TCGA-IG-A625	0.952099
					TCGA-IG-A625	0.939641
					TCGA-IG-A625	0.943709
					TCGA-IG-A625	0.935258
					TCGA-IG-A625	0.752965
					TCGA-IG-A625	0.912407
					TCGA-IG-A625	0.952511
					TCGA-IG-A625	0.959911
					TCGA-LN-A5U7	0.953801
					TCGA-LN-A5U7	0.926335
					TCGA-LN-A5U7	0.920507
					TCGA-LN-A5U7	0.933442
					TCGA-LN-A5U7	0.656938
					TCGA-LN-A5U7	0.906813
					TCGA-LN-A5U7	0.95273
					TCGA-LN-A5U7	0.935985
					TCGA-Q9-A6FU	0.895875
					TCGA-Q9-A6FU	0.865929
					TCGA-Q9-A6FU	0.942533
					TCGA-Q9-A6FU	0.887465
					TCGA-Q9-A6FU	0.806107
					TCGA-Q9-A6FU	0.906197
					TCGA-Q9-A6FU	0.964628
					TCGA-Q9-A6FU	0.922155
					TCGA-Q9-A6FW	0.94092
					TCGA-Q9-A6FW	0.79146
					TCGA-Q9-A6FW	0.868587
					TCGA-Q9-A6FW	0.932932
					TCGA-Q9-A6FW	0.655641
					TCGA-Q9-A6FW	0.896926
					TCGA-Q9-A6FW	0.825612
					TCGA-Q9-A6FW	0.882331
					TCGA-R6-A6DN	0.930274
					TCGA-R6-A6DN	0.703171
					TCGA-R6-A6DN	0.929169
					TCGA-R6-A6DN	0.709754
					TCGA-R6-A6DN	0.325765
					TCGA-R6-A6DN	0.891091
					TCGA-R6-A6DN	0.954302
					TCGA-R6-A6DN	0.955609
					TCGA-R6-A6DQ	0.888457
					TCGA-R6-A6DQ	0.63506
					TCGA-R6-A6DQ	0.840063
					TCGA-R6-A6DQ	0.729019
					TCGA-R6-A6DQ	0.39475
					TCGA-R6-A6DQ	0.838699
					TCGA-R6-A6DQ	0.840368
					TCGA-R6-A6DQ	0.83236
					TCGA-R6-A6KZ	0.390185
					TCGA-R6-A6KZ	0.463345
					TCGA-R6-A6KZ	0.293198
					TCGA-R6-A6KZ	0.301138
					TCGA-R6-A6KZ	0.389786
					TCGA-R6-A6KZ	0.588825
					TCGA-R6-A6KZ	0.348944
					TCGA-R6-A6KZ	0.496077
					TCGA-R6-A6L4	0.950151
					TCGA-R6-A6L4	0.923084
					TCGA-R6-A6L4	0.937766
					TCGA-R6-A6L4	0.929114
					TCGA-R6-A6L4	0.716447
					TCGA-R6-A6L4	0.911236
					TCGA-R6-A6L4	0.960782
					TCGA-R6-A6L4	0.953955
					TCGA-S8-A6BV	0.954614
					TCGA-S8-A6BV	0.931647
					TCGA-S8-A6BV	0.951543
					TCGA-S8-A6BV	0.943882
					TCGA-S8-A6BV	0.806575
					TCGA-S8-A6BV	0.934126
					TCGA-S8-A6BV	0.963311
					TCGA-S8-A6BV	0.952295
					TCGA-S8-A6BW	0.953747
					TCGA-S8-A6BW	0.884871
					TCGA-S8-A6BW	0.953978
					TCGA-S8-A6BW	0.689195
					TCGA-S8-A6BW	0.763794
					TCGA-S8-A6BW	0.921883
					TCGA-S8-A6BW	0.951962
					TCGA-S8-A6BW	0.956947
					TCGA-IC-A6RE	0.773609
					TCGA-IC-A6RE	0.386787
					TCGA-IC-A6RE	0.191473
					TCGA-IC-A6RE	0.469921
					TCGA-IC-A6RE	0.38243
					TCGA-IC-A6RE	0.704219
					TCGA-IC-A6RE	0.218107
					TCGA-IC-A6RE	0.479387
					TCGA-IC-A6RE	0.943683
					TCGA-IC-A6RE	0.932738
					TCGA-IC-A6RE	0.946597
					TCGA-IC-A6RE	0.951282
					TCGA-IC-A6RE	0.803069
					TCGA-IC-A6RE	0.936999
					TCGA-IC-A6RE	0.961263
					TCGA-IC-A6RE	0.962216
					TCGA-IC-A6RF	0.908307
					TCGA-IC-A6RF	0.678639
					TCGA-IC-A6RF	0.57194
					TCGA-IC-A6RF	0.779073
					TCGA-IC-A6RF	0.737294
					TCGA-IC-A6RF	0.781974
					TCGA-IC-A6RF	0.69022
					TCGA-IC-A6RF	0.71565
					TCGA-IC-A6RF	0.854881
					TCGA-IC-A6RF	0.618484
					TCGA-IC-A6RF	0.403695
					TCGA-IC-A6RF	0.457013
					TCGA-IC-A6RF	0.447115
					TCGA-IC-A6RF	0.730038
					TCGA-IC-A6RF	0.277698
					TCGA-IC-A6RF	0.640935
					TCGA-IG-A6QS	0.915943
					TCGA-IG-A6QS	0.892073
					TCGA-IG-A6QS	0.946405
					TCGA-IG-A6QS	0.924373
					TCGA-IG-A6QS	0.789228
					TCGA-IG-A6QS	0.84288
					TCGA-IG-A6QS	0.938908
					TCGA-IG-A6QS	0.955355
					TCGA-IG-A7DP	0.854002
					TCGA-IG-A7DP	0.748358
					TCGA-IG-A7DP	0.862343
					TCGA-IG-A7DP	0.764868
					TCGA-IG-A7DP	0.734765
					TCGA-IG-A7DP	0.801785
					TCGA-IG-A7DP	0.818829
					TCGA-IG-A7DP	0.768198
					TCGA-JY-A6F8	0.93972
					TCGA-JY-A6F8	0.806928
					TCGA-JY-A6F8	0.908688
					TCGA-JY-A6F8	0.954689
					TCGA-JY-A6F8	0.525001
					TCGA-JY-A6F8	0.937036
					TCGA-JY-A6F8	0.894347
					TCGA-JY-A6F8	0.965989
					TCGA-JY-A6FA	0.941375
					TCGA-JY-A6FA	0.915876
					TCGA-JY-A6FA	0.939674
					TCGA-JY-A6FA	0.930797
					TCGA-JY-A6FA	0.800383
					TCGA-JY-A6FA	0.936606
					TCGA-JY-A6FA	0.960576
					TCGA-JY-A6FA	0.946288
					TCGA-JY-A6FB	0.941323
					TCGA-JY-A6FB	0.916613
					TCGA-JY-A6FB	0.944099
					TCGA-JY-A6FB	0.628022
					TCGA-JY-A6FB	0.424411
					TCGA-JY-A6FB	0.942082
					TCGA-JY-A6FB	0.942728
					TCGA-JY-A6FB	0.961512
					TCGA-JY-A6FD	0.838818
					TCGA-JY-A6FD	0.62732
					TCGA-JY-A6FD	0.62595
					TCGA-JY-A6FD	0.631742
					TCGA-JY-A6FD	0.533823
					TCGA-JY-A6FD	0.824741
					TCGA-JY-A6FD	0.524609
					TCGA-JY-A6FD	0.777644
					TCGA-JY-A6FE	0.645895
					TCGA-JY-A6FE	0.312914
					TCGA-JY-A6FE	0.0904177
					TCGA-JY-A6FE	0.196964
					TCGA-JY-A6FE	0.123519
					TCGA-JY-A6FE	0.234327
					TCGA-JY-A6FE	0.183707
					TCGA-JY-A6FE	0.410579
					TCGA-JY-A6FG	0.926824
					TCGA-JY-A6FG	0.734976
					TCGA-JY-A6FG	0.46708
					TCGA-JY-A6FG	0.270457
					TCGA-JY-A6FG	0.31959
					TCGA-JY-A6FG	0.672688
					TCGA-JY-A6FG	0.563939
					TCGA-JY-A6FG	0.915321
					TCGA-JY-A6FH	0.919424
					TCGA-JY-A6FH	0.61615
					TCGA-JY-A6FH	0.411721
					TCGA-JY-A6FH	0.516019
					TCGA-JY-A6FH	0.702689
					TCGA-JY-A6FH	0.803676
					TCGA-JY-A6FH	0.383213
					TCGA-JY-A6FH	0.871565
					TCGA-KH-A6WC	0.932035
					TCGA-KH-A6WC	0.869464
					TCGA-KH-A6WC	0.905129
					TCGA-KH-A6WC	0.883423
					TCGA-KH-A6WC	0.810031
					TCGA-KH-A6WC	0.923917
					TCGA-KH-A6WC	0.963007
					TCGA-KH-A6WC	0.934856
					TCGA-L7-A6VZ	0.939847
					TCGA-L7-A6VZ	0.811172
					TCGA-L7-A6VZ	0.730353
					TCGA-L7-A6VZ	0.89554
					TCGA-L7-A6VZ	0.379656
					TCGA-L7-A6VZ	0.915342
					TCGA-L7-A6VZ	0.869441
					TCGA-L7-A6VZ	0.923462
					TCGA-LN-A7HX	0.643799
					TCGA-LN-A7HX	0.692103
					TCGA-LN-A7HX	0.519592
					TCGA-LN-A7HX	0.457616
					TCGA-LN-A7HX	0.25593
					TCGA-LN-A7HX	0.672221
					TCGA-LN-A7HX	0.631004
					TCGA-LN-A7HX	0.703279
					TCGA-R6-A6L6	0.907986
					TCGA-R6-A6L6	0.582792
					TCGA-R6-A6L6	0.488204
					TCGA-R6-A6L6	0.888967
					TCGA-R6-A6L6	0.520615
					TCGA-R6-A6L6	0.911662
					TCGA-R6-A6L6	0.394622
					TCGA-R6-A6L6	0.69503
					TCGA-R6-A6XG	0.946726
					TCGA-R6-A6XG	0.931867
					TCGA-R6-A6XG	0.91612
					TCGA-R6-A6XG	0.92792
					TCGA-R6-A6XG	0.666249
					TCGA-R6-A6XG	0.955089
					TCGA-R6-A6XG	0.925763
					TCGA-R6-A6XG	0.958237
					TCGA-R6-A6XQ	0.313532
					TCGA-R6-A6XQ	0.178902
					TCGA-R6-A6XQ	0.0321875
					TCGA-R6-A6XQ	0.105719
					TCGA-R6-A6XQ	0.223886
					TCGA-R6-A6XQ	0.174849
					TCGA-R6-A6XQ	0.0573032
					TCGA-R6-A6XQ	0.126298
					TCGA-R6-A6Y0	0.95629
					TCGA-R6-A6Y0	0.744623
					TCGA-R6-A6Y0	0.639791
					TCGA-R6-A6Y0	0.54053
					TCGA-R6-A6Y0	0.744204
					TCGA-R6-A6Y0	0.808589
					TCGA-R6-A6Y0	0.663024
					TCGA-R6-A6Y0	0.756913
					TCGA-R6-A6Y2	0.865781
					TCGA-R6-A6Y2	0.505754
					TCGA-R6-A6Y2	0.297839
					TCGA-R6-A6Y2	0.720667
					TCGA-R6-A6Y2	0.402918
					TCGA-R6-A6Y2	0.80098
					TCGA-R6-A6Y2	0.277472
					TCGA-R6-A6Y2	0.658725
					TCGA-RE-A7BO	0.889201
					TCGA-RE-A7BO	0.686712
					TCGA-RE-A7BO	0.769541
					TCGA-RE-A7BO	0.486761
					TCGA-RE-A7BO	0.586501
					TCGA-RE-A7BO	0.723947
					TCGA-RE-A7BO	0.770271
					TCGA-RE-A7BO	0.83815
					TCGA-L5-A88T	0.957864
					TCGA-L5-A88T	0.927841
					TCGA-L5-A88T	0.905754
					TCGA-L5-A88T	0.925979
					TCGA-L5-A88T	0.787164
					TCGA-L5-A88T	0.898577
					TCGA-L5-A88T	0.88584
					TCGA-L5-A88T	0.938007
					TCGA-L5-A88V	0.950069
					TCGA-L5-A88V	0.93838
					TCGA-L5-A88V	0.952414
					TCGA-L5-A88V	0.658632
					TCGA-L5-A88V	0.570259
					TCGA-L5-A88V	0.943261
					TCGA-L5-A88V	0.956133
					TCGA-L5-A88V	0.959672
					TCGA-L5-A88W	0.922792
					TCGA-L5-A88W	0.538511
					TCGA-L5-A88W	0.402021
					TCGA-L5-A88W	0.31835
					TCGA-L5-A88W	0.410705
					TCGA-L5-A88W	0.659311
					TCGA-L5-A88W	0.341745
					TCGA-L5-A88W	0.907992
					TCGA-L5-A88Y	0.918118
					TCGA-L5-A88Y	0.658979
					TCGA-L5-A88Y	0.346241
					TCGA-L5-A88Y	0.514173
					TCGA-L5-A88Y	0.45361
					TCGA-L5-A88Y	0.667177
					TCGA-L5-A88Y	0.559195
					TCGA-L5-A88Y	0.873987
					TCGA-LN-A7HV	0.86421
					TCGA-LN-A7HV	0.667216
					TCGA-LN-A7HV	0.530822
					TCGA-LN-A7HV	0.561677
					TCGA-LN-A7HV	0.370595
					TCGA-LN-A7HV	0.791142
					TCGA-LN-A7HV	0.660232
					TCGA-LN-A7HV	0.769373
					TCGA-LN-A7HW	0.941062
					TCGA-LN-A7HW	0.91799
					TCGA-LN-A7HW	0.916925
					TCGA-LN-A7HW	0.940215
					TCGA-LN-A7HW	0.747744
					TCGA-LN-A7HW	0.946355
					TCGA-LN-A7HW	0.917655
					TCGA-LN-A7HW	0.947831
					TCGA-LN-A7HY	0.933381
					TCGA-LN-A7HY	0.907408
					TCGA-LN-A7HY	0.898885
					TCGA-LN-A7HY	0.886159
					TCGA-LN-A7HY	0.618851
					TCGA-LN-A7HY	0.915731
					TCGA-LN-A7HY	0.929251
					TCGA-LN-A7HY	0.940754
					TCGA-LN-A7HZ	0.936047
					TCGA-LN-A7HZ	0.930124
					TCGA-LN-A7HZ	0.87054
					TCGA-LN-A7HZ	0.933485
					TCGA-LN-A7HZ	0.693166
					TCGA-LN-A7HZ	0.896922
					TCGA-LN-A7HZ	0.885691
					TCGA-LN-A7HZ	0.936635
					TCGA-V5-A7RB	0.952535
					TCGA-V5-A7RB	0.917418
					TCGA-V5-A7RB	0.915978
					TCGA-V5-A7RB	0.914045
					TCGA-V5-A7RB	0.72076
					TCGA-V5-A7RB	0.915213
					TCGA-V5-A7RB	0.948299
					TCGA-V5-A7RB	0.947694
					TCGA-V5-A7RE	0.917307
					TCGA-V5-A7RE	0.52764
					TCGA-V5-A7RE	0.192341
					TCGA-V5-A7RE	0.675269
					TCGA-V5-A7RE	0.192931
					TCGA-V5-A7RE	0.821074
					TCGA-V5-A7RE	0.181565
					TCGA-V5-A7RE	0.667018
					TCGA-V5-A7RE	0.908118
					TCGA-V5-A7RE	0.581755
					TCGA-V5-A7RE	0.229961
					TCGA-V5-A7RE	0.602529
					TCGA-V5-A7RE	0.412036
					TCGA-V5-A7RE	0.729632
					TCGA-V5-A7RE	0.374624
					TCGA-V5-A7RE	0.598932
					TCGA-IG-A8O2	0.93571
					TCGA-IG-A8O2	0.611367
					TCGA-IG-A8O2	0.291057
					TCGA-IG-A8O2	0.324725
					TCGA-IG-A8O2	0.399959
					TCGA-IG-A8O2	0.826619
					TCGA-IG-A8O2	0.444574
					TCGA-IG-A8O2	0.871779
					TCGA-L5-A88S	0.932689
					TCGA-L5-A88S	0.787308
					TCGA-L5-A88S	0.817898
					TCGA-L5-A88S	0.932951
					TCGA-L5-A88S	0.64541
					TCGA-L5-A88S	0.918943
					TCGA-L5-A88S	0.833931
					TCGA-L5-A88S	0.946103
					TCGA-L5-A88Z	0.957748
					TCGA-L5-A88Z	0.935715
					TCGA-L5-A88Z	0.941317
					TCGA-L5-A88Z	0.932529
					TCGA-L5-A88Z	0.798729
					TCGA-L5-A88Z	0.931655
					TCGA-L5-A88Z	0.928371
					TCGA-L5-A88Z	0.929502
					TCGA-L5-A891	0.654673
					TCGA-L5-A891	0.246301
					TCGA-L5-A891	0.0713395
					TCGA-L5-A891	0.16226
					TCGA-L5-A891	0.220194
					TCGA-L5-A891	0.261576
					TCGA-L5-A891	0.106392
					TCGA-L5-A891	0.26765
					TCGA-L5-A893	0.899743
					TCGA-L5-A893	0.766563
					TCGA-L5-A893	0.785145
					TCGA-L5-A893	0.770473
					TCGA-L5-A893	0.477169
					TCGA-L5-A893	0.919899
					TCGA-L5-A893	0.849604
					TCGA-L5-A893	0.918093
					TCGA-L5-A8NJ	0.949309
					TCGA-L5-A8NJ	0.718351
					TCGA-L5-A8NJ	0.536608
					TCGA-L5-A8NJ	0.943414
					TCGA-L5-A8NJ	0.679879
					TCGA-L5-A8NJ	0.944194
					TCGA-L5-A8NJ	0.939768
					TCGA-L5-A8NJ	0.663892
					TCGA-L5-A8NQ	0.928212
					TCGA-L5-A8NQ	0.73286
					TCGA-L5-A8NQ	0.624919
					TCGA-L5-A8NQ	0.705186
					TCGA-L5-A8NQ	0.634471
					TCGA-L5-A8NQ	0.882547
					TCGA-L5-A8NQ	0.747558
					TCGA-L5-A8NQ	0.801296
					TCGA-L5-A8NU	0.67546
					TCGA-L5-A8NU	0.746313
					TCGA-L5-A8NU	0.586476
					TCGA-L5-A8NU	0.603782
					TCGA-L5-A8NU	0.684998
					TCGA-L5-A8NU	0.828822
					TCGA-L5-A8NU	0.647892
					TCGA-L5-A8NU	0.803138
					TCGA-LN-A8HZ	0.949985
					TCGA-LN-A8HZ	0.91615
					TCGA-LN-A8HZ	0.942727
					TCGA-LN-A8HZ	0.935606
					TCGA-LN-A8HZ	0.844558
					TCGA-LN-A8HZ	0.941983
					TCGA-LN-A8HZ	0.960952
					TCGA-LN-A8HZ	0.946367
					TCGA-LN-A8I0	0.944542
					TCGA-LN-A8I0	0.952147
					TCGA-LN-A8I0	0.918239
					TCGA-LN-A8I0	0.943705
					TCGA-LN-A8I0	0.790636
					TCGA-LN-A8I0	0.943149
					TCGA-LN-A8I0	0.940719
					TCGA-LN-A8I0	0.948483
					TCGA-LN-A8I1	0.915154
					TCGA-LN-A8I1	0.872875
					TCGA-LN-A8I1	0.777546
					TCGA-LN-A8I1	0.623189
					TCGA-LN-A8I1	0.603748
					TCGA-LN-A8I1	0.894324
					TCGA-LN-A8I1	0.879769
					TCGA-LN-A8I1	0.928273
					TCGA-VR-A8EO	0.936669
					TCGA-VR-A8EO	0.686869
					TCGA-VR-A8EO	0.541805
					TCGA-VR-A8EO	0.560387
					TCGA-VR-A8EO	0.609548
					TCGA-VR-A8EO	0.852945
					TCGA-VR-A8EO	0.747734
					TCGA-VR-A8EO	0.775131
					TCGA-VR-A8EQ	0.935242
					TCGA-VR-A8EQ	0.720783
					TCGA-VR-A8EQ	0.556465
					TCGA-VR-A8EQ	0.483155
					TCGA-VR-A8EQ	0.553077
					TCGA-VR-A8EQ	0.772832
					TCGA-VR-A8EQ	0.65293
					TCGA-VR-A8EQ	0.812406
					TCGA-VR-A8ER	0.939922
					TCGA-VR-A8ER	0.912604
					TCGA-VR-A8ER	0.926329
					TCGA-VR-A8ER	0.934806
					TCGA-VR-A8ER	0.823986
					TCGA-VR-A8ER	0.905745
					TCGA-VR-A8ER	0.947406
					TCGA-VR-A8ER	0.954572
					TCGA-VR-A8EU	0.909018
					TCGA-VR-A8EU	0.728605
					TCGA-VR-A8EU	0.368918
					TCGA-VR-A8EU	0.917452
					TCGA-VR-A8EU	0.493581
					TCGA-VR-A8EU	0.907524
					TCGA-VR-A8EU	0.638809
					TCGA-VR-A8EU	0.884592
					TCGA-VR-A8EW	0.94125
					TCGA-VR-A8EW	0.944549
					TCGA-VR-A8EW	0.926321
					TCGA-VR-A8EW	0.950438
					TCGA-VR-A8EW	0.711981
					TCGA-VR-A8EW	0.942264
					TCGA-VR-A8EW	0.953508
					TCGA-VR-A8EW	0.947219
					TCGA-VR-A8EX	0.951779
					TCGA-VR-A8EX	0.886185
					TCGA-VR-A8EX	0.915858
					TCGA-VR-A8EX	0.916866
					TCGA-VR-A8EX	0.67321
					TCGA-VR-A8EX	0.942246
					TCGA-VR-A8EX	0.949468
					TCGA-VR-A8EX	0.93916
					TCGA-VR-A8EY	0.928707
					TCGA-VR-A8EY	0.834262
					TCGA-VR-A8EY	0.824026
					TCGA-VR-A8EY	0.562219
					TCGA-VR-A8EY	0.679429
					TCGA-VR-A8EY	0.861472
					TCGA-VR-A8EY	0.895033
					TCGA-VR-A8EY	0.898347
					TCGA-VR-A8EZ	0.938712
					TCGA-VR-A8EZ	0.925025
					TCGA-VR-A8EZ	0.863842
					TCGA-VR-A8EZ	0.912106
					TCGA-VR-A8EZ	0.613079
					TCGA-VR-A8EZ	0.910509
					TCGA-VR-A8EZ	0.900178
					TCGA-VR-A8EZ	0.94995
					TCGA-XP-A8T6	0.936033
					TCGA-XP-A8T6	0.928135
					TCGA-XP-A8T6	0.90116
					TCGA-XP-A8T6	0.939343
					TCGA-XP-A8T6	0.680752
					TCGA-XP-A8T6	0.893476
					TCGA-XP-A8T6	0.939493
					TCGA-XP-A8T6	0.95048
					TCGA-XP-A8T7	0.933711
					TCGA-XP-A8T7	0.755356
					TCGA-XP-A8T7	0.654157
					TCGA-XP-A8T7	0.592683
					TCGA-XP-A8T7	0.660257
					TCGA-XP-A8T7	0.88056
					TCGA-XP-A8T7	0.773211
					TCGA-XP-A8T7	0.789925
					TCGA-XP-A8T8	0.916327
					TCGA-XP-A8T8	0.920605
					TCGA-XP-A8T8	0.914312
					TCGA-XP-A8T8	0.944062
					TCGA-XP-A8T8	0.679214
					TCGA-XP-A8T8	0.907786
					TCGA-XP-A8T8	0.942617
					TCGA-XP-A8T8	0.939926
					TCGA-Z6-A8JD	0.957016
					TCGA-Z6-A8JD	0.914853
					TCGA-Z6-A8JD	0.876965
					TCGA-Z6-A8JD	0.891249
					TCGA-Z6-A8JD	0.799517
					TCGA-Z6-A8JD	0.920926
					TCGA-Z6-A8JD	0.912477
					TCGA-Z6-A8JD	0.937707
					TCGA-2H-A9GF	0.866999
					TCGA-2H-A9GF	0.394524
					TCGA-2H-A9GF	0.109611
					TCGA-2H-A9GF	0.409573
					TCGA-2H-A9GF	0.42405
					TCGA-2H-A9GF	0.766297
					TCGA-2H-A9GF	0.168714
					TCGA-2H-A9GF	0.363657
					TCGA-2H-A9GG	0.78224
					TCGA-2H-A9GG	0.251553
					TCGA-2H-A9GG	0.0954258
					TCGA-2H-A9GG	0.282156
					TCGA-2H-A9GG	0.387796
					TCGA-2H-A9GG	0.539031
					TCGA-2H-A9GG	0.138993
					TCGA-2H-A9GG	0.521696
					TCGA-2H-A9GH	0.906253
					TCGA-2H-A9GH	0.711779
					TCGA-2H-A9GH	0.685164
					TCGA-2H-A9GH	0.909745
					TCGA-2H-A9GH	0.299227
					TCGA-2H-A9GH	0.901075
					TCGA-2H-A9GH	0.861975
					TCGA-2H-A9GH	0.929199
					TCGA-2H-A9GI	0.941978
					TCGA-2H-A9GI	0.637911
					TCGA-2H-A9GI	0.281941
					TCGA-2H-A9GI	0.558236
					TCGA-2H-A9GI	0.437831
					TCGA-2H-A9GI	0.804517
					TCGA-2H-A9GI	0.587108
					TCGA-2H-A9GI	0.777
					TCGA-2H-A9GJ	0.697767
					TCGA-2H-A9GJ	0.376343
					TCGA-2H-A9GJ	0.0846883
					TCGA-2H-A9GJ	0.209368
					TCGA-2H-A9GJ	0.280015
					TCGA-2H-A9GJ	0.4126
					TCGA-2H-A9GJ	0.141829
					TCGA-2H-A9GJ	0.294813
					TCGA-2H-A9GK	0.922427
					TCGA-2H-A9GK	0.788807
					TCGA-2H-A9GK	0.819089
					TCGA-2H-A9GK	0.833504
					TCGA-2H-A9GK	0.40952
					TCGA-2H-A9GK	0.909062
					TCGA-2H-A9GK	0.898577
					TCGA-2H-A9GK	0.905669
					TCGA-2H-A9GL	0.947861
					TCGA-2H-A9GL	0.884322
					TCGA-2H-A9GL	0.651999
					TCGA-2H-A9GL	0.686582
					TCGA-2H-A9GL	0.364693
					TCGA-2H-A9GL	0.810255
					TCGA-2H-A9GL	0.858289
					TCGA-2H-A9GL	0.909396
					TCGA-2H-A9GM	0.873182
					TCGA-2H-A9GM	0.424013
					TCGA-2H-A9GM	0.19563
					TCGA-2H-A9GM	0.270657
					TCGA-2H-A9GM	0.369042
					TCGA-2H-A9GM	0.391079
					TCGA-2H-A9GM	0.245688
					TCGA-2H-A9GM	0.52475
					TCGA-2H-A9GN	0.893939
					TCGA-2H-A9GN	0.449354
					TCGA-2H-A9GN	0.182408
					TCGA-2H-A9GN	0.896537
					TCGA-2H-A9GN	0.38585
					TCGA-2H-A9GN	0.615416
					TCGA-2H-A9GN	0.348814
					TCGA-2H-A9GN	0.900375
					TCGA-2H-A9GO	0.400637
					TCGA-2H-A9GO	0.491673
					TCGA-2H-A9GO	0.246402
					TCGA-2H-A9GO	0.26505
					TCGA-2H-A9GO	0.387566
					TCGA-2H-A9GO	0.540741
					TCGA-2H-A9GO	0.309428
					TCGA-2H-A9GO	0.51958
					TCGA-2H-A9GQ	0.876157
					TCGA-2H-A9GQ	0.816664
					TCGA-2H-A9GQ	0.57816
					TCGA-2H-A9GQ	0.786825
					TCGA-2H-A9GQ	0.454422
					TCGA-2H-A9GQ	0.639281
					TCGA-2H-A9GQ	0.701702
					TCGA-2H-A9GQ	0.791713
					TCGA-2H-A9GR	0.953478
					TCGA-2H-A9GR	0.850235
					TCGA-2H-A9GR	0.79799
					TCGA-2H-A9GR	0.934996
					TCGA-2H-A9GR	0.552651
					TCGA-2H-A9GR	0.899006
					TCGA-2H-A9GR	0.907804
					TCGA-2H-A9GR	0.898076
					TCGA-JY-A938	0.916263
					TCGA-JY-A938	0.875372
					TCGA-JY-A938	0.895004
					TCGA-JY-A938	0.908736
					TCGA-JY-A938	0.601874
					TCGA-JY-A938	0.867092
					TCGA-JY-A938	0.942575
					TCGA-JY-A938	0.940953
					TCGA-JY-A939	0.94018
					TCGA-JY-A939	0.89098
					TCGA-JY-A939	0.92037
					TCGA-JY-A939	0.927138
					TCGA-JY-A939	0.595418
					TCGA-JY-A939	0.923111
					TCGA-JY-A939	0.961115
					TCGA-JY-A939	0.935513
					TCGA-JY-A93E	0.934011
					TCGA-JY-A93E	0.88199
					TCGA-JY-A93E	0.88618
					TCGA-JY-A93E	0.925812
					TCGA-JY-A93E	0.687875
					TCGA-JY-A93E	0.903571
					TCGA-JY-A93E	0.94898
					TCGA-JY-A93E	0.922074
					TCGA-JY-A93F	0.901476
					TCGA-JY-A93F	0.411085
					TCGA-JY-A93F	0.144582
					TCGA-JY-A93F	0.465453
					TCGA-JY-A93F	0.268829
					TCGA-JY-A93F	0.590768
					TCGA-JY-A93F	0.195775
					TCGA-JY-A93F	0.35293
					TCGA-L5-A8NE	0.328963
					TCGA-L5-A8NE	0.339913
					TCGA-L5-A8NE	0.139981
					TCGA-L5-A8NE	0.232996
					TCGA-L5-A8NE	0.280368
					TCGA-L5-A8NE	0.292615
					TCGA-L5-A8NE	0.141861
					TCGA-L5-A8NE	0.348533
					TCGA-L5-A8NF	0.911996
					TCGA-L5-A8NF	0.266265
					TCGA-L5-A8NF	0.0820778
					TCGA-L5-A8NF	0.1711
					TCGA-L5-A8NF	0.243353
					TCGA-L5-A8NF	0.525308
					TCGA-L5-A8NF	0.0819255
					TCGA-L5-A8NF	0.312568
					TCGA-L5-A8NG	0.89835
					TCGA-L5-A8NG	0.714149
					TCGA-L5-A8NG	0.824175
					TCGA-L5-A8NG	0.801853
					TCGA-L5-A8NG	0.37287
					TCGA-L5-A8NG	0.902737
					TCGA-L5-A8NG	0.912748
					TCGA-L5-A8NG	0.928727
					TCGA-L5-A8NH	0.800754
					TCGA-L5-A8NH	0.494777
					TCGA-L5-A8NH	0.247818
					TCGA-L5-A8NH	0.327554
					TCGA-L5-A8NH	0.457796
					TCGA-L5-A8NH	0.671076
					TCGA-L5-A8NH	0.418659
					TCGA-L5-A8NH	0.730938
					TCGA-L5-A8NI	0.765511
					TCGA-L5-A8NI	0.58478
					TCGA-L5-A8NI	0.548033
					TCGA-L5-A8NI	0.231859
					TCGA-L5-A8NI	0.278481
					TCGA-L5-A8NI	0.584445
					TCGA-L5-A8NI	0.599709
					TCGA-L5-A8NI	0.688699
					TCGA-L5-A8NK	0.879555
					TCGA-L5-A8NK	0.64052
					TCGA-L5-A8NK	0.38104
					TCGA-L5-A8NK	0.610639
					TCGA-L5-A8NK	0.6036
					TCGA-L5-A8NK	0.866273
					TCGA-L5-A8NK	0.602236
					TCGA-L5-A8NK	0.754316
					TCGA-L5-A8NL	0.925439
					TCGA-L5-A8NL	0.879168
					TCGA-L5-A8NL	0.857791
					TCGA-L5-A8NL	0.880011
					TCGA-L5-A8NL	0.547845
					TCGA-L5-A8NL	0.888071
					TCGA-L5-A8NL	0.871601
					TCGA-L5-A8NL	0.906921
					TCGA-L5-A8NM	0.923864
					TCGA-L5-A8NM	0.84918
					TCGA-L5-A8NM	0.873666
					TCGA-L5-A8NM	0.758062
					TCGA-L5-A8NM	0.667575
					TCGA-L5-A8NM	0.870955
					TCGA-L5-A8NM	0.938849
					TCGA-L5-A8NM	0.907941
					TCGA-L5-A8NN	0.336484
					TCGA-L5-A8NN	0.364776
					TCGA-L5-A8NN	0.160876
					TCGA-L5-A8NN	0.247154
					TCGA-L5-A8NN	0.353398
					TCGA-L5-A8NN	0.437987
					TCGA-L5-A8NN	0.235588
					TCGA-L5-A8NN	0.358921
					TCGA-L5-A8NR	0.898501
					TCGA-L5-A8NR	0.608628
					TCGA-L5-A8NR	0.47778
					TCGA-L5-A8NR	0.477296
					TCGA-L5-A8NR	0.301824
					TCGA-L5-A8NR	0.728907
					TCGA-L5-A8NR	0.595514
					TCGA-L5-A8NR	0.736375
					TCGA-L5-A8NS	0.928156
					TCGA-L5-A8NS	0.71787
					TCGA-L5-A8NS	0.717227
					TCGA-L5-A8NS	0.904515
					TCGA-L5-A8NS	0.396557
					TCGA-L5-A8NS	0.836282
					TCGA-L5-A8NS	0.807018
					TCGA-L5-A8NS	0.836371
					TCGA-L5-A8NT	0.940481
					TCGA-L5-A8NT	0.877942
					TCGA-L5-A8NT	0.81143
					TCGA-L5-A8NT	0.551292
					TCGA-L5-A8NT	0.396741
					TCGA-L5-A8NT	0.872605
					TCGA-L5-A8NT	0.906006
					TCGA-L5-A8NT	0.938348
					TCGA-L5-A8NV	0.958176
					TCGA-L5-A8NV	0.877329
					TCGA-L5-A8NV	0.917256
					TCGA-L5-A8NV	0.866324
					TCGA-L5-A8NV	0.720178
					TCGA-L5-A8NV	0.887278
					TCGA-L5-A8NV	0.947987
					TCGA-L5-A8NV	0.86631
					TCGA-L5-A8NW	0.917787
					TCGA-L5-A8NW	0.496956
					TCGA-L5-A8NW	0.245169
					TCGA-L5-A8NW	0.589728
					TCGA-L5-A8NW	0.435216
					TCGA-L5-A8NW	0.800492
					TCGA-L5-A8NW	0.336622
					TCGA-L5-A8NW	0.683907
					TCGA-R6-A8W5	0.892238
					TCGA-R6-A8W5	0.540023
					TCGA-R6-A8W5	0.355344
					TCGA-R6-A8W5	0.481019
					TCGA-R6-A8W5	0.41818
					TCGA-R6-A8W5	0.749449
					TCGA-R6-A8W5	0.411529
					TCGA-R6-A8W5	0.626987
					TCGA-R6-A8W8	0.871257
					TCGA-R6-A8W8	0.641187
					TCGA-R6-A8W8	0.316813
					TCGA-R6-A8W8	0.168405
					TCGA-R6-A8W8	0.328962
					TCGA-R6-A8W8	0.835491
					TCGA-R6-A8W8	0.573591
					TCGA-R6-A8W8	0.86387
					TCGA-R6-A8WC	0.908871
					TCGA-R6-A8WC	0.402882
					TCGA-R6-A8WC	0.131272
					TCGA-R6-A8WC	0.478401
					TCGA-R6-A8WC	0.161858
					TCGA-R6-A8WC	0.867234
					TCGA-R6-A8WC	0.340755
					TCGA-R6-A8WC	0.653952
					TCGA-R6-A8WG	0.423248
					TCGA-R6-A8WG	0.232073
					TCGA-R6-A8WG	0.111466
					TCGA-R6-A8WG	0.221335
					TCGA-R6-A8WG	0.358098
					TCGA-R6-A8WG	0.33913
					TCGA-R6-A8WG	0.109962
					TCGA-R6-A8WG	0.222198
					TCGA-VR-A8Q7	0.548382
					TCGA-VR-A8Q7	0.615012
					TCGA-VR-A8Q7	0.388741
					TCGA-VR-A8Q7	0.514313
					TCGA-VR-A8Q7	0.404394
					TCGA-VR-A8Q7	0.74255
					TCGA-VR-A8Q7	0.424202
					TCGA-VR-A8Q7	0.712855
					TCGA-VR-AA4D	0.957272
					TCGA-VR-AA4D	0.703868
					TCGA-VR-AA4D	0.864687
					TCGA-VR-AA4D	0.925779
					TCGA-VR-AA4D	0.383338
					TCGA-VR-AA4D	0.787799
					TCGA-VR-AA4D	0.931049
					TCGA-VR-AA4D	0.934388
					TCGA-VR-AA4G	0.827446
					TCGA-VR-AA4G	0.807221
					TCGA-VR-AA4G	0.807896
					TCGA-VR-AA4G	0.877275
					TCGA-VR-AA4G	0.534581
					TCGA-VR-AA4G	0.876303
					TCGA-VR-AA4G	0.926836
					TCGA-VR-AA4G	0.848802
					TCGA-Z6-A8JE	0.932869
					TCGA-Z6-A8JE	0.623062
					TCGA-Z6-A8JE	0.693379
					TCGA-Z6-A8JE	0.742244
					TCGA-Z6-A8JE	0.380964
					TCGA-Z6-A8JE	0.852745
					TCGA-Z6-A8JE	0.825965
					TCGA-Z6-A8JE	0.879945
					TCGA-Z6-A9VB	0.941978
					TCGA-Z6-A9VB	0.898839
					TCGA-Z6-A9VB	0.930731
					TCGA-Z6-A9VB	0.940955
					TCGA-Z6-A9VB	0.738603
					TCGA-Z6-A9VB	0.920325
					TCGA-Z6-A9VB	0.939134
					TCGA-Z6-A9VB	0.949713
					TCGA-IG-A97H	0.942021
					TCGA-IG-A97H	0.913496
					TCGA-IG-A97H	0.928897
					TCGA-IG-A97H	0.92522
					TCGA-IG-A97H	0.701111
					TCGA-IG-A97H	0.914465
					TCGA-IG-A97H	0.949049
					TCGA-IG-A97H	0.95389
					TCGA-IG-A97I	0.957621
					TCGA-IG-A97I	0.928939
					TCGA-IG-A97I	0.915072
					TCGA-IG-A97I	0.946448
					TCGA-IG-A97I	0.652119
					TCGA-IG-A97I	0.920761
					TCGA-IG-A97I	0.956216
					TCGA-IG-A97I	0.927023
					TCGA-JY-A93C	0.955574
					TCGA-JY-A93C	0.777516
					TCGA-JY-A93C	0.617973
					TCGA-JY-A93C	0.591744
					TCGA-JY-A93C	0.420231
					TCGA-JY-A93C	0.869855
					TCGA-JY-A93C	0.918429
					TCGA-JY-A93C	0.89138
					TCGA-JY-A93D	0.930132
					TCGA-JY-A93D	0.745975
					TCGA-JY-A93D	0.718893
					TCGA-JY-A93D	0.727233
					TCGA-JY-A93D	0.623364
					TCGA-JY-A93D	0.892102
					TCGA-JY-A93D	0.718204
					TCGA-JY-A93D	0.883241
					TCGA-LN-A9FO	0.947767
					TCGA-LN-A9FO	0.866708
					TCGA-LN-A9FO	0.853428
					TCGA-LN-A9FO	0.723632
					TCGA-LN-A9FO	0.626849
					TCGA-LN-A9FO	0.908167
					TCGA-LN-A9FO	0.921685
					TCGA-LN-A9FO	0.937754
					TCGA-LN-A9FP	0.762418
					TCGA-LN-A9FP	0.789229
					TCGA-LN-A9FP	0.864577
					TCGA-LN-A9FP	0.782719
					TCGA-LN-A9FP	0.788883
					TCGA-LN-A9FP	0.884204
					TCGA-LN-A9FP	0.864276
					TCGA-LN-A9FP	0.846207
					TCGA-LN-A9FQ	0.95816
					TCGA-LN-A9FQ	0.94435
					TCGA-LN-A9FQ	0.879592
					TCGA-LN-A9FQ	0.9114
					TCGA-LN-A9FQ	0.537734
					TCGA-LN-A9FQ	0.884249
					TCGA-LN-A9FQ	0.93584
					TCGA-LN-A9FQ	0.947
					TCGA-LN-A9FR	0.952007
					TCGA-LN-A9FR	0.909075
					TCGA-LN-A9FR	0.877283
					TCGA-LN-A9FR	0.914498
					TCGA-LN-A9FR	0.615806
					TCGA-LN-A9FR	0.858103
					TCGA-LN-A9FR	0.937319
					TCGA-LN-A9FR	0.938541
					TCGA-V5-AASV	0.939794
					TCGA-V5-AASV	0.564465
					TCGA-V5-AASV	0.660578
					TCGA-V5-AASV	0.802088
					TCGA-V5-AASV	0.382085
					TCGA-V5-AASV	0.840659
					TCGA-V5-AASV	0.652805
					TCGA-V5-AASV	0.895914
					TCGA-V5-AASX	0.950654
					TCGA-V5-AASX	0.903429
					TCGA-V5-AASX	0.870315
					TCGA-V5-AASX	0.84127
					TCGA-V5-AASX	0.511116
					TCGA-V5-AASX	0.901118
					TCGA-V5-AASX	0.940016
					TCGA-V5-AASX	0.952487
					TCGA-V5-AASX	0.940133
					TCGA-V5-AASX	0.91455
					TCGA-V5-AASX	0.59812
					TCGA-V5-AASX	0.349461
					TCGA-V5-AASX	0.836137
					TCGA-V5-AASX	0.916304
					TCGA-V5-AASX	0.937614
					TCGA-V5-AASX	0.961903
					TCGA-ZR-A9CJ	0.930601
					TCGA-ZR-A9CJ	0.676933
					TCGA-ZR-A9CJ	0.476144
					TCGA-ZR-A9CJ	0.551799
					TCGA-ZR-A9CJ	0.412104
					TCGA-ZR-A9CJ	0.793004
					TCGA-ZR-A9CJ	0.53827
					TCGA-ZR-A9CJ	0.751918
