# Supplementary material for: An immunoinformatics assessment of the cancer testis antigen, DDX53, as a potential early esophageal cancer antigen
Source: Oncoscience. 2023 Nov 10;10:59–66. doi: 10.18632/oncoscience.590 (PMC10637345; doi:10.18632/oncoscience.590)
Supplement: Supplementary file 9 [file oncoscience-10-590-s009.xlsx]

## Sheet: DDX53
		Supplementary Table 8: Gene expression values for DDX53, upper and lower 50th percentile, TCR CDR3-DDX53 Combo CS groups.
CASE_ID	DDX53		id	combo_cs		Row Labels	Max of combo_cs		id	Max of combo_cs	mRNA				25th-p	50th-p
TCGA-IG-A3I8	0		TCGA-VR-AA7I	12.7302		TCGA-2H-A9GF	8.36757		TCGA-VR-AA7I	12.7302	0				0.526	0.1936
TCGA-IG-A3QL	0		TCGA-IG-A8O2	11.9858		TCGA-2H-A9GH	8.51711		TCGA-IG-A8O2	11.9858	0			zeroesHI		0.815789
TCGA-IG-A3Y9	0		TCGA-L5-A8NU	11.9739		TCGA-2H-A9GI	10.0416		TCGA-L5-A8NU	11.9739	10.7803			zeroesLO		0.617647
TCGA-IG-A3YA	0		TCGA-JY-A6FA	11.7325		TCGA-2H-A9GK	10.4137		TCGA-JY-A6FA	11.7325	0.26
TCGA-IG-A3YB	0		TCGA-L5-A8NQ	10.891		TCGA-2H-A9GN	10.8446		TCGA-L5-A8NQ	10.891	0
TCGA-IG-A3YC	0		TCGA-JY-A93E	10.8563		TCGA-2H-A9GR	7.96534		TCGA-JY-A93E	10.8563	0
TCGA-L5-A43C	0		TCGA-L7-A56G	10.8471		TCGA-IC-A6RE	8.74846		TCGA-L7-A56G	10.8471	0
TCGA-L5-A43E	0		TCGA-2H-A9GN	10.8446		TCGA-IG-A3YA	9.60683		TCGA-2H-A9GN	10.8446	0
TCGA-L5-A43H	0		TCGA-R6-A6Y2	10.8297		TCGA-IG-A4QS	6.96108		TCGA-R6-A6Y2	10.8297	0
TCGA-L5-A43I	1.3316		TCGA-IG-A5B8	10.793		TCGA-IG-A50L	8.55616		TCGA-IG-A5B8	10.793	0
TCGA-L5-A43J	0		TCGA-IG-A8O2	10.7183		TCGA-IG-A5B8	10.793		TCGA-R6-A6L6	10.7113	0
TCGA-L5-A43M	0.302		TCGA-R6-A6L6	10.7113		TCGA-IG-A5S3	8.10539		TCGA-L5-A893	10.6229	0
TCGA-LN-A49K	0		TCGA-L5-A893	10.6229		TCGA-IG-A7DP	10.4495		TCGA-IG-A7DP	10.4495	0
TCGA-LN-A49L	0.2259		TCGA-IG-A7DP	10.4495		TCGA-IG-A8O2	11.9858		TCGA-2H-A9GK	10.4137	0
TCGA-LN-A49N	0.8291		TCGA-2H-A9GK	10.4137		TCGA-IG-A97H	9.16195		TCGA-L5-A4OH	10.3532	5.3437
TCGA-LN-A49O	0		TCGA-L5-A4OH	10.3532		TCGA-IG-A97I	8.36844		TCGA-R6-A6DQ	10.2757	0
TCGA-LN-A49P	0		TCGA-R6-A6DQ	10.2757		TCGA-JY-A6FA	11.7325		TCGA-VR-A8EQ	10.2469	0
TCGA-LN-A49R	0		TCGA-VR-A8EQ	10.2469		TCGA-JY-A6FB	8.37663		TCGA-V5-A7RC	10.2064	0.6396
TCGA-LN-A49S	14.0287		TCGA-V5-A7RC	10.2064		TCGA-JY-A6FD	8.61584		TCGA-L5-A4OQ	10.1044	0.4375
TCGA-LN-A49V	0		TCGA-L5-A4OQ	10.1044		TCGA-JY-A6FE	9.05082		TCGA-2H-A9GI	10.0416	0
TCGA-IG-A4P3	3.3377		TCGA-2H-A9GI	10.0416		TCGA-JY-A6FH	9.23501		TCGA-LN-A4MR	10.0224	0
TCGA-IG-A4QS	0		TCGA-LN-A4MR	10.0224		TCGA-JY-A938	9.73742		TCGA-LN-A4A8	9.87089	0
TCGA-IG-A4QT	0		TCGA-IG-A7DP	9.90733		TCGA-JY-A93E	10.8563		TCGA-JY-A938	9.73742	0
TCGA-IG-A50L	0.6571		TCGA-LN-A4A8	9.87089		TCGA-KH-A6WC	8.12033		TCGA-V5-A7RB	9.68023	0
TCGA-IG-A51D	0		TCGA-LN-A4A8	9.84971		TCGA-L5-A43J	9.57842		TCGA-VR-A8EU	9.61014	0
TCGA-L5-A4OE	0		TCGA-JY-A938	9.73742		TCGA-L5-A4OH	10.3532		TCGA-IG-A3YA	9.60683	0
TCGA-L5-A4OF	222.255		TCGA-V5-A7RB	9.68023		TCGA-L5-A4OO	9.16385		TCGA-L5-A43J	9.57842	0
TCGA-L5-A4OG	0		TCGA-VR-A8EU	9.61014		TCGA-L5-A4OQ	10.1044		TCGA-Q9-A6FU	9.52715	0
TCGA-L5-A4OH	5.3437		TCGA-IG-A3YA	9.60683		TCGA-L5-A4OR	8.26929		TCGA-LN-A5U7	9.44418	0
TCGA-L5-A4OI	0		TCGA-L5-A8NU	9.60521		TCGA-L5-A4OS	8.72842		TCGA-VR-A8ER	9.23794	0
TCGA-L5-A4OJ	0.8737		TCGA-L5-A43J	9.57842		TCGA-L5-A4OW	8.53358		TCGA-JY-A6FH	9.23501	0
TCGA-L5-A4OM	0.303		TCGA-Q9-A6FU	9.52715		TCGA-L5-A4OX	8.58628		TCGA-L5-A4OO	9.16385	0
TCGA-L5-A4ON	0.7523		TCGA-LN-A5U7	9.44418		TCGA-L5-A88T	8.32366		TCGA-IG-A97H	9.16195	0
TCGA-L5-A4OO	0		TCGA-IG-A7DP	9.25136		TCGA-L5-A893	10.6229		TCGA-R6-A6DN	9.10464	0
TCGA-L5-A4OP	0.2835		TCGA-VR-A8ER	9.23794		TCGA-L5-A8NE	8.66313		TCGA-L5-A8NK	9.07623	0.7892
TCGA-L5-A4OQ	0.4375		TCGA-JY-A6FH	9.23501		TCGA-L5-A8NK	9.07623		TCGA-JY-A6FE	9.05082	4.6283
TCGA-L5-A4OR	1.0517		TCGA-R6-A6DQ	9.18982		TCGA-L5-A8NN	7.46431		TCGA-LN-A7HZ	9.00682	0
TCGA-L7-A56G	0		TCGA-VR-AA7I	9.17117		TCGA-L5-A8NQ	10.891		TCGA-L5-A8NV	9.00506	0
TCGA-LN-A49M	0		TCGA-L5-A4OO	9.16385		TCGA-L5-A8NU	11.9739		TCGA-LN-A4A1	8.97999	0
TCGA-LN-A49U	1.2132		TCGA-IG-A97H	9.16195		TCGA-L5-A8NV	9.00506		TCGA-VR-A8Q7	8.92422	29.8111
TCGA-LN-A49W	0		TCGA-JY-A938	9.14816		TCGA-L7-A56G	10.8471		TCGA-R6-A8WG	8.85492	3.6483
TCGA-LN-A49X	0		TCGA-L5-A893	9.10674		TCGA-LN-A49M	5.94502		TCGA-LN-A49P	8.84811	0
TCGA-LN-A49Y	19.9667		TCGA-R6-A6DN	9.10464		TCGA-LN-A49O	8.07258		TCGA-VR-A8ET	8.76521	0.3877
TCGA-LN-A4A1	0		TCGA-L5-A8NK	9.07623		TCGA-LN-A49P	8.84811		TCGA-R6-A6Y0	8.75801	0
TCGA-LN-A4A2	0.4919		TCGA-JY-A6FE	9.05082		TCGA-LN-A49V	8.4262		TCGA-IC-A6RE	8.74846	0
TCGA-LN-A4A3	97.8618		TCGA-L5-A8NQ	9.02196		TCGA-LN-A49W	8.45362		TCGA-L5-A4OS	8.72842	4.0067
TCGA-LN-A4A4	0		TCGA-LN-A7HZ	9.00682		TCGA-LN-A4A1	8.97999		TCGA-L5-A8NE	8.66313	150.62
TCGA-LN-A4A5	0		TCGA-L5-A8NV	9.00506		TCGA-LN-A4A8	9.87089		TCGA-JY-A6FD	8.61584	0
TCGA-LN-A4A6	184.314		TCGA-LN-A4A1	8.97999		TCGA-LN-A4MR	10.0224		TCGA-L5-A4OX	8.58628	0
TCGA-LN-A4A8	0		TCGA-JY-A6FH	8.94251		TCGA-LN-A5U7	9.44418		TCGA-IG-A50L	8.55616	0.6571
TCGA-IG-A5B8	0		TCGA-VR-A8Q7	8.92422		TCGA-LN-A7HW	7.94317		TCGA-L5-A4OW	8.53358	0.3163
TCGA-IG-A5S3	0		TCGA-LN-A4A8	8.92285		TCGA-LN-A7HZ	9.00682		TCGA-2H-A9GH	8.51711	0
TCGA-L5-A4OS	4.0067		TCGA-VR-A8Q7	8.90438		TCGA-Q9-A6FU	9.52715		TCGA-LN-A49W	8.45362	0
TCGA-L5-A4OT	0.6937		TCGA-IG-A3YA	8.87086		TCGA-Q9-A6FW	8.16414		TCGA-LN-A49V	8.4262	0
TCGA-L5-A4OU	0		TCGA-R6-A8WG	8.85492		TCGA-R6-A6DN	9.10464		TCGA-JY-A6FB	8.37663	0
TCGA-L5-A4OW	0.3163		TCGA-LN-A49P	8.84811		TCGA-R6-A6DQ	10.2757		TCGA-IG-A97I	8.36844	0
TCGA-L5-A4OX	0		TCGA-LN-A4A1	8.84421		TCGA-R6-A6L6	10.7113		TCGA-2H-A9GF	8.36757	9.4555
TCGA-LN-A4A9	0		TCGA-L5-A8NK	8.81798		TCGA-R6-A6Y0	8.75801		TCGA-L5-A88T	8.32366	0
TCGA-LN-A4MQ	0		TCGA-L5-A8NU	8.79834		TCGA-R6-A6Y2	10.8297		TCGA-ZR-A9CJ	8.28753	0
TCGA-LN-A4MR	0		TCGA-VR-A8ET	8.76521		TCGA-R6-A8WG	8.85492		TCGA-L5-A4OR	8.26929	1.0517
TCGA-LN-A5U5	0		TCGA-VR-AA7I	8.76425		TCGA-V5-A7RB	9.68023		TCGA-Q9-A6FW	8.16414	0
TCGA-LN-A5U6	0		TCGA-IG-A7DP	8.76399		TCGA-V5-A7RC	10.2064		TCGA-KH-A6WC	8.12033	0.4108
TCGA-M9-A5M8	0.6353		TCGA-R6-A6Y0	8.75801		TCGA-VR-A8EQ	10.2469		TCGA-IG-A5S3	8.10539	0
TCGA-IG-A625	0.3253		TCGA-JY-A938	8.7532		TCGA-VR-A8ER	9.23794		TCGA-LN-A49O	8.07258	0
TCGA-LN-A5U7	0		TCGA-IC-A6RE	8.74846		TCGA-VR-A8ET	8.76521		TCGA-2H-A9GR	7.96534	0
TCGA-Q9-A6FU	0		TCGA-L5-A4OS	8.72842		TCGA-VR-A8EU	9.61014		TCGA-LN-A7HW	7.94317	1.0094
TCGA-Q9-A6FW	0		TCGA-JY-A93E	8.69156		TCGA-VR-A8EZ	7.21551		TCGA-X8-AAAR	7.62001	0
TCGA-R6-A6DN	0		TCGA-2H-A9GI	8.68682		TCGA-VR-A8Q7	8.92422		TCGA-L5-A8NN	7.46431	29.4211
TCGA-R6-A6DQ	0		TCGA-IG-A97H	8.68207		TCGA-VR-AA7I	12.7302		TCGA-VR-A8EZ	7.21551	0
TCGA-R6-A6KZ	156.65		TCGA-L5-A8NE	8.66313		TCGA-X8-AAAR	7.62001		TCGA-IG-A4QS	6.96108	0
TCGA-R6-A6L4	0		TCGA-L5-A4OO	8.66034		TCGA-XP-A8T8	6.56967		TCGA-XP-A8T8	6.56967	1.0862
TCGA-S8-A6BV	0		TCGA-IG-A7DP	8.63782		TCGA-ZR-A9CJ	8.28753		TCGA-LN-A49M	5.94502	0
TCGA-S8-A6BW	0.249		TCGA-IG-A7DP	8.61636		(blank)
TCGA-IC-A6RE	0		TCGA-JY-A6FD	8.61584		Grand Total	12.7302
TCGA-IC-A6RF	0		TCGA-L5-A4OX	8.58628
TCGA-IG-A6QS	0		TCGA-2H-A9GI	8.56158
TCGA-IG-A7DP	0		TCGA-IG-A50L	8.55616
TCGA-JY-A6F8	0		TCGA-VR-A8Q7	8.55233
TCGA-JY-A6FA	0.26		TCGA-LN-A49P	8.54112
TCGA-JY-A6FB	0		TCGA-L5-A4OW	8.53358
TCGA-JY-A6FD	0		TCGA-2H-A9GH	8.51711
TCGA-JY-A6FE	4.6283		TCGA-2H-A9GN	8.49695
TCGA-JY-A6FG	0		TCGA-JY-A93E	8.47248
TCGA-JY-A6FH	0		TCGA-IG-A8O2	8.47163
TCGA-KH-A6WC	0.4108		TCGA-IG-A97H	8.46963
TCGA-L7-A6VZ	0		TCGA-LN-A49P	8.46077
TCGA-LN-A7HX	4.8178		TCGA-LN-A49W	8.45362
TCGA-R6-A6L6	0		TCGA-2H-A9GK	8.44909
TCGA-R6-A6XG	0		TCGA-L5-A8NQ	8.4446
TCGA-R6-A6XQ	12.4367		TCGA-L5-A4OW	8.43956
TCGA-R6-A6Y0	0		TCGA-LN-A49V	8.4262
TCGA-R6-A6Y2	0		TCGA-L5-A8NQ	8.40791
TCGA-RE-A7BO	0		TCGA-LN-A4A8	8.39114
TCGA-L5-A88T	0		TCGA-L5-A893	8.39066
TCGA-L5-A88V	0		TCGA-VR-A8EU	8.38712
TCGA-L5-A88W	0		TCGA-LN-A49W	8.38302
TCGA-L5-A88Y	0		TCGA-L5-A8NU	8.37882
TCGA-LN-A7HV	0		TCGA-JY-A6FB	8.37663
TCGA-LN-A7HW	1.0094		TCGA-L5-A8NK	8.3737
TCGA-LN-A7HY	0		TCGA-IG-A97I	8.36844
TCGA-LN-A7HZ	0		TCGA-2H-A9GF	8.36757
TCGA-V5-A7RB	0		TCGA-JY-A6FD	8.33453
TCGA-V5-A7RE	0		TCGA-L5-A8NE	8.32576
TCGA-IG-A8O2	0		TCGA-L5-A88T	8.32366
TCGA-L5-A88S	0		TCGA-Q9-A6FU	8.3225
TCGA-L5-A88Z	0		TCGA-L5-A8NU	8.30789
TCGA-L5-A891	0.7342		TCGA-ZR-A9CJ	8.28753
TCGA-L5-A893	0		TCGA-L5-A4OR	8.26929
TCGA-L5-A8NJ	0		TCGA-JY-A93E	8.26259
TCGA-L5-A8NQ	0		TCGA-LN-A7HZ	8.25801
TCGA-L5-A8NU	10.7803		TCGA-VR-A8Q7	8.25128
TCGA-LN-A8HZ	0		TCGA-VR-A8Q7	8.24678
TCGA-LN-A8I0	0		TCGA-L5-A893	8.23878
TCGA-LN-A8I1	0		TCGA-L5-A8NU	8.22813
TCGA-VR-A8EO	2.834		TCGA-JY-A938	8.21877
TCGA-VR-A8EQ	0		TCGA-IG-A97H	8.20465
TCGA-VR-A8ER	0		TCGA-V5-A7RB	8.18438
TCGA-VR-A8EU	0		TCGA-Q9-A6FW	8.16414
TCGA-VR-A8EW	0		TCGA-IG-A8O2	8.16224
TCGA-VR-A8EX	0		TCGA-R6-A6L6	8.15117
TCGA-VR-A8EY	0		TCGA-JY-A6FD	8.13204
TCGA-VR-A8EZ	0		TCGA-KH-A6WC	8.12033
TCGA-XP-A8T6	0		TCGA-JY-A6FD	8.11693
TCGA-XP-A8T8	1.0862		TCGA-L5-A4OR	8.11593
TCGA-Z6-A8JD	0		TCGA-L5-A8NK	8.10623
TCGA-2H-A9GF	9.4555		TCGA-IG-A5S3	8.10539
TCGA-2H-A9GG	0		TCGA-VR-AA7I	8.10479
TCGA-2H-A9GH	0		TCGA-VR-A8EQ	8.08971
TCGA-2H-A9GI	0		TCGA-LN-A49O	8.07258
TCGA-2H-A9GJ	4.2683		TCGA-IG-A7DP	8.06623
TCGA-2H-A9GK	0		TCGA-V5-A7RB	8.06247
TCGA-2H-A9GL	0.7055		TCGA-IC-A6RE	8.05004
TCGA-2H-A9GM	0		TCGA-VR-A8ET	8.0448
TCGA-2H-A9GN	0		TCGA-VR-AA7I	8.01034
TCGA-2H-A9GO	31.149		TCGA-2H-A9GR	7.96534
TCGA-2H-A9GQ	0		TCGA-2H-A9GR	7.94716
TCGA-2H-A9GR	0		TCGA-LN-A7HW	7.94317
TCGA-JY-A938	0		TCGA-VR-A8Q7	7.93346
TCGA-JY-A939	0		TCGA-2H-A9GK	7.92627
TCGA-JY-A93E	0		TCGA-KH-A6WC	7.91359
TCGA-JY-A93F	0		TCGA-VR-A8Q7	7.88606
TCGA-L5-A8NE	150.62		TCGA-ZR-A9CJ	7.87438
TCGA-L5-A8NF	3.2014		TCGA-IG-A50L	7.86993
TCGA-L5-A8NG	3.9483		TCGA-2H-A9GF	7.86988
TCGA-L5-A8NH	12.8317		TCGA-V5-A7RB	7.86529
TCGA-L5-A8NI	0.2743		TCGA-LN-A5U7	7.8423
TCGA-L5-A8NK	0.7892		TCGA-VR-AA7I	7.8351
TCGA-L5-A8NL	0		TCGA-VR-A8Q7	7.81774
TCGA-L5-A8NM	0		TCGA-2H-A9GR	7.80834
TCGA-L5-A8NN	29.4211		TCGA-IG-A50L	7.78088
TCGA-L5-A8NR	0.337		TCGA-Q9-A6FW	7.77591
TCGA-L5-A8NS	0		TCGA-L5-A4OR	7.75827
TCGA-L5-A8NT	0		TCGA-L7-A56G	7.7208
TCGA-L5-A8NV	0		TCGA-2H-A9GK	7.71813
TCGA-L5-A8NW	0.311		TCGA-IG-A97I	7.70379
TCGA-R6-A8W5	0.2432		TCGA-JY-A6FA	7.70003
TCGA-R6-A8W8	0		TCGA-VR-AA7I	7.68947
TCGA-R6-A8WC	0		TCGA-VR-A8EU	7.6783
TCGA-R6-A8WG	3.6483		TCGA-L5-A893	7.63683
TCGA-VR-A8Q7	29.8111		TCGA-L5-A4OW	7.62177
TCGA-VR-AA4D	0		TCGA-JY-A6FH	7.62159
TCGA-VR-AA4G	3.2701		TCGA-IG-A3YA	7.62134
TCGA-Z6-A8JE	0		TCGA-X8-AAAR	7.62001
TCGA-Z6-A9VB	0.6689		TCGA-VR-A8ET	7.61547
TCGA-IG-A97H	0		TCGA-LN-A4MR	7.58359
TCGA-IG-A97I	0		TCGA-V5-A7RC	7.57202
TCGA-JY-A93C	0		TCGA-JY-A6FD	7.48582
TCGA-JY-A93D	0		TCGA-L5-A8NN	7.46431
TCGA-LN-A9FO	18.7431		TCGA-JY-A93E	7.46141
TCGA-LN-A9FP	0		TCGA-R6-A6Y0	7.44672
TCGA-LN-A9FQ	0		TCGA-IG-A3YA	7.44036
TCGA-LN-A9FR	0		TCGA-R6-A8WG	7.43848
TCGA-V5-AASV	0.4		TCGA-L5-A88T	7.41936
TCGA-V5-AASX	0		TCGA-LN-A49P	7.34881
TCGA-ZR-A9CJ	0		TCGA-L5-A8NU	7.30608
TCGA-V5-A7RC	0.6396		TCGA-L5-A8NU	7.29358
TCGA-V5-AASW	0		TCGA-R6-A6L6	7.2925
TCGA-VR-A8EP	0		TCGA-L5-A8NE	7.26092
TCGA-VR-A8ET	0.3877		TCGA-LN-A49V	7.25833
TCGA-VR-AA7B	2.3408		TCGA-VR-A8EU	7.24746
TCGA-VR-AA7D	0		TCGA-L7-A56G	7.22874
TCGA-VR-AA7I	0		TCGA-VR-A8EZ	7.21551
TCGA-X8-AAAR	0		TCGA-JY-A938	7.21503
TCGA-Z6-AAPN	0		TCGA-X8-AAAR	7.19508
TCGA-V5-A7RC	0		TCGA-LN-A49W	7.17963
			TCGA-VR-A8Q7	7.15348
			TCGA-IG-A7DP	7.12698
			TCGA-R6-A6L6	7.07738
			TCGA-L5-A4OR	7.04307
			TCGA-2H-A9GI	7.04267
			TCGA-LN-A49W	7.02691
			TCGA-L5-A8NU	7.01066
			TCGA-JY-A938	6.98628
			TCGA-IC-A6RE	6.97654
			TCGA-IG-A4QS	6.96108
			TCGA-IG-A8O2	6.94691
			TCGA-VR-AA7I	6.82449
			TCGA-LN-A4MR	6.81085
			TCGA-IG-A8O2	6.7844
			TCGA-IG-A3YA	6.76189
			TCGA-LN-A49P	6.69802
			TCGA-L5-A4OQ	6.67008
			TCGA-VR-A8ET	6.64187
			TCGA-L5-A8NU	6.61156
			TCGA-L7-A56G	6.59844
			TCGA-Q9-A6FW	6.58871
			TCGA-XP-A8T8	6.56967
			TCGA-L5-A8NQ	6.53261
			TCGA-LN-A49W	6.5051
			TCGA-L5-A893	6.50178
			TCGA-VR-A8Q7	6.47955
			TCGA-LN-A7HZ	6.25871
			TCGA-L5-A8NQ	6.2201
			TCGA-X8-AAAR	6.06907
			TCGA-IG-A97I	5.95409
			TCGA-LN-A49M	5.94502
			TCGA-IG-A7DP	5.92988
			TCGA-LN-A49P	5.91372
			TCGA-IG-A97H	5.79578
			TCGA-IG-A97H	5.79193
			TCGA-L5-A8NQ	5.78519
			TCGA-JY-A6FD	5.64545
			TCGA-JY-A6FH	5.40115
			TCGA-LN-A49P	5.18255
			TCGA-JY-A93E	4.68252
